# Supplementary material for: Towards deeper understanding of multifaceted chemistry of magnesium alkylperoxides
Source: Commun Chem. 2021 Aug 25;4:123. doi: 10.1038/s42004-021-00560-9 (PMC9814855; doi:10.1038/s42004-021-00560-9)
Supplement: Supplementary file 3 — Supplementary Data 1. [file 42004_2021_560_MOESM3_ESM.cif]

 
data_shelx
 
_audit_creation_method            'SHELXL-2018/3'
_shelx_SHELXL_version_number      '2018/3'
_chemical_name_systematic         ?
_chemical_name_common             ?
_chemical_melting_point           ?
_chemical_formula_moiety          ?
_chemical_formula_sum         'C42 H32 F20 Mg2 N4 O4' 
_chemical_formula_weight          1085.33

loop_
 _atom_type_symbol
 _atom_type_description
 _atom_type_scat_dispersion_real
 _atom_type_scat_dispersion_imag
 _atom_type_scat_source
 'C'  'C'   0.0181   0.0091
 'International Tables Vol C Tables 4.2.6.8 and 6.1.1.4'
 'H'  'H'   0.0000   0.0000
 'International Tables Vol C Tables 4.2.6.8 and 6.1.1.4'
 'N'  'N'   0.0311   0.0180
 'International Tables Vol C Tables 4.2.6.8 and 6.1.1.4'
 'O'  'O'   0.0492   0.0322
 'International Tables Vol C Tables 4.2.6.8 and 6.1.1.4'
 'F'  'F'   0.0727   0.0534
 'International Tables Vol C Tables 4.2.6.8 and 6.1.1.4'
 'Mg'  'Mg'   0.1719   0.1771
 'International Tables Vol C Tables 4.2.6.8 and 6.1.1.4'
 
_space_group_crystal_system       triclinic
_space_group_IT_number            2
_space_group_name_H-M_alt         'P -1'
_space_group_name_Hall            '-P 1'
 
_shelx_space_group_comment
;
The symmetry employed for this shelxl refinement is uniquely defined
by the following loop, which should always be used as a source of
symmetry information in preference to the above space-group names.
They are only intended as comments.
;
 
loop_
 _space_group_symop_operation_xyz
 'x, y, z'
 '-x, -y, -z'
 
_cell_length_a                    9.2134(5)
_cell_length_b                    11.7990(7)
_cell_length_c                    12.0047(9)
_cell_angle_alpha                 69.428(6)
_cell_angle_beta                  77.516(6)
_cell_angle_gamma                 67.107(5)
_cell_volume                      1120.77(14)
_cell_formula_units_Z             1
_cell_measurement_temperature     100(2)
_cell_measurement_reflns_used     4058
_cell_measurement_theta_min       3.9467
_cell_measurement_theta_max       71.7368
 
_exptl_crystal_description        'block'
_exptl_crystal_colour             'yellow'
_exptl_crystal_density_meas       ?
_exptl_crystal_density_method     ?
_exptl_crystal_density_diffrn     1.608          
_exptl_crystal_F_000              548
_exptl_transmission_factor_min    ?
_exptl_transmission_factor_max    ?
_exptl_crystal_size_max           0.18
_exptl_crystal_size_mid           0.12
_exptl_crystal_size_min           0.08
_exptl_absorpt_coefficient_mu     1.685
_shelx_estimated_absorpt_T_min    ?
_shelx_estimated_absorpt_T_max    ?
_exptl_absorpt_correction_type    'multi-scan'
_exptl_absorpt_correction_T_min   0.785
_exptl_absorpt_correction_T_max   0.874
_exptl_absorpt_process_details    
;
CrysAlisPro, Agilent Technologies,
Version 1.171.35.21b (release 03-02-2012 CrysAlis171 .NET)
(compiled Feb  3 2012,10:37:01)
Empirical absorption correction using spherical harmonics,
 implemented in SCALE3 ABSPACK scaling algorithm.
;
_exptl_absorpt_special_details    ?
_diffrn_ambient_temperature       100(2)
_diffrn_radiation_wavelength      1.54184
_diffrn_radiation_type            CuK\a
_diffrn_source                    ?
_diffrn_radiation_source 'SuperNova (Cu) X-ray Source'
_diffrn_measurement_device_type   'SuperNova, Dual, Cu at zero, Eos'
_diffrn_radiation_monochromator 'mirror'
_diffrn_measurement_method        '\w scans'
_diffrn_detector_area_resol_mean  16.2974
_diffrn_reflns_number             6764
_diffrn_reflns_av_unetI/netI      0.0292
_diffrn_reflns_av_R_equivalents   0.0270
_diffrn_reflns_limit_h_min        -11
_diffrn_reflns_limit_h_max        7
_diffrn_reflns_limit_k_min        -14
_diffrn_reflns_limit_k_max        14
_diffrn_reflns_limit_l_min        -14
_diffrn_reflns_limit_l_max        14
_diffrn_reflns_theta_min          5.234
_diffrn_reflns_theta_max          71.880
_diffrn_reflns_theta_full         67.684
_diffrn_measured_fraction_theta_max   0.967
_diffrn_measured_fraction_theta_full  0.994
_diffrn_reflns_Laue_measured_fraction_max    0.967
_diffrn_reflns_Laue_measured_fraction_full   0.994
_diffrn_reflns_point_group_measured_fraction_max   0.967
_diffrn_reflns_point_group_measured_fraction_full  0.994
_reflns_number_total              4269
_reflns_number_gt                 3933
_reflns_threshold_expression      'I > 2\s(I)'
_reflns_Friedel_coverage          0.000
_reflns_Friedel_fraction_max      .
_reflns_Friedel_fraction_full     .
 
_reflns_special_details
;
 Reflections were merged by SHELXL according to the crystal
 class for the calculation of statistics and refinement.
 
 _reflns_Friedel_fraction is defined as the number of unique
 Friedel pairs measured divided by the number that would be
 possible theoretically, ignoring centric projections and
 systematic absences.
;
 
_computing_data_collection        
;
CrysAlisPro, Agilent Technologies,
Version 1.171.35.21b (release 03-02-2012 CrysAlis171 .NET)
(compiled Feb  3 2012,10:37:01)
;
_computing_cell_refinement        
;
CrysAlisPro, Agilent Technologies,
Version 1.171.35.21b (release 03-02-2012 CrysAlis171 .NET)
(compiled Feb  3 2012,10:37:01)
;
_computing_data_reduction         
;
CrysAlisPro, Agilent Technologies,
Version 1.171.35.21b (release 03-02-2012 CrysAlis171 .NET)
(compiled Feb  3 2012,10:37:01)
;
_computing_structure_solution     'SHELXT 2014/5 (Sheldrick, 2014)'
_computing_structure_refinement 'SHELXL-2018/3 (Sheldrick, 2018)'
_computing_molecular_graphics     ?
_computing_publication_material   ?
_refine_special_details           ?
_refine_ls_structure_factor_coef  Fsqd
_refine_ls_matrix_type            full
_refine_ls_weighting_scheme       calc
_refine_ls_weighting_details
'w=1/[\s^2^(Fo^2^)+(0.0762P)^2^+0.7514P] where P=(Fo^2^+2Fc^2^)/3'
_atom_sites_solution_primary      ?
_atom_sites_solution_secondary    ?
_atom_sites_solution_hydrogens    geom
_refine_ls_hydrogen_treatment     constr
_refine_ls_extinction_method      none
_refine_ls_extinction_coef        .
_refine_ls_number_reflns          4269
_refine_ls_number_parameters      330
_refine_ls_number_restraints      1
_refine_ls_R_factor_all           0.0509
_refine_ls_R_factor_gt            0.0480
_refine_ls_wR_factor_ref          0.1323
_refine_ls_wR_factor_gt           0.1291
_refine_ls_goodness_of_fit_ref    1.062
_refine_ls_restrained_S_all       1.064
_refine_ls_shift/su_max           0.001
_refine_ls_shift/su_mean          0.000
 
loop_
 _atom_site_label
 _atom_site_type_symbol
 _atom_site_fract_x
 _atom_site_fract_y
 _atom_site_fract_z
 _atom_site_U_iso_or_equiv
 _atom_site_adp_type
 _atom_site_occupancy
 _atom_site_site_symmetry_order  
 _atom_site_calc_flag
 _atom_site_refinement_flags_posn
 _atom_site_refinement_flags_adp
 _atom_site_refinement_flags_occupancy
 _atom_site_disorder_assembly
 _atom_site_disorder_group
C1 C 0.7326(3) 0.6570(2) 0.3735(2) 0.0339(5) Uani 1 1 d . . . . .
C2 C 0.8075(3) 0.6468(3) 0.4793(2) 0.0357(5) Uani 1 1 d . . . . .
H2A H 0.728822 0.698859 0.527539 0.054 Uiso 1 1 calc R U . . .
H2B H 0.896819 0.678414 0.450229 0.054 Uiso 1 1 calc R U . . .
H2C H 0.845300 0.556605 0.528295 0.054 Uiso 1 1 calc R U . . .
C3 C 0.8493(3) 0.5787(3) 0.2940(2) 0.0425(6) Uani 1 1 d . . . . .
H3A H 0.893471 0.488695 0.341995 0.064 Uiso 1 1 calc R U . . .
H3B H 0.934970 0.613784 0.258694 0.064 Uiso 1 1 calc R U . . .
H3C H 0.794492 0.583271 0.230267 0.064 Uiso 1 1 calc R U . . .
C4 C 0.6525(4) 0.7966(3) 0.3043(3) 0.0514(7) Uani 1 1 d . . . . .
H4A H 0.606458 0.800088 0.236329 0.077 Uiso 1 1 calc R U . . .
H4B H 0.730768 0.840310 0.275047 0.077 Uiso 1 1 calc R U . . .
H4C H 0.568778 0.839651 0.356794 0.077 Uiso 1 1 calc R U . . .
C5 C 0.6292(2) 0.50973(18) 0.81986(16) 0.0183(4) Uani 1 1 d . . . . .
C6 C 0.5663(2) 0.64605(18) 0.78258(17) 0.0198(4) Uani 1 1 d . . . . .
H6 H 0.623190 0.689266 0.799424 0.024 Uiso 1 1 calc R U . . .
C7 C 0.4298(2) 0.72418(18) 0.72380(16) 0.0189(4) Uani 1 1 d . . . . .
C8 C 0.7375(2) 0.44973(19) 0.91933(18) 0.0239(4) Uani 1 1 d . . . . .
H8A H 0.682055 0.411982 0.993943 0.036 Uiso 1 1 calc R U . . .
H8B H 0.768077 0.516109 0.929391 0.036 Uiso 1 1 calc R U . . .
H8C H 0.832400 0.382278 0.899001 0.036 Uiso 1 1 calc R U . . .
C9 C 0.3619(2) 0.86283(19) 0.72509(19) 0.0259(4) Uani 1 1 d . . . . .
H9A H 0.322872 0.918771 0.647519 0.039 Uiso 1 1 calc R U . . .
H9B H 0.444453 0.887021 0.740492 0.039 Uiso 1 1 calc R U . . .
H9C H 0.274445 0.872594 0.788089 0.039 Uiso 1 1 calc R U . . .
C10 C 0.6441(2) 0.30178(18) 0.83753(16) 0.0188(4) Uani 1 1 d . . . . .
C11 C 0.7956(2) 0.21940(19) 0.81324(17) 0.0209(4) Uani 1 1 d . . . . .
C12 C 0.8476(2) 0.08940(19) 0.87588(18) 0.0236(4) Uani 1 1 d . . . . .
C13 C 0.7478(3) 0.03750(19) 0.96336(18) 0.0246(4) Uani 1 1 d . . . . .
C14 C 0.5961(2) 0.1160(2) 0.98883(17) 0.0231(4) Uani 1 1 d . . . . .
C15 C 0.5466(2) 0.24557(19) 0.92525(17) 0.0206(4) Uani 1 1 d . . . . .
C16 C 0.2005(2) 0.75132(17) 0.64479(17) 0.0189(4) Uani 1 1 d . . . . .
C17 C 0.0791(2) 0.76170(19) 0.73673(18) 0.0231(4) Uani 1 1 d . . . . .
C18 C -0.0793(2) 0.8200(2) 0.71630(19) 0.0253(4) Uani 1 1 d . . . . .
C19 C -0.1204(2) 0.87031(19) 0.60050(19) 0.0242(4) Uani 1 1 d . . . . .
C20 C -0.0035(2) 0.86195(18) 0.50726(18) 0.0217(4) Uani 1 1 d . . . . .
C21 C 0.1542(2) 0.80344(18) 0.52899(17) 0.0202(4) Uani 1 1 d . . . . .
N1 N 0.59143(18) 0.43611(15) 0.77707(14) 0.0186(3) Uani 1 1 d . . . . .
N2 N 0.35977(18) 0.68080(15) 0.66893(14) 0.0188(3) Uani 1 1 d . . . . .
O1 O 0.66171(18) 0.47274(15) 0.49080(13) 0.0280(3) Uani 1 1 d . U . . .
O2 O 0.60107(17) 0.60973(15) 0.41789(14) 0.0296(3) Uani 1 1 d . U . . .
F1 F 0.89637(13) 0.26845(11) 0.73086(11) 0.0267(3) Uani 1 1 d . . . . .
F2 F 0.99574(14) 0.01378(12) 0.85334(12) 0.0325(3) Uani 1 1 d . . . . .
F3 F 0.79796(16) -0.08787(11) 1.02486(11) 0.0327(3) Uani 1 1 d . . . . .
F4 F 0.49887(15) 0.06663(12) 1.07519(11) 0.0298(3) Uani 1 1 d . . . . .
F5 F 0.39815(14) 0.31882(12) 0.95254(11) 0.0275(3) Uani 1 1 d . . . . .
F6 F 0.11411(15) 0.71205(13) 0.85060(11) 0.0318(3) Uani 1 1 d . . . . .
F7 F -0.19173(15) 0.82794(14) 0.80754(12) 0.0369(3) Uani 1 1 d . . . . .
F8 F -0.27307(14) 0.92816(13) 0.57832(12) 0.0327(3) Uani 1 1 d . . . . .
F9 F -0.04249(14) 0.91417(12) 0.39451(11) 0.0286(3) Uani 1 1 d . . . . .
F10 F 0.26387(13) 0.79968(11) 0.43553(10) 0.0249(3) Uani 1 1 d . . . . .
Mg1 Mg 0.48695(7) 0.51763(6) 0.61694(5) 0.01720(17) Uani 1 1 d . . . . .
 
loop_
 _atom_site_aniso_label
 _atom_site_aniso_U_11
 _atom_site_aniso_U_22
 _atom_site_aniso_U_33
 _atom_site_aniso_U_23
 _atom_site_aniso_U_13
 _atom_site_aniso_U_12
C1 0.0344(12) 0.0486(14) 0.0306(12) -0.0210(10) -0.0004(9) -0.0197(10)
C2 0.0323(12) 0.0569(15) 0.0342(12) -0.0264(11) 0.0035(9) -0.0241(11)
C3 0.0439(14) 0.0718(18) 0.0334(13) -0.0323(13) 0.0140(11) -0.0366(14)
C4 0.069(2) 0.0469(15) 0.0471(16) -0.0081(13) -0.0145(14) -0.0298(15)
C5 0.0145(8) 0.0238(9) 0.0157(8) -0.0094(7) -0.0014(7) -0.0024(7)
C6 0.0198(9) 0.0225(9) 0.0200(9) -0.0107(7) -0.0041(7) -0.0052(7)
C7 0.0203(9) 0.0207(9) 0.0160(9) -0.0086(7) -0.0012(7) -0.0047(7)
C8 0.0234(10) 0.0258(10) 0.0234(10) -0.0119(8) -0.0093(8) -0.0014(8)
C9 0.0274(10) 0.0218(10) 0.0307(11) -0.0124(8) -0.0109(8) -0.0022(8)
C10 0.0195(9) 0.0210(9) 0.0167(9) -0.0090(7) -0.0038(7) -0.0038(7)
C11 0.0186(9) 0.0259(10) 0.0190(9) -0.0098(8) -0.0007(7) -0.0061(8)
C12 0.0199(9) 0.0250(10) 0.0233(10) -0.0114(8) -0.0033(8) -0.0005(8)
C13 0.0323(11) 0.0210(9) 0.0201(9) -0.0067(8) -0.0064(8) -0.0060(8)
C14 0.0279(10) 0.0290(10) 0.0161(9) -0.0091(8) 0.0001(8) -0.0127(8)
C15 0.0181(9) 0.0264(10) 0.0190(9) -0.0120(8) -0.0014(7) -0.0049(7)
C16 0.0181(9) 0.0185(8) 0.0213(9) -0.0096(7) -0.0045(7) -0.0027(7)
C17 0.0218(10) 0.0269(10) 0.0194(9) -0.0086(8) -0.0045(7) -0.0042(8)
C18 0.0204(10) 0.0313(10) 0.0250(10) -0.0139(8) 0.0010(8) -0.0064(8)
C19 0.0157(9) 0.0250(9) 0.0327(11) -0.0132(8) -0.0088(8) -0.0002(7)
C20 0.0240(10) 0.0204(9) 0.0211(9) -0.0075(7) -0.0079(8) -0.0039(7)
C21 0.0222(9) 0.0196(9) 0.0197(9) -0.0091(7) -0.0031(7) -0.0045(7)
N1 0.0184(7) 0.0193(8) 0.0173(8) -0.0081(6) -0.0033(6) -0.0023(6)
N2 0.0170(8) 0.0206(7) 0.0180(8) -0.0077(6) -0.0051(6) -0.0021(6)
O1 0.0276(7) 0.0331(8) 0.0258(7) -0.0100(6) -0.0019(6) -0.0120(6)
O2 0.0246(7) 0.0379(8) 0.0317(8) -0.0157(6) -0.0025(6) -0.0115(6)
F1 0.0204(6) 0.0279(6) 0.0280(6) -0.0090(5) 0.0044(5) -0.0073(5)
F2 0.0227(6) 0.0287(6) 0.0335(7) -0.0100(5) -0.0022(5) 0.0048(5)
F3 0.0442(7) 0.0204(6) 0.0269(6) -0.0036(5) -0.0070(6) -0.0052(5)
F4 0.0371(7) 0.0336(7) 0.0218(6) -0.0093(5) 0.0052(5) -0.0186(6)
F5 0.0200(6) 0.0332(6) 0.0272(6) -0.0152(5) 0.0034(5) -0.0043(5)
F6 0.0281(6) 0.0441(7) 0.0176(6) -0.0092(5) -0.0047(5) -0.0050(5)
F7 0.0210(6) 0.0548(9) 0.0311(7) -0.0179(6) 0.0043(5) -0.0080(6)
F8 0.0178(6) 0.0379(7) 0.0411(8) -0.0160(6) -0.0105(5) -0.0005(5)
F9 0.0300(6) 0.0284(6) 0.0236(6) -0.0075(5) -0.0144(5) 0.0001(5)
F10 0.0233(6) 0.0294(6) 0.0188(6) -0.0083(5) -0.0022(4) -0.0045(5)
Mg1 0.0166(3) 0.0212(3) 0.0160(3) -0.0099(2) -0.0032(2) -0.0038(2)
 
_geom_special_details
;
 All esds (except the esd in the dihedral angle between two l.s. planes)
 are estimated using the full covariance matrix.  The cell esds are taken
 into account individually in the estimation of esds in distances, angles
 and torsion angles; correlations between esds in cell parameters are only
 used when they are defined by crystal symmetry.  An approximate (isotropic)
 treatment of cell esds is used for estimating esds involving l.s. planes.
;
 
loop_
 _geom_bond_atom_site_label_1
 _geom_bond_atom_site_label_2
 _geom_bond_distance
 _geom_bond_site_symmetry_2
 _geom_bond_publ_flag
C1 O2 1.450(3) . ?
C1 C4 1.519(4) . ?
C1 C2 1.521(3) . ?
C1 C3 1.524(3) . ?
C2 H2A 0.9800 . ?
C2 H2B 0.9800 . ?
C2 H2C 0.9800 . ?
C3 H3A 0.9800 . ?
C3 H3B 0.9800 . ?
C3 H3C 0.9800 . ?
C4 H4A 0.9800 . ?
C4 H4B 0.9800 . ?
C4 H4C 0.9800 . ?
C5 N1 1.329(2) . ?
C5 C6 1.416(3) . ?
C5 C8 1.515(2) . ?
C6 C7 1.397(3) . ?
C6 H6 0.9500 . ?
C7 N2 1.338(2) . ?
C7 C9 1.512(3) . ?
C8 H8A 0.9800 . ?
C8 H8B 0.9800 . ?
C8 H8C 0.9800 . ?
C9 H9A 0.9800 . ?
C9 H9B 0.9800 . ?
C9 H9C 0.9800 . ?
C10 C15 1.386(3) . ?
C10 C11 1.395(3) . ?
C10 N1 1.421(2) . ?
C11 F1 1.340(2) . ?
C11 C12 1.386(3) . ?
C12 F2 1.340(2) . ?
C12 C13 1.375(3) . ?
C13 F3 1.340(2) . ?
C13 C14 1.383(3) . ?
C14 F4 1.340(2) . ?
C14 C15 1.384(3) . ?
C15 F5 1.345(2) . ?
C16 C17 1.392(3) . ?
C16 C21 1.394(3) . ?
C16 N2 1.412(2) . ?
C17 F6 1.340(2) . ?
C17 C18 1.385(3) . ?
C18 F7 1.337(2) . ?
C18 C19 1.379(3) . ?
C19 F8 1.343(2) . ?
C19 C20 1.377(3) . ?
C20 F9 1.339(2) . ?
C20 C21 1.383(3) . ?
C21 F10 1.338(2) . ?
N1 Mg1 2.0802(17) . ?
N2 Mg1 2.0596(17) . ?
O1 O2 1.485(2) . ?
O1 Mg1 2.0031(16) . ?
O1 Mg1 2.0256(16) 2_666 ?
O2 Mg1 2.1510(16) 2_666 ?
O2 Mg1 2.4442(17) . ?
Mg1 Mg1 2.9266(12) 2_666 ?
 
loop_
 _geom_angle_atom_site_label_1
 _geom_angle_atom_site_label_2
 _geom_angle_atom_site_label_3
 _geom_angle
 _geom_angle_site_symmetry_1
 _geom_angle_site_symmetry_3
 _geom_angle_publ_flag
O2 C1 C4 102.6(2) . . ?
O2 C1 C2 108.80(19) . . ?
C4 C1 C2 111.4(2) . . ?
O2 C1 C3 108.64(19) . . ?
C4 C1 C3 112.7(2) . . ?
C2 C1 C3 112.2(2) . . ?
C1 C2 H2A 109.5 . . ?
C1 C2 H2B 109.5 . . ?
H2A C2 H2B 109.5 . . ?
C1 C2 H2C 109.5 . . ?
H2A C2 H2C 109.5 . . ?
H2B C2 H2C 109.5 . . ?
C1 C3 H3A 109.5 . . ?
C1 C3 H3B 109.5 . . ?
H3A C3 H3B 109.5 . . ?
C1 C3 H3C 109.5 . . ?
H3A C3 H3C 109.5 . . ?
H3B C3 H3C 109.5 . . ?
C1 C4 H4A 109.5 . . ?
C1 C4 H4B 109.5 . . ?
H4A C4 H4B 109.5 . . ?
C1 C4 H4C 109.5 . . ?
H4A C4 H4C 109.5 . . ?
H4B C4 H4C 109.5 . . ?
N1 C5 C6 123.67(17) . . ?
N1 C5 C8 120.59(17) . . ?
C6 C5 C8 115.64(16) . . ?
C7 C6 C5 127.32(17) . . ?
C7 C6 H6 116.3 . . ?
C5 C6 H6 116.3 . . ?
N2 C7 C6 122.84(17) . . ?
N2 C7 C9 120.43(16) . . ?
C6 C7 C9 116.73(17) . . ?
C5 C8 H8A 109.5 . . ?
C5 C8 H8B 109.5 . . ?
H8A C8 H8B 109.5 . . ?
C5 C8 H8C 109.5 . . ?
H8A C8 H8C 109.5 . . ?
H8B C8 H8C 109.5 . . ?
C7 C9 H9A 109.5 . . ?
C7 C9 H9B 109.5 . . ?
H9A C9 H9B 109.5 . . ?
C7 C9 H9C 109.5 . . ?
H9A C9 H9C 109.5 . . ?
H9B C9 H9C 109.5 . . ?
C15 C10 C11 116.22(18) . . ?
C15 C10 N1 121.28(17) . . ?
C11 C10 N1 122.50(17) . . ?
F1 C11 C12 118.93(17) . . ?
F1 C11 C10 119.03(17) . . ?
C12 C11 C10 121.97(18) . . ?
F2 C12 C13 119.45(18) . . ?
F2 C12 C11 120.49(18) . . ?
C13 C12 C11 120.04(18) . . ?
F3 C13 C12 120.27(19) . . ?
F3 C13 C14 120.14(19) . . ?
C12 C13 C14 119.58(19) . . ?
F4 C14 C13 119.99(18) . . ?
F4 C14 C15 120.56(18) . . ?
C13 C14 C15 119.45(19) . . ?
F5 C15 C14 117.72(18) . . ?
F5 C15 C10 119.56(17) . . ?
C14 C15 C10 122.71(18) . . ?
C17 C16 C21 116.19(17) . . ?
C17 C16 N2 121.30(17) . . ?
C21 C16 N2 122.22(17) . . ?
F6 C17 C18 117.50(18) . . ?
F6 C17 C16 119.71(17) . . ?
C18 C17 C16 122.79(19) . . ?
F7 C18 C19 120.05(18) . . ?
F7 C18 C17 120.63(19) . . ?
C19 C18 C17 119.32(19) . . ?
F8 C19 C20 120.03(18) . . ?
F8 C19 C18 120.45(19) . . ?
C20 C19 C18 119.51(18) . . ?
F9 C20 C19 119.78(17) . . ?
F9 C20 C21 119.65(18) . . ?
C19 C20 C21 120.54(18) . . ?
F10 C21 C20 118.46(17) . . ?
F10 C21 C16 119.89(17) . . ?
C20 C21 C16 121.64(18) . . ?
C5 N1 C10 116.47(15) . . ?
C5 N1 Mg1 119.15(13) . . ?
C10 N1 Mg1 123.89(12) . . ?
C7 N2 C16 118.59(15) . . ?
C7 N2 Mg1 119.77(12) . . ?
C16 N2 Mg1 121.61(12) . . ?
O2 O1 Mg1 87.65(9) . . ?
O2 O1 Mg1 73.77(8) . 2_666 ?
Mg1 O1 Mg1 93.18(6) . 2_666 ?
C1 O2 O1 108.77(15) . . ?
C1 O2 Mg1 137.50(13) . 2_666 ?
O1 O2 Mg1 64.71(8) . 2_666 ?
C1 O2 Mg1 134.32(13) . . ?
O1 O2 Mg1 54.97(8) . . ?
Mg1 O2 Mg1 78.84(6) 2_666 . ?
O1 Mg1 O1 86.82(6) . 2_666 ?
O1 Mg1 N2 135.53(7) . . ?
O1 Mg1 N2 100.61(7) 2_666 . ?
O1 Mg1 N1 105.94(7) . . ?
O1 Mg1 N1 150.94(7) 2_666 . ?
N2 Mg1 N1 88.51(6) . . ?
O1 Mg1 O2 85.38(6) . 2_666 ?
O1 Mg1 O2 41.52(6) 2_666 2_666 ?
N2 Mg1 O2 128.24(7) . 2_666 ?
N1 Mg1 O2 112.27(7) . 2_666 ?
O1 Mg1 O2 37.38(6) . . ?
O1 Mg1 O2 77.57(6) 2_666 . ?
N2 Mg1 O2 101.11(6) . . ?
N1 Mg1 O2 128.02(6) . . ?
O2 Mg1 O2 101.16(6) 2_666 . ?
O1 Mg1 Mg1 43.71(5) . 2_666 ?
O1 Mg1 Mg1 43.11(5) 2_666 2_666 ?
N2 Mg1 Mg1 128.01(6) . 2_666 ?
N1 Mg1 Mg1 142.47(6) . 2_666 ?
O2 Mg1 Mg1 55.02(5) 2_666 2_666 ?
O2 Mg1 Mg1 46.14(4) . 2_666 ?
 
_refine_diff_density_max    0.571
_refine_diff_density_min   -0.618
_refine_diff_density_rms    0.067

_shelx_res_file
;
TITL tp501_a.res in P-1
    shelx.res
    created by SHELXL-2018/3 at 21:48:45 on 29-Oct-2020
CELL  1.54184   9.2134  11.7990  12.0047   69.428   77.516   67.107
ZERR     1.00   0.0005   0.0007   0.0009    0.006    0.006    0.005
LATT   1
SFAC  C    H    N    O    F    MG
UNIT  42 32 4 4 20 2
MERG   2
OMIT     0   0   1
OMIT    -1   0   1
OMIT    -1   1   3
OMIT     2   0   0
FMAP   2
PLAN   25
ACTA
BOND   $H
DELU 0.002 0.002 O1 O2
LIST   4
L.S.   8
TEMP  -173.00
WGHT    0.076200    0.751400
FVAR       1.00322
C1    1    0.732572    0.657015    0.373480    11.00000    0.03439    0.04857 =
         0.03060   -0.02103   -0.00039   -0.01967
C2    1    0.807541    0.646817    0.479290    11.00000    0.03234    0.05689 =
         0.03415   -0.02642    0.00347   -0.02411
AFIX 137
H2A   2    0.728822    0.698859    0.527539    11.00000   -1.50000
H2B   2    0.896819    0.678414    0.450229    11.00000   -1.50000
H2C   2    0.845300    0.556605    0.528295    11.00000   -1.50000
AFIX   0
C3    1    0.849295    0.578701    0.294016    11.00000    0.04394    0.07175 =
         0.03343   -0.03229    0.01403   -0.03655
AFIX 137
H3A   2    0.893471    0.488695    0.341995    11.00000   -1.50000
H3B   2    0.934970    0.613784    0.258694    11.00000   -1.50000
H3C   2    0.794492    0.583271    0.230267    11.00000   -1.50000
AFIX   0
C4    1    0.652550    0.796646    0.304277    11.00000    0.06931    0.04687 =
         0.04709   -0.00812   -0.01448   -0.02981
AFIX 137
H4A   2    0.606458    0.800088    0.236329    11.00000   -1.50000
H4B   2    0.730768    0.840310    0.275047    11.00000   -1.50000
H4C   2    0.568778    0.839651    0.356794    11.00000   -1.50000
AFIX   0
C5    1    0.629189    0.509733    0.819862    11.00000    0.01446    0.02384 =
         0.01567   -0.00938   -0.00137   -0.00237
C6    1    0.566257    0.646048    0.782579    11.00000    0.01976    0.02252 =
         0.01996   -0.01073   -0.00415   -0.00519
AFIX  43
H6    2    0.623190    0.689266    0.799424    11.00000   -1.20000
AFIX   0
C7    1    0.429839    0.724185    0.723797    11.00000    0.02031    0.02073 =
         0.01599   -0.00861   -0.00118   -0.00474
C8    1    0.737486    0.449731    0.919326    11.00000    0.02336    0.02577 =
         0.02338   -0.01186   -0.00933   -0.00136
AFIX 137
H8A   2    0.682055    0.411982    0.993943    11.00000   -1.50000
H8B   2    0.768077    0.516109    0.929391    11.00000   -1.50000
H8C   2    0.832400    0.382278    0.899001    11.00000   -1.50000
AFIX   0
C9    1    0.361931    0.862834    0.725088    11.00000    0.02735    0.02179 =
         0.03074   -0.01238   -0.01091   -0.00220
AFIX 137
H9A   2    0.322872    0.918771    0.647519    11.00000   -1.50000
H9B   2    0.444453    0.887021    0.740492    11.00000   -1.50000
H9C   2    0.274445    0.872594    0.788089    11.00000   -1.50000
AFIX   0
C10   1    0.644085    0.301779    0.837533    11.00000    0.01953    0.02104 =
         0.01668   -0.00904   -0.00381   -0.00379
C11   1    0.795551    0.219396    0.813242    11.00000    0.01861    0.02594 =
         0.01898   -0.00984   -0.00071   -0.00606
C12   1    0.847567    0.089397    0.875879    11.00000    0.01986    0.02502 =
         0.02327   -0.01145   -0.00331   -0.00051
C13   1    0.747806    0.037496    0.963358    11.00000    0.03225    0.02098 =
         0.02011   -0.00673   -0.00638   -0.00601
C14   1    0.596105    0.115971    0.988831    11.00000    0.02793    0.02902 =
         0.01607   -0.00913    0.00014   -0.01268
C15   1    0.546567    0.245568    0.925252    11.00000    0.01811    0.02638 =
         0.01901   -0.01199   -0.00142   -0.00489
C16   1    0.200526    0.751316    0.644789    11.00000    0.01807    0.01852 =
         0.02133   -0.00964   -0.00453   -0.00270
C17   1    0.079132    0.761696    0.736728    11.00000    0.02178    0.02691 =
         0.01938   -0.00863   -0.00454   -0.00422
C18   1   -0.079288    0.819992    0.716299    11.00000    0.02044    0.03129 =
         0.02501   -0.01389    0.00096   -0.00643
C19   1   -0.120406    0.870312    0.600496    11.00000    0.01566    0.02498 =
         0.03270   -0.01323   -0.00878   -0.00019
C20   1   -0.003513    0.861953    0.507263    11.00000    0.02404    0.02042 =
         0.02110   -0.00751   -0.00795   -0.00385
C21   1    0.154240    0.803440    0.528991    11.00000    0.02220    0.01962 =
         0.01969   -0.00909   -0.00306   -0.00453
N1    3    0.591432    0.436106    0.777070    11.00000    0.01839    0.01934 =
         0.01725   -0.00809   -0.00331   -0.00235
N2    3    0.359766    0.680796    0.668927    11.00000    0.01696    0.02057 =
         0.01803   -0.00774   -0.00510   -0.00208
O1    4    0.661714    0.472736    0.490798    11.00000    0.02756    0.03310 =
         0.02582   -0.00998   -0.00194   -0.01201
O2    4    0.601069    0.609729    0.417891    11.00000    0.02459    0.03787 =
         0.03173   -0.01566   -0.00254   -0.01155
F1    5    0.896366    0.268451    0.730859    11.00000    0.02041    0.02793 =
         0.02802   -0.00900    0.00437   -0.00733
F2    5    0.995735    0.013777    0.853338    11.00000    0.02267    0.02871 =
         0.03350   -0.00999   -0.00221    0.00480
F3    5    0.797956   -0.087871    1.024862    11.00000    0.04423    0.02039 =
         0.02692   -0.00355   -0.00702   -0.00524
F4    5    0.498874    0.066633    1.075191    11.00000    0.03712    0.03360 =
         0.02177   -0.00926    0.00515   -0.01863
F5    5    0.398147    0.318818    0.952539    11.00000    0.02001    0.03318 =
         0.02722   -0.01516    0.00339   -0.00429
F6    5    0.114105    0.712050    0.850599    11.00000    0.02810    0.04406 =
         0.01759   -0.00922   -0.00474   -0.00500
F7    5   -0.191729    0.827941    0.807538    11.00000    0.02098    0.05478 =
         0.03115   -0.01786    0.00432   -0.00803
F8    5   -0.273069    0.928157    0.578323    11.00000    0.01782    0.03793 =
         0.04112   -0.01600   -0.01054   -0.00052
F9    5   -0.042493    0.914173    0.394510    11.00000    0.02997    0.02836 =
         0.02362   -0.00752   -0.01443    0.00012
F10   5    0.263869    0.799677    0.435525    11.00000    0.02331    0.02940 =
         0.01882   -0.00829   -0.00217   -0.00446
MG1   6    0.486949    0.517628    0.616945    11.00000    0.01655    0.02120 =
         0.01596   -0.00994   -0.00321   -0.00383
HKLF    4


REM  tp501_a.res in P-1
REM wR2 = 0.1323, GooF = S = 1.062, Restrained GooF = 1.064 for all data
REM R1 = 0.0480 for 3933 Fo > 4sig(Fo) and 0.0509 for all 4269 data
REM 330 parameters refined using 1 restraints

END

WGHT      0.0759      0.7535

REM Highest difference peak  0.571,  deepest hole -0.618,  1-sigma level  0.067
Q1    1   0.6018  0.5479  0.4648  11.00000  0.05    0.57
Q2    1   0.5099  0.5637  0.5196  11.00000  0.05    0.39
Q3    1   0.6393  0.7359  0.3489  11.00000  0.05    0.38
Q4    1   0.6893  0.6173  0.4037  11.00000  0.05    0.34
Q5    1   0.7771  0.0578  0.8865  11.00000  0.05    0.31
Q6    1   0.5868  0.6834  0.8363  11.00000  0.05    0.27
Q7    1   0.8182  0.0653  0.9542  11.00000  0.05    0.27
Q8    1   0.1405  0.7556  0.6902  11.00000  0.05    0.25
Q9    1   0.4683  0.4607  0.7204  11.00000  0.05    0.24
Q10   1   0.6896  0.0770  0.9718  11.00000  0.05    0.24
Q11   1   0.4830  0.4927  0.6999  11.00000  0.05    0.24
Q12   1  -0.0262  0.9654  0.2872  11.00000  0.05    0.24
Q13   1   0.8146 -0.0646  0.9165  11.00000  0.05    0.24
Q14   1   0.7168  0.2518  0.8259  11.00000  0.05    0.24
Q15   1   0.5895  0.4624  0.7175  11.00000  0.05    0.24
Q16   1  -0.2080  0.7808  0.9161  11.00000  0.05    0.23
Q17   1   0.5537  0.6191  0.5190  11.00000  0.05    0.23
Q18   1   0.4544  0.6781  0.8004  11.00000  0.05    0.22
Q19   1  -0.0535  0.8707  0.5508  11.00000  0.05    0.22
Q20   1   0.5931  0.5815  0.7859  11.00000  0.05    0.22
Q21   1   0.2766  0.8558  0.3340  11.00000  0.05    0.22
Q22   1   0.6318  0.2749  0.8953  11.00000  0.05    0.22
Q23   1   0.9781 -0.0238  0.9422  11.00000  0.05    0.22
Q24   1   0.9148  0.3082  0.6380  11.00000  0.05    0.22
Q25   1   0.6510  0.3975  0.6001  11.00000  0.05    0.22
;
_shelx_res_checksum   29127

_shelx_hkl_file
;
   0   0   1  247.78    7.59
   0   0  -2   10.36    0.91
   0   0   2   11.35    0.73
   0   0  -2   12.54    0.85
   0   0  -3   22.83    1.63
   0   0   3   21.92    1.74
   0   0   3   22.73    1.28
   0   0  -4   50.23    2.80
   0   0   4   50.33    3.24
   0   0   5  566.74   12.27
   0   0   5  554.35    7.95
   0   0   6   76.49    5.24
   0   0  -6   84.53    4.68
   0   0   7  168.60    8.85
   0   0   8    4.27    1.46
   0   0   9 1818.44   29.43
   0   0   9 1787.54   33.90
   0   0  10   49.43    5.32
   0   0  10   47.99    5.81
   0   0  10   57.83    6.00
   0   0  11    2.00    1.33
   0   0  11    2.80    1.42
   0   0  11    1.55    1.00
   0   0  12    0.38    0.65
   0   0  12    2.02    1.10
   0   0  13    1.37    0.80
   0  -1  12   -1.28    1.23
   0  -1  12    0.58    0.75
   0  -1  11    5.18    1.82
   0  -1  11    5.80    1.83
   0  -1  11    2.87    1.10
   0  -1  10  167.74   10.09
   0  -1  10  160.13   10.46
   0  -1  10  149.43    8.95
   0  -1   9   94.25    7.90
   0  -1   9   95.12    7.08
   0  -1   8  415.94   13.16
   0  -1   8  437.65   15.86
   0  -1   7  803.26   19.09
   0  -1   6  284.45   10.22
   0  -1   5  526.60   12.59
   0  -1   5  523.18    8.40
   0  -1   4  228.86    6.70
   0  -1   4  181.44    4.71
   0  -1   3  906.28    9.65
   0   1  -3  930.44   12.95
   0  -1   2  567.99   10.25
   0  -1   2  454.38    5.94
   0  -1   1 2805.47   12.57
   0  -1   1 2500.60   16.65
   0  -1  -2 2228.11   10.30
   0   1   2 1534.88   21.77
   0   1   3 4071.74   33.08
   0  -1  -3 4027.27   18.01
   0  -1  -4   39.09    2.11
   0  -1  -4   38.28    2.24
   0   1   4   43.12    3.10
   0   1   4   41.14    2.90
   0   1   5 1563.94   13.60
   0  -1  -5 1599.91   14.85
   0   1   5 1586.93   20.50
   0   1   6   56.87    4.03
   0  -1  -6   52.32    3.29
   0   1   7 1600.35   23.78
   0  -1  -7 1479.77   19.59
   0   1   8   91.74    6.23
   0   1   9    9.57    2.30
   0   1  10   28.63    4.57
   0   1  10   35.11    4.63
   0   1  10   29.30    4.24
   0   1  11    3.07    1.46
   0   1  11    4.70    1.92
   0   1  11    3.65    1.62
   0   1  12   40.53    4.50
   0   1  12   41.81    4.78
   0   1  13   71.73    5.23
   0  -2  12   38.26    3.41
   0  -2  12   37.84    3.86
   0  -2  11  384.20   12.47
   0  -2  11  383.35   13.34
   0  -2  11  385.81   14.52
   0  -2  10    5.16    1.82
   0  -2  10    6.43    1.80
   0  -2  10    7.26    2.19
   0  -2   9  283.36   11.92
   0  -2   9  319.28   14.83
   0  -2   9  279.54   13.53
   0  -2   8  137.84    7.49
   0  -2   8  143.44    8.97
   0  -2   7  455.50   14.74
   0  -2   6  131.28    7.49
   0  -2   5 3096.95   22.09
   0  -2   4 1129.70   12.95
   0  -2   3    0.15    0.33
   0  -2   3    6.54    0.96
   0  -2   2 2923.19   19.29
   0  -2   2 2692.48   17.34
   0  -2   1 1966.61   12.74
   0  -2   1 2183.54   13.05
   0  -2   0  876.49    7.52
   0  -2  -1  392.72    4.13
   0   2   1  352.49    4.14
   0   2   2 7062.28   28.87
   0   2   3   28.71    2.25
   0  -2  -3   24.39    1.49
   0   2   3   26.56    1.73
   0   2   4  787.35   11.08
   0  -2  -4  820.38    9.92
   0   2   5  152.43    5.27
   0  -2  -5  144.02    4.67
   0   2   5  142.77    5.58
   0  -2  -5  136.36    4.36
   0  -2  -6    1.56    0.60
   0   2   6    3.16    1.00
   0  -2  -6    2.98    0.83
   0  -2  -7  154.90    5.95
   0   2   7  161.35    7.52
   0   2   8  687.17   17.41
   0   2   9  306.86   12.54
   0   2  10 1908.57   36.71
   0   2  10 1979.11   35.22
   0   2  10 1938.63   34.46
   0   2  11  109.47    8.51
   0   2  11  115.40    8.40
   0   2  12    0.30    0.71
   0   2  12    2.29    1.26
   0   2  13  272.32   11.01
   0  -2 -14    2.91    0.86
   0  -3  12    0.13    0.58
   0  -3  11  554.39   14.47
   0  -3  11  571.49   16.11
   0  -3  10 1459.56   27.63
   0  -3  10 1418.05   28.51
   0  -3  10 1419.37   23.95
   0  -3   9  215.70   10.74
   0  -3   9  229.37   10.31
   0  -3   9  219.40   11.70
   0  -3   8  193.88   10.36
   0  -3   8  189.42    9.35
   0  -3   8  188.16   10.14
   0  -3   7   56.89    5.33
   0  -3   6    3.30    1.30
   0  -3   6    6.05    1.17
   0  -3   5   19.21    2.01
   0  -3   4  597.51   10.53
   0  -3   3  106.83    4.15
   0  -3   2    5.97    0.97
   0  -3   1 1265.76   14.23
   0  -3   1 1180.15   12.00
   0  -3   0  775.22    8.90
   0  -3   0  837.54   10.67
   0  -3  -2   28.58    1.42
   0  -3  -2   28.74    1.82
   0  -3  -3   29.17    1.96
   0   3   3   25.67    1.77
   0   3   3   28.47    1.37
   0   3   4  292.11    5.74
   0   3   4  287.36    6.84
   0   3   5  864.29   13.70
   0  -3  -5  869.82   11.98
   0  -3  -6   45.84    2.93
   0   3   6   47.66    3.71
   0   3   7  151.67    7.42
   0  -3  -7  145.97    5.73
   0   3   8   66.16    5.53
   0   3   9 1141.08   24.60
   0   3  10  244.04   12.31
   0   3  10  251.79   12.95
   0   3  11   22.76    4.06
   0   3  11   18.94    3.49
   0   3  12   18.73    3.54
   0   3  12   12.30    2.70
   0   3  14   22.75    2.23
   0  -3 -14   22.50    2.26
   0  -4  11   51.69    3.80
   0  -4  11   58.16    4.45
   0  -4  10    2.43    1.14
   0  -4  10    2.51    1.19
   0  -4   9 1670.59   30.81
   0  -4   9 1638.95   28.43
   0  -4   8  264.95   12.03
   0  -4   7   37.36    4.38
   0  -4   7   41.16    4.73
   0  -4   7   29.26    3.96
   0  -4   6  121.17    5.36
   0  -4   5  147.98    5.98
   0  -4   4  372.91    9.29
   0  -4   3  370.70    8.90
   0  -4   2 1426.49   16.49
   0  -4   1  384.65    8.01
   0  -4   1  394.07    9.16
   0  -4   0  273.47    7.12
   0  -4   0  273.72    6.08
   0  -4  -1   11.08    1.18
   0  -4  -2  619.03    9.92
   0  -4  -2  633.96    8.28
   0  -4  -3  118.76    3.18
   0  -4  -3  127.59    4.56
   0   4   4  323.59    7.13
   0  -4  -4  365.65    7.99
   0  -4  -5  661.26   11.01
   0   4   5  686.63   12.23
   0  -4  -6 1187.78   16.38
   0   4   6 1162.50   18.28
   0   4   7   63.10    4.84
   0  -4  -7   59.68    3.79
   0   4   8  698.03   17.72
   0  -4  -8  674.63   13.71
   0   4   9  169.57    9.56
   0   4  10 1490.74   30.81
   0   4  10 1523.60   32.31
   0   4  11 2128.47   37.05
   0   4  11 2053.74   38.20
   0   4  12    1.97    1.32
   0   4  12    2.50    1.26
   0   4  13  152.97    7.85
   0  -4 -13  146.18    7.72
   0  -4 -14   72.16    4.19
   0  -5  11    7.01    1.26
   0  -5  10   70.56    5.09
   0  -5  10   71.93    4.90
   0  -5   9  503.11   14.59
   0  -5   9  540.78   16.15
   0  -5   8  306.75   12.52
   0  -5   7    2.43    1.35
   0  -5   7    1.26    1.05
   0  -5   7    0.88    0.88
   0  -5   6   43.46    4.61
   0  -5   6   42.07    4.47
   0  -5   6   38.37    3.26
   0  -5   5  273.10    8.57
   0  -5   4  190.93    6.97
   0  -5   3   15.41    2.03
   0  -5   2 1944.15   21.01
   0  -5   1 1462.46   17.00
   0  -5   0 2517.84   21.49
   0  -5   0 2533.75   24.87
   0  -5  -1   86.49    3.88
   0  -5  -1   88.58    4.56
   0  -5  -2   11.20    1.58
   0  -5  -2   11.03    1.37
   0  -5  -3 5055.06   32.48
   0  -5  -3 4736.26   24.88
   0  -5  -4  540.10   11.24
   0   5   4  437.70    8.85
   0  -5  -5   15.76    1.91
   0   5   5   15.83    1.92
   0   5   6   72.76    4.45
   0  -5  -6   72.89    4.43
   0   5   7  152.26    7.24
   0  -5  -7  155.71    6.72
   0  -5  -8  852.59   16.14
   0   5   8  798.13   18.33
   0  -5  -9  194.45    7.81
   0   5   9  188.38    9.53
   0   5   9  199.58   11.15
   0   5  10   68.63    6.77
   0   5  10   69.69    7.07
   0   5  11  121.70    8.99
   0   5  12   19.73    3.53
   0   5  12   17.79    3.06
   0  -5 -13   41.73    4.13
   0  -5 -14   49.82    3.55
   0  -6  10   -0.04    0.59
   0  -6  10   -0.10    0.49
   0  -6   9   31.97    3.47
   0  -6   8  168.43    8.60
   0  -6   7   94.42    7.01
   0  -6   6  736.73   19.93
   0  -6   6  727.40   18.36
   0  -6   6  674.17   18.25
   0  -6   6  692.67   18.51
   0  -6   5  234.87   10.17
   0  -6   5  202.59    9.79
   0  -6   4   97.12    5.55
   0  -6   3 1186.23   18.69
   0  -6   2  284.22    8.93
   0  -6   1  942.15   15.74
   0  -6   0   29.50    2.76
   0  -6   0   25.90    2.90
   0  -6  -1    5.15    1.26
   0  -6  -1    4.47    1.07
   0  -6  -1    5.90    1.41
   0  -6  -2 1178.53   18.57
   0  -6  -2 1214.34   16.07
   0  -6  -3   88.07    4.89
   0  -6  -3   85.52    3.92
   0  -6  -4  860.77   15.87
   0  -6  -5  292.58    9.20
   0  -6  -6  943.58   16.79
   0  -6  -7  278.87    9.74
   0  -6  -8  203.75    8.28
   0   6   9   68.24    6.74
   0   6  10   11.16    2.45
   0   6  10   11.56    2.95
   0  -6 -11   -0.62    1.22
   0   6  11    1.08    0.97
   0  -6 -12  196.17    9.56
   0  -6 -13   12.11    2.21
   0  -6 -14  177.40    6.30
   0  -7   9   45.85    3.35
   0  -7   8   24.98    2.92
   0  -7   8   26.17    3.17
   0  -7   7   39.49    4.21
   0  -7   6  111.85    7.59
   0  -7   5  347.63   13.00
   0  -7   4   24.41    3.40
   0  -7   3   32.96    3.46
   0  -7   2 1431.03   22.59
   0  -7   1  941.91   18.05
   0  -7   1  904.93   17.28
   0  -7   0  484.20   12.57
   0  -7   0  488.32   12.79
   0  -7  -1   51.25    4.22
   0  -7  -1   49.55    4.21
   0  -7  -1   52.23    4.00
   0  -7  -2  554.94   12.31
   0  -7  -2  581.90   14.20
   0  -7  -3  209.68    8.70
   0  -7  -3  193.88    6.65
   0  -7  -4  686.49   15.83
   0  -7  -5  466.30   12.82
   0  -7  -6  166.71    7.66
   0  -7  -7  522.07   14.42
   0   7   8   81.35    6.37
   0   7   9   21.75    3.35
   0  -7  -9   29.69    3.66
   0  -7 -10   19.71    3.07
   0  -7 -11  457.31   14.70
   0  -7 -12   44.04    4.31
   0  -7 -13  105.53    5.75
   0  -8   8  265.08    7.81
   0  -8   7   19.63    2.56
   0  -8   6    2.21    1.18
   0  -8   5   32.03    3.84
   0  -8   4    0.65    0.69
   0   8  -3   27.88    4.00
   0  -8   3   25.52    3.47
   0   8  -2    2.86    1.37
   0  -8   2    0.21    0.59
   0   8  -1  105.04    7.22
   0  -8   1  100.48    6.34
   0  -8   0   82.25    5.67
   0  -8   0   64.87    5.06
   0  -8  -1  135.57    7.46
   0  -8  -1  146.66    7.37
   0  -8  -1  148.06    7.76
   0  -8  -2  437.33   13.36
   0  -8  -2  443.24   13.26
   0  -8  -2  429.08   11.93
   0  -8  -3   16.20    2.64
   0  -8  -3   17.56    2.82
   0  -8  -4   53.30    4.88
   0  -8  -4   40.37    4.19
   0  -8  -5   17.83    2.77
   0  -8  -6   42.88    4.21
   0   8   7   57.00    5.54
   0   8   8  768.96   20.63
   0   8   9  123.43    8.26
   0   8  10   30.81    3.92
   0  -8 -11   19.11    2.80
   0  -8 -12   13.20    2.15
   0  -8 -13    1.96    0.73
   0  -9   7   96.89    4.27
   0  -9   7  112.60    4.76
   0  -9   6  202.72    7.78
   0  -9   5    1.44    0.90
   0  -9   4    3.01    1.27
   0  -9   3   10.55    2.26
   0   9  -2   68.48    6.12
   0  -9   2   69.83    5.73
   0  -9   1  398.84   13.47
   0   9  -1  410.23   14.68
   0   9   0    1.26    1.09
   0   9   0    1.08    0.68
   0   9   1   55.42    4.94
   0   9   1   67.80    6.12
   0   9   1   59.11    5.83
   0   9   2  522.27   14.49
   0  -9  -2  523.76   15.06
   0   9   2  549.93   17.36
   0  -9  -3    7.58    1.86
   0   9   3    7.13    2.09
   0   9   3    7.14    2.22
   0   9   4  202.80   10.60
   0   9   4  211.02   10.92
   0  -9  -4  197.79    9.44
   0   9   4  226.95   10.23
   0   9   5    3.03    1.34
   0   9   5    1.52    1.08
   0   9   6   71.39    6.69
   0   9   6   74.65    6.41
   0   9   7   -0.94    1.36
   0   9   7    0.94    0.96
   0   9   8  104.79    8.45
   0   9   8   99.58    7.65
   0   9   9  135.30    8.75
   0   9  10   14.97    2.75
   0   9  11  410.16   15.33
   0   9  12    8.99    2.14
   0   9  13   74.02    4.63
   0 -10   5   72.06    4.34
   0 -10   4   20.65    2.58
   0 -10   3   55.94    4.65
   0 -10   2   20.05    2.94
   0  10  -1  141.84    8.44
   0 -10   1  139.08    7.87
   0  10   0   73.61    6.06
   0 -10   0   70.68    5.72
   0  10   1  125.61    7.83
   0  10   1  122.40    8.66
   0  10   2  303.02   13.59
   0  10   2  335.27   13.95
   0  10   3   18.94    3.48
   0  10   3   16.53    3.21
   0  10   4  446.85   16.27
   0  10   4  410.26   15.90
   0  10   5  191.31   10.59
   0  10   5  192.52   10.95
   0  10   6  649.38   20.34
   0  10   7 1354.82   27.64
   0  10   7 1382.58   30.06
   0  10   8    4.55    1.84
   0  10   8    0.45    1.00
   0  10   9   21.65    3.73
   0  10  10  139.19    8.95
   0  10  11    1.35    1.07
   0  10  12   29.84    3.21
   0 -11   4    9.60    1.43
   0 -11   3   11.15    1.70
   0 -11   2   19.94    2.55
   0 -11   1    0.02    0.62
   0 -11   0   27.24    3.33
   0  11   0   28.47    3.48
   0 -11  -1    7.75    1.89
   0  11   2    9.14    2.48
   0  11   3   39.20    4.92
   0  11   4   -0.32    1.02
   0  11   4    0.45    0.90
   0  11   5   -0.66    1.21
   0  11   5   -0.13    1.01
   0  11   6  141.53    9.31
   0  11   7  320.35   13.83
   0  11   8  149.64    9.27
   0  11   9    2.55    1.38
   0  11  10  257.91   10.69
   0  11  11  161.93    7.41
   0 -12   2    2.94    0.88
   0 -12   1   34.47    2.88
   0 -12   0   11.60    1.85
   0 -12  -1  241.56    8.80
   0 -12  -2  173.04    7.79
   0 -12  -3  298.07   10.51
   0  12   4   37.31    4.40
   0  12   5   13.86    2.79
   0  12   6    1.27    1.13
   0  12   7  216.31   10.21
   0  12   8    7.14    1.89
   0  12   9   24.65    3.08
   0 -13  -2  200.23    6.46
   0  13   3    6.98    1.24
   0 -13  -3    7.82    1.41
   0 -13  -4   32.98    2.91
   0 -13  -5   54.37    3.75
   0  13   7   17.31    2.35
  -1  12   8  129.63    6.46
  -1  12   7    7.10    1.75
  -1  12   6   54.36    4.78
  -1  12   5    0.75    0.84
   1 -12  -4    8.78    1.66
  -1  12   3   52.63    3.89
   1 -12  -3   60.73    4.15
   1 -12  -2    0.12    0.46
   1 -12  -1   11.80    1.67
   1 -12   0    4.57    0.99
  -1  12  -1   -0.01    0.41
  -1  11  10   89.57    5.27
  -1  11   9   17.54    2.72
  -1  11   8   24.56    3.45
  -1  11   7  153.78    8.97
  -1  11   6   16.46    3.10
  -1  11   5   20.93    3.53
  -1  11   4   36.40    4.63
  -1  11   4   32.01    3.60
  -1  11   3   47.21    4.45
  -1  11   3   46.90    5.18
   1 -11  -2  163.14    7.91
  -1  11   2  152.79    8.04
   1 -11  -1  302.21   10.41
  -1  11   1  282.85   10.85
   1 -11   0    4.21    1.26
  -1  11   0    4.00    1.49
   1 -11   1    0.15    0.53
   1 -11   2   25.58    2.45
  -1  11  -3  219.73    6.13
   1 -11   3  220.17    7.12
  -1  10  11  292.37    9.82
  -1  10  10    0.33    0.68
  -1  10   9    3.75    1.58
  -1  10   9    3.97    1.44
  -1  10   8   17.09    3.02
  -1  10   8   16.86    3.28
  -1  10   7   68.78    6.51
  -1  10   7   60.26    5.68
  -1  10   6  804.02   22.54
  -1  10   6  817.48   20.50
  -1  10   5 1602.72   31.79
  -1  10   4  275.25   13.11
  -1  10   4  270.79   11.05
  -1  10   3  445.90   16.69
  -1  10   3  455.64   14.43
  -1  10   2   23.86    3.42
  -1  10   2   26.16    4.12
   1 -10  -1   17.14    2.78
  -1  10   1   13.45    2.62
  -1  10   0   40.34    4.55
   1 -10   0   43.31    4.32
  -1  10  -1  130.37    8.01
   1 -10   1  129.52    7.14
  -1  10  -2    5.49    1.73
   1 -10   2    1.66    0.93
   1 -10   3    0.11    0.60
   1 -10   4   32.59    3.20
   1 -10   5    5.41    1.14
  -1   9  12    7.96    1.59
  -1   9  11   16.35    2.81
  -1   9  10    2.78    1.25
  -1   9  10    2.42    1.36
  -1   9   9   28.97    4.31
  -1   9   9   31.05    4.11
  -1   9   8   19.31    3.34
  -1   9   8    4.20    1.73
  -1   9   7    0.02    0.92
  -1   9   7    1.52    1.30
  -1   9   6   19.44    3.32
  -1   9   6   17.83    3.37
  -1   9   5   -0.15    1.35
   1  -9  -5    0.92    1.11
  -1   9   4 1890.85   33.77
   1  -9  -4 1882.16   31.08
  -1   9   3  702.20   20.45
  -1   9   3  707.29   17.73
  -1   9   3  757.86   20.60
   1  -9  -3  702.12   18.72
  -1   9   2   80.46    6.78
   1  -9  -2   72.20    5.90
  -1   9   2   80.91    6.08
  -1   9   2   74.83    6.75
  -1   9   1   54.47    5.83
  -1   9   1   58.17    5.28
   1  -9   0   19.84    3.01
  -1   9   0   15.91    2.93
  -1   9  -1  328.73   13.31
   1  -9   1  310.46   11.71
   1  -9   2   25.27    3.30
  -1   9  -2   28.53    3.99
  -1   9  -3  174.26    9.40
   1  -9   3  169.26    8.30
   1  -9   4   59.15    4.63
   1  -9   5   51.37    4.37
   1  -9   6    0.90    0.67
  -1   9  -6    0.54    0.47
  -1   8  12  169.11    8.35
  -1   8  11   86.37    5.79
  -1   8  11   96.96    6.02
  -1   8  10   29.61    3.89
  -1   8  10   29.66    3.73
  -1   8   9  335.33   13.74
  -1   8   9  340.29   13.11
  -1   8   8   48.16    5.31
  -1   8   8   48.20    4.94
  -1   8   7    0.02    0.87
  -1   8   7    0.33    0.81
  -1   8   6  276.33   12.88
  -1   8   6  242.37   11.47
  -1   8   5  100.88    6.91
  -1   8   5   91.86    7.22
   1  -8  -4 1012.37   22.82
  -1   8   4 1033.95   23.42
   1  -8  -3 1905.32   30.31
   1  -8  -3 2159.84   31.47
   1  -8  -2  129.07    7.75
   1  -8  -2  161.19    8.65
   1  -8  -1  284.16   11.48
   1  -8  -1  311.36   10.69
   1  -8  -1  325.44   12.28
   1  -8   0   -0.50    0.83
   1  -8   0    0.71    0.79
  -1   8   0    1.60    1.25
  -1   8   0    0.22    0.64
  -1   8  -1  132.60    8.10
   1  -8   1  129.19    7.44
   1  -8   2  141.68    7.93
  -1   8  -2  142.60    8.80
   1  -8   3   11.77    2.36
  -1   8  -3   12.14    2.74
   1  -8   4  363.21   12.61
   1  -8   5  291.26   10.76
   1  -8   6  120.57    7.01
   1  -8   7  235.01    8.39
  -1   8  -7  211.61    6.48
  -1   7  12  316.28   10.67
   1  -7 -12  359.18   10.44
  -1   7  11  184.88    9.37
  -1   7  10   54.09    5.15
  -1   7  10   52.16    5.30
  -1   7   9   17.50    3.15
  -1   7   9   15.81    2.98
  -1   7   8  113.93    7.73
  -1   7   8  104.52    7.46
   1  -7  -7  292.83   10.77
  -1   7   7  291.47   12.04
  -1   7   7  292.09   11.76
   1  -7  -6  410.72   12.15
   1  -7  -5  185.66    8.50
   1  -7  -4  116.19    6.96
   1  -7  -3   62.55    5.03
   1  -7  -3   47.25    4.56
   1  -7  -2 1144.36   21.97
   1  -7  -2 1231.67   18.37
   1  -7  -1   42.72    3.64
   1  -7  -1   41.86    4.13
   1  -7  -1   37.56    3.93
   1  -7   0  267.06    9.41
   1  -7   0  258.39   10.22
   1  -7   1  148.38    7.22
   1  -7   2   49.53    4.18
  -1   7  -3  285.10   12.38
   1  -7   3  265.54   10.69
   1  -7   4  281.98   11.36
  -1   7  -4  292.26   13.02
   1  -7   5   15.02    2.73
   1  -7   6  112.14    7.62
   1  -7   7    0.71    0.86
   1  -7   8   62.05    4.32
  -1   7  -8   56.08    3.21
   1  -7   8   61.72    4.44
  -1   6  13   55.90    3.96
   1  -6 -13   55.59    3.90
   1  -6 -12  355.54   11.72
  -1   6  12  314.31   11.79
   1  -6 -11   40.42    4.35
  -1   6  11   35.37    4.45
  -1   6  10  217.20    9.93
  -1   6  10  218.94   11.43
  -1   6   9   18.98    3.38
  -1   6   8    0.40    0.71
   1  -6  -8    1.25    0.73
   1  -6  -7  535.25   13.56
   1  -6  -6  449.07   11.66
   1  -6  -5 2141.80   26.79
   1  -6  -4   50.59    4.18
   1  -6  -3  823.28   16.30
   1  -6  -2 1071.54   18.62
   1  -6  -2  999.89   14.71
   1  -6  -1  128.55    5.54
   1  -6  -1  118.55    6.52
   1  -6   0    3.07    0.97
   1  -6   0    3.58    1.26
   1  -6   1  236.32    9.19
   1  -6   1  256.81    8.42
   1  -6   2 1850.29   23.14
   1  -6   3  401.99   11.08
   1  -6   4  227.13    8.47
   1  -6   5  208.20    9.82
   1  -6   6  120.63    8.27
   1  -6   7  125.90    8.15
   1  -6   8   15.82    2.73
  -1   6  -8   14.37    2.02
   1  -6   9    2.65    0.98
   1  -6  10   15.79    1.83
  -1   5  13   16.74    2.42
   1  -5 -13   18.23    2.51
  -1   5  12   27.94    3.78
  -1   5  11  305.38   13.52
  -1   5  10   87.46    7.47
  -1   5  10   83.71    7.65
  -1   5   9    3.37    1.61
  -1   5   8  143.92    8.46
   1  -5  -8  147.14    6.48
   1  -5  -7  640.67   13.66
  -1   5   7  577.15   15.61
   1  -5  -6 1030.02   15.63
  -1   5   6 1137.71   20.01
   1  -5  -5    7.38    1.41
  -1   5   5    0.38    0.51
  -1   5   4   83.45    4.09
   1  -5  -4   80.89    4.51
   1  -5  -3 2176.85   23.62
   1  -5  -2    8.12    1.51
   1  -5  -2    3.04    0.70
   1  -5  -1  791.59   11.54
   1  -5  -1  742.50   14.53
   1  -5   0  224.14    8.00
   1  -5   0  237.16    6.97
   1  -5   1  118.46    6.09
   1  -5   1  127.10    5.61
   1  -5   2   23.86    2.56
   1  -5   3  224.82    8.02
   1  -5   4   44.55    3.67
   1  -5   5   68.61    4.56
   1  -5   6   14.56    2.66
   1  -5   7   10.11    2.45
  -1   5  -8  339.25   10.66
   1  -5   8  345.45   13.46
   1  -5   9   20.45    3.00
   1  -5   9   19.09    2.97
   1  -5  10    5.63    1.46
   1  -5  10    5.46    1.32
   1  -4 -14   28.39    2.33
   1  -4 -13    1.74    0.93
  -1   4  13    3.21    1.16
  -1   4  12  145.17    8.90
  -1   4  12  147.80    9.54
  -1   4  11    4.04    1.80
  -1   4  10  519.33   19.07
  -1   4   9   60.10    5.82
  -1   4   9   66.01    6.49
  -1   4   8   49.78    4.93
   1  -4  -7  153.35    6.08
  -1   4   7  143.71    7.64
   1  -4  -6  684.00   12.43
  -1   4   6  670.31   15.04
  -1   4   5 2699.64   27.45
   1  -4  -5 2785.75   23.59
   1  -4  -4 1165.95   15.57
  -1   4   4 1175.65   13.45
  -1   4   3   76.76    3.42
  -1   4   3   64.93    3.55
  -1   4   2  551.46    9.21
   1  -4  -2  556.22   10.39
   1  -4  -1 2685.72   18.81
   1  -4   0  286.61    6.89
   1  -4   0  278.55    8.00
   1  -4   1 1375.55   18.42
   1  -4   1 1490.70   16.76
   1  -4   2 1079.53   15.00
   1  -4   3   51.32    3.46
   1  -4   4  323.18    9.12
   1  -4   5  402.84   10.43
   1  -4   6  192.44    7.34
   1  -4   7   99.56    7.55
   1  -4   7  106.07    7.33
   1  -4   8   20.59    3.46
   1  -4   9  722.56   19.38
   1  -4   9  727.17   19.47
   1  -4  10  120.47    7.16
   1  -4  11   -0.06    0.57
   1  -4  11    0.13    0.53
   1  -3 -14   24.10    2.13
  -1   3  13   43.02    4.18
  -1   3  12  217.65   11.50
  -1   3  11  167.48   10.81
  -1   3  10  355.55   15.78
  -1   3   9    2.70    1.46
  -1   3   9    7.20    2.24
  -1   3   8  428.70   14.70
   1  -3  -7  551.96   10.63
  -1   3   7  615.04   16.15
  -1   3   6   52.25    4.23
   1  -3  -6   51.41    3.18
  -1   3   5  849.14   11.20
  -1   3   5  906.32   15.53
  -1   3   4    5.05    0.85
   1  -3  -4    6.11    1.01
   1  -3  -3   85.42    3.49
  -1   3   3   88.91    3.26
  -1   3   2   87.73    3.13
   1  -3  -2   80.44    2.29
   1  -3  -2   83.18    3.43
  -1   3   1 1573.05   13.50
   1  -3  -1 1497.35   12.10
   1  -3   0 3328.73   24.58
   1  -3   0 3807.03   21.16
   1  -3   1 1672.62   16.10
   1  -3   1 1608.85   17.18
   1  -3   2  399.58    8.44
   1  -3   2  432.50   10.15
   1  -3   3  505.59   10.07
   1  -3   4 2535.69   23.32
   1  -3   5  855.51   13.77
   1  -3   6   35.36    2.92
   1  -3   7 1333.81   25.45
   1  -3   8   43.59    5.08
   1  -3   8   37.55    4.45
   1  -3   9  451.17   16.03
   1  -3   9  463.66   16.33
   1  -3  10   25.60    3.66
   1  -3  11   23.07    3.05
   1  -3  11   23.75    3.18
   1  -3  12  182.35    6.60
  -1   2  13    7.97    1.93
  -1   2  12   -0.01    0.84
  -1   2  11  874.29   24.14
  -1   2  10   51.98    5.90
  -1   2   9  362.71   14.43
  -1   2   8  131.83    8.16
  -1   2   7    2.34    1.14
   1  -2  -6  765.54   11.02
  -1   2   6  929.34   17.68
  -1   2   5    6.64    1.00
   1  -2  -5    7.71    1.05
  -1   2   5    6.52    1.35
   1  -2  -4    2.90    0.60
  -1   2   4    2.38    0.52
  -1   2   3 5713.77   29.57
  -1   2   3 6281.76   24.88
   1  -2  -2  340.74    5.75
  -1   2   2  358.39    5.57
  -1   2   2  298.57    6.00
   1  -2  -2  321.71    3.31
   1  -2  -2  361.30    7.26
   1  -2  -1 3604.86   14.78
  -1   2   1 3508.10   19.36
   1  -2   0  756.21    8.59
   1  -2   1  824.92    9.91
   1  -2   2  945.41   11.61
   1  -2   3 1313.63   14.64
   1  -2   3 1083.92   27.78
   1  -2   4 1590.94   17.26
   1  -2   5   45.75    3.10
   1  -2   6    6.70    1.21
   1  -2   7  375.35   13.30
   1  -2   8  549.91   17.53
   1  -2   8  568.14   17.11
   1  -2   9    2.17    1.39
   1  -2   9    2.92    1.39
   1  -2  10   44.82    5.16
   1  -2  11    1.62    1.34
   1  -2  11    0.22    0.87
   1  -2  12  251.65    9.26
   1  -2  12  261.83    9.49
  -1   1  13    0.42    0.63
  -1   1  12  171.66    9.54
  -1   1  11  219.47   11.70
  -1   1  10  913.40   24.36
  -1   1  10  859.83   25.00
  -1   1   9  661.99   19.66
  -1   1   9  619.66   20.27
  -1   1   9  679.80   19.48
  -1   1   8  342.90   12.97
  -1   1   7  987.80   19.95
  -1   1   6  106.31    4.62
  -1   1   6  111.44    6.13
  -1   1   5 3498.81   24.17
   1  -1  -5 3684.09   22.26
  -1   1   5 3759.50   31.08
   1  -1  -5 3554.01   20.99
   1  -1  -4  949.37    9.91
  -1   1   4  922.77   13.44
   1  -1  -4  841.15    9.04
  -1   1   4  879.00   10.67
  -1   1   3   48.22    2.14
   1  -1  -3   46.67    1.75
  -1   1   3   43.11    2.54
  -1   1   2 1302.79   11.77
   1  -1  -2 1299.87    8.94
   1  -1  -2 1314.53   10.36
  -1   1   1  976.67    8.75
   1  -1   0 3443.28   14.88
   1  -1   1 2981.20   15.76
  -1   1  -2 4573.92   27.69
   1  -1   2 4649.60   21.86
   1  -1   3  174.63    4.82
  -1   1  -3  167.58    5.98
   1  -1   4  130.33    4.58
  -1   1  -4  136.17    5.95
   1  -1   5 2876.34   22.53
   1  -1   6  143.70    7.23
   1  -1   6  126.05    4.98
   1  -1   7   10.32    2.15
   1  -1   8  148.60    8.60
   1  -1   9  229.87   11.87
   1  -1   9  285.55   13.68
   1  -1  10  358.58   15.05
   1  -1  10  384.77   15.85
   1  -1  11  851.47   22.25
   1  -1  11  830.86   21.81
   1  -1  12  401.69   13.17
   1  -1  12  394.31   13.17
   1  -1  13   36.25    3.04
  -1   0  13  111.88    5.86
  -1   0  12  113.61    7.32
  -1   0  11  111.33    8.63
  -1   0  11  114.88    8.18
  -1   0  10    0.94    1.12
  -1   0  10    0.11    1.26
  -1   0   9 1196.06   28.19
  -1   0   9 1251.14   26.77
  -1   0   8  407.24   13.91
  -1   0   7 1090.15   20.83
  -1   0   6  838.10   13.96
  -1   0   6 1007.89   17.91
  -1   0   5   47.42    4.11
   1   0  -5   45.64    2.90
  -1   0   5   46.07    3.44
  -1   0   5   41.23    2.81
  -1   0   4 3493.65   29.01
   1   0  -4 3492.73   21.41
  -1   0   4 3338.13   22.55
   1   0  -4 3430.08   17.10
  -1   0   4 3601.11   26.29
  -1   0   3 1083.61   12.21
   1   0  -3  979.05    9.33
   1   0  -3 1006.65    7.67
  -1   0   3 1083.28   11.09
  -1   0   2 2022.98   13.95
   1   0  -2 2015.15   13.87
  -1   0   1  400.95    5.06
  -1   0   0  793.95    6.50
  -1   0  -1 1523.71    8.31
  -1   0  -1 1463.54    9.94
  -1   0  -3 2685.32   19.57
  -1   0  -4 2896.95   23.06
   1   0   4 2858.97   18.27
   1   0   5 1156.98   16.93
  -1   0  -5 1159.51   16.43
  -1   0  -6  210.47    7.74
   1   0   6  190.47    5.75
   1   0   6  207.97    8.05
   1   0   7 1878.51   27.29
  -1   0  -7 1931.46   26.00
   1   0   8  509.05   16.15
   1   0   9  681.42   17.51
   1   0  10  142.98    9.78
   1   0  10  154.96    9.05
   1   0  10  153.13   10.12
   1   0  11   33.56    4.65
   1   0  11   32.26    4.59
   1   0  11   36.48    4.32
   1   0  12  181.67    9.61
   1   0  12  184.13    8.71
   1   0  13   41.39    3.76
  -1  -1  13    1.47    0.65
  -1  -1  12   20.83    2.89
  -1  -1  11   26.10    4.07
  -1  -1  11   33.02    4.13
  -1  -1  10    1.04    0.92
  -1  -1  10    1.22    0.80
  -1  -1   9   78.36    7.33
  -1  -1   9   68.90    6.27
  -1  -1   8 1203.07   23.52
  -1  -1   7  676.27   14.58
  -1  -1   7  720.03   16.73
  -1  -1   6   39.54    3.58
  -1  -1   6   36.79    4.02
  -1  -1   5  416.20   10.31
  -1  -1   5  374.48   11.08
  -1  -1   4 2909.36   15.35
  -1  -1   4 2900.65   26.79
  -1  -1   3  227.04    3.87
  -1  -1   3  225.86    6.40
  -1  -1   2 1253.59    7.55
  -1  -1   1   75.10    2.01
  -1  -1   1   73.14    1.68
  -1  -1  -1 2317.06   10.88
  -1  -1  -2   30.18    1.19
  -1  -1  -2   30.46    1.55
  -1  -1  -4   58.34    3.07
  -1  -1  -4   63.25    2.17
   1   1   4   56.14    2.88
   1   1   5  347.56    8.64
  -1  -1  -5  393.53    8.94
   1   1   6  330.84    6.62
   1   1   6  353.67   10.35
  -1  -1  -6  365.42    9.19
   1   1   7  130.31    7.53
  -1  -1  -7  112.22    5.73
  -1  -1  -8  143.03    7.01
   1   1   9  223.76   10.19
   1   1  10  272.72   12.36
   1   1  10  279.76   13.72
   1   1  10  295.04   14.00
   1   1  11    5.12    1.96
   1   1  11    9.21    2.58
   1   1  11    7.26    2.10
   1   1  12   51.22    5.07
   1   1  12   48.57    5.22
  -1  -1 -13   11.70    1.78
   1   1  13   12.12    2.06
   1   1  13   14.19    2.43
  -1  -2  12   50.79    3.91
  -1  -2  11    0.46    0.87
  -1  -2  11    0.75    0.86
  -1  -2  10  127.52    9.06
  -1  -2  10  131.40    8.36
  -1  -2   9  562.96   19.36
  -1  -2   9  560.89   17.72
  -1  -2   8  556.42   18.47
  -1  -2   8  559.33   15.78
  -1  -2   7  394.21   14.59
  -1  -2   7  366.29   11.82
  -1  -2   6   36.73    3.46
  -1  -2   6   34.10    3.89
  -1  -2   5  864.49   17.59
  -1  -2   4  493.08    7.71
  -1  -2   4  509.17   12.05
  -1  -2   3  239.88    4.94
  -1  -2   2   16.49    1.18
   1   2  -2    5.27    1.39
  -1  -2   1  769.65    7.26
   1   2  -1  837.16    8.27
  -1  -2   0  828.13    7.06
  -1  -2  -1    4.93    0.53
  -1  -2  -1    9.30    0.71
  -1  -2  -2 3112.30   12.25
  -1  -2  -2 3318.06   16.09
  -1  -2  -3 1007.86   10.25
  -1  -2  -3 1034.61    7.45
  -1  -2  -4 1047.93   12.01
  -1  -2  -4 1054.98    7.91
  -1  -2  -5  229.60    6.18
  -1  -2  -5  235.55    6.46
  -1  -2  -5  245.10    4.09
  -1  -2  -6  195.44    6.63
  -1  -2  -7    4.37    1.14
   1   2   8   40.49    4.09
  -1  -2  -8   39.30    3.47
   1   2   9    2.33    1.21
  -1  -2  -9    5.11    1.35
   1   2  10  154.78   10.18
   1   2  10  149.49    9.49
   1   2  10  164.29   10.40
   1   2  11  251.26   12.56
   1   2  11  268.13   13.41
   1   2  12   52.20    5.62
   1   2  12   56.71    5.66
   1   2  13   42.92    4.44
   1   2  13   35.95    3.94
   1   2  14   43.27    3.32
  -1  -2 -14   31.39    2.37
  -1  -3  12    6.24    1.14
  -1  -3  11   17.92    2.53
  -1  -3  11   17.24    2.92
  -1  -3  10  169.15    9.99
  -1  -3  10  171.27    8.86
  -1  -3   9   64.49    6.49
  -1  -3   9   60.89    5.68
  -1  -3   8  442.70   15.47
  -1  -3   8  446.93   15.28
  -1  -3   8  411.22   14.22
  -1  -3   7  167.92    7.88
  -1  -3   7  183.71    9.98
  -1  -3   6   12.32    2.45
  -1  -3   6   20.85    2.61
  -1  -3   5    4.85    1.48
  -1  -3   4  113.71    4.18
  -1  -3   3 4070.70   23.62
  -1  -3   2  794.03    9.66
   1   3  -2  341.05   16.37
   1   3  -1  421.63    7.92
  -1  -3   1  438.17    6.75
  -1  -3   0 4294.68   18.11
  -1  -3   0 4508.60   20.83
   1   3   2  287.70    3.48
  -1  -3  -2  288.64    5.29
  -1  -3  -3 3017.76   18.39
   1   3   3 2961.13   15.72
  -1  -3  -4  372.61    7.45
  -1  -3  -4  355.15    4.72
   1   3   5 1235.92   15.04
  -1  -3  -5 1311.54   14.84
   1   3   6 1361.23   18.55
  -1  -3  -6 1426.72   17.38
  -1  -3  -7   21.42    2.32
   1   3   7   19.89    2.55
  -1  -3  -7   21.13    2.37
   1   3   8 1423.43   23.53
  -1  -3  -8 1371.35   20.18
   1   3   9  168.01    8.92
   1   3  10   85.53    7.53
   1   3  10   79.72    7.13
   1   3  11   41.81    5.37
   1   3  11   43.19    5.46
   1   3  12  251.46   12.46
   1   3  12  258.42   12.76
  -1  -3 -13  194.34    8.67
   1   3  13  229.01   10.69
   1   3  14    0.48    0.61
  -1  -3 -14    0.63    0.56
  -1  -4  11    6.89    1.62
  -1  -4  11    7.52    1.37
  -1  -4  10  264.21    9.85
  -1  -4  10  276.83   11.78
  -1  -4   9  141.45    9.08
  -1  -4   9  142.69    8.10
  -1  -4   8  159.89    8.95
  -1  -4   8  154.28    8.73
  -1  -4   7 1572.45   28.60
  -1  -4   7 1566.68   29.17
  -1  -4   7 1485.36   26.97
  -1  -4   6  706.96   18.67
  -1  -4   5  320.73    8.42
  -1  -4   4    3.47    0.90
  -1  -4   3   18.70    1.87
  -1  -4   2 3990.51   25.65
  -1  -4   1  543.14    8.92
  -1  -4   0  530.75    7.96
  -1  -4   0  531.96    8.46
  -1  -4  -1 8542.98   32.75
  -1  -4  -1 9303.95   35.49
  -1  -4  -3    7.39    1.10
   1   4   3    4.40    0.61
   1   4   4    1.45    0.48
  -1  -4  -4    1.01    0.32
  -1  -4  -5  453.64    9.59
   1   4   5  391.69    8.35
  -1  -4  -6  306.71    8.18
   1   4   6  305.21    8.63
   1   4   7  360.01   10.63
  -1  -4  -7  376.11    9.77
  -1  -4  -7  386.00   10.36
  -1  -4  -8  771.76   15.32
  -1  -4  -8  754.11   14.86
   1   4   8  779.81   17.52
   1   4   9   33.75    4.04
   1   4  10  168.47   10.50
   1   4  10  192.75   11.31
   1   4  11    5.85    2.10
   1   4  11    5.55    1.93
   1   4  12    3.24    1.45
   1   4  12    3.69    1.70
   1   4  13   79.99    6.50
  -1  -4 -13   76.93    5.74
  -1  -4 -14    0.89    0.60
   1   4  14    1.98    0.92
  -1  -5  11   15.26    1.92
  -1  -5  10  103.96    6.40
  -1  -5   9  149.86    8.82
  -1  -5   9  140.99    7.25
  -1  -5   8   97.37    6.75
  -1  -5   8  109.36    7.01
  -1  -5   7   43.87    4.77
  -1  -5   7   41.23    4.62
  -1  -5   7   42.11    4.80
  -1  -5   6  398.26   14.46
  -1  -5   6  369.23   13.47
  -1  -5   6  401.81   14.06
  -1  -5   5    3.04    0.94
  -1  -5   4   22.13    2.43
  -1  -5   3  523.79   11.12
  -1  -5   2   51.01    3.37
  -1  -5   1  129.42    5.15
  -1  -5   0 6522.65   34.99
  -1  -5   0 6512.94   33.08
  -1  -5  -1  805.91   11.77
  -1  -5  -1  818.07   12.29
  -1  -5  -1  787.20   11.73
  -1  -5  -2  972.88   13.14
  -1  -5  -2 1009.75   13.43
  -1  -5  -3  207.74    5.22
  -1  -5  -3  272.93    7.32
  -1  -5  -4   77.81    2.94
  -1  -5  -4   76.93    3.94
  -1  -5  -5  218.71    7.09
  -1  -5  -6    3.71    1.09
  -1  -5  -7 3170.46   29.95
   1   5   7 3126.40   31.09
   1   5   8  805.50   17.74
  -1  -5  -8  825.44   16.46
  -1  -5  -9 1307.23   21.27
   1   5   9 1290.79   24.45
   1   5  10  551.53   19.40
   1   5  10  484.44   18.24
   1   5  11  773.01   23.63
   1   5  12  264.89   13.28
  -1  -5 -12  290.73   12.41
  -1  -5 -13   78.06    5.87
   1   5  13   76.36    6.39
  -1  -5 -14    7.85    1.58
   1   5  14    6.89    1.63
  -1  -6  10   93.76    5.01
  -1  -6   9   57.32    4.84
  -1  -6   8   24.82    3.01
  -1  -6   8   28.76    3.44
  -1  -6   7   22.16    3.34
  -1  -6   7   24.24    3.40
  -1  -6   6    6.65    1.92
  -1  -6   6    7.25    2.01
  -1  -6   6    5.21    1.78
  -1  -6   5    2.97    1.47
  -1  -6   5    1.62    0.74
  -1  -6   5    2.50    1.24
  -1  -6   4   61.02    4.43
  -1  -6   3  982.47   17.44
  -1  -6   2    7.92    1.64
  -1  -6   1  697.36   13.67
  -1  -6   0 1625.61   20.25
  -1  -6   0 1569.12   18.59
  -1  -6  -1  101.11    4.87
  -1  -6  -1   99.33    4.78
  -1  -6  -1  103.59    5.10
  -1  -6  -2 5214.80   34.67
  -1  -6  -2 5198.17   34.73
  -1  -6  -3   15.17    1.64
  -1  -6  -3   10.23    1.65
  -1  -6  -4   16.30    2.07
  -1  -6  -5   18.78    2.26
  -1  -6  -6   53.01    4.08
  -1  -6  -7    3.19    1.16
  -1  -6  -8 1990.57   25.56
  -1  -6  -8 2242.43   28.28
   1   6   9  711.74   21.45
  -1  -6  -9  712.25   16.36
   1   6  10   15.14    3.36
  -1  -6 -10   16.01    3.03
   1   6  11   79.99    7.70
  -1  -6 -11   89.34    7.11
  -1  -6 -12  470.73   15.62
   1   6  12  436.46   17.28
   1   6  13   11.80    2.63
  -1  -6 -13   10.68    2.22
  -1  -6 -14   37.17    3.25
  -1  -7   9    5.40    1.29
  -1  -7   8    2.73    1.21
  -1  -7   8    1.96    0.93
  -1  -7   7    1.08    0.80
  -1  -7   6    7.33    1.95
  -1  -7   6    7.69    1.99
  -1  -7   5  108.00    7.26
  -1  -7   5   95.04    6.93
  -1  -7   5  114.33    7.32
  -1  -7   4    6.34    1.75
  -1  -7   4    2.92    1.31
  -1  -7   3  565.03   14.39
  -1  -7   2  877.39   17.68
  -1  -7   1  233.22    8.87
  -1  -7   0  701.76   14.95
  -1  -7  -1   60.80    4.25
  -1  -7  -1   62.82    4.25
  -1  -7  -1   55.97    4.19
  -1  -7  -2  691.21   14.20
  -1  -7  -2  677.08   13.46
  -1  -7  -2  695.55   14.27
  -1  -7  -3   61.42    4.33
  -1  -7  -3   63.31    3.78
  -1  -7  -3   67.98    4.65
  -1  -7  -4 1727.30   23.23
  -1  -7  -5  374.16   10.49
  -1  -7  -6   17.88    2.57
  -1  -7  -7   97.76    6.30
  -1  -7  -8    7.40    1.92
   1   7   9  598.16   20.75
  -1  -7  -9  633.58   17.34
   1   7  10  124.21    9.78
  -1  -7 -10  133.54    8.35
  -1  -7 -11 1322.43   26.31
   1   7  11 1243.67   30.55
  -1  -7 -12  284.35   11.65
  -1  -7 -13  105.88    6.38
  -1  -7 -14   21.66    2.35
  -1  -8   8   -0.04    0.45
  -1  -8   7   10.11    1.81
  -1  -8   6  183.71    8.22
  -1  -8   6  208.90    9.30
  -1  -8   5  239.11   10.66
  -1  -8   5  231.82    9.87
  -1  -8   4   13.90    2.50
  -1  -8   4   15.91    2.82
  -1  -8   3  431.09   14.26
  -1  -8   2   21.13    3.09
  -1  -8   2   19.50    2.89
  -1  -8   1  468.67   13.85
  -1  -8   0  136.00    7.26
  -1  -8  -1  472.31   12.63
  -1  -8  -1  499.34   13.44
  -1  -8  -2    4.01    1.25
  -1  -8  -2    5.63    1.44
  -1  -8  -2    4.18    1.34
  -1  -8  -3   64.09    5.01
  -1  -8  -3   46.71    3.67
  -1  -8  -4  161.14    7.80
  -1  -8  -5  127.16    6.71
  -1  -8  -6  529.51   15.11
  -1  -8  -7    6.51    1.77
   1   8   8    4.59    1.63
  -1  -8  -8    4.40    1.42
  -1  -8  -9   98.54    6.72
   1   8   9   78.62    6.39
  -1  -8 -10  639.71   17.71
  -1  -8 -11 1204.64   24.02
  -1  -8 -12  674.06   16.99
  -1  -8 -13  166.37    7.41
  -1  -9   7   32.35    2.44
  -1  -9   7   40.67    3.22
  -1  -9   6   24.72    2.74
  -1  -9   5    3.47    1.33
  -1  -9   4    0.46    0.74
  -1  -9   3  499.78   15.47
  -1  -9   2   99.57    6.86
   1   9  -2  102.03    7.24
  -1  -9   1  156.72    8.53
   1   9  -1  182.16    9.48
   1   9   0  228.75   11.17
   1   9   0  252.50   11.30
  -1  -9  -1  188.68    8.74
   1   9   1  188.33    9.89
  -1  -9  -2   64.82    4.90
  -1  -9  -2   77.83    5.68
  -1  -9  -3   39.59    4.11
  -1  -9  -4   72.88    5.61
  -1  -9  -5    5.69    1.55
   1   9   5    0.43    0.60
   1   9   6   86.83    6.84
   1   9   6   80.02    6.81
   1   9   7  194.49   10.44
   1   9   8  205.66   10.85
   1   9   9   71.72    6.31
  -1  -9 -10    2.12    1.01
  -1  -9 -11  217.83    9.39
  -1  -9 -12    1.21    0.88
   1   9  13  165.78    8.04
  -1  -9 -13  196.88    6.65
  -1 -10   5   51.14    3.75
  -1 -10   4    4.83    1.40
  -1 -10   3   12.78    2.37
  -1 -10   2  132.83    7.69
  -1 -10   1  476.28   14.94
  -1 -10   0   89.99    6.54
   1  10   0  101.77    7.32
   1  10   1   19.72    3.31
   1  10   1   18.82    3.36
   1  10   2   84.18    6.97
   1  10   2   91.90    7.23
   1  10   3  219.34   11.39
   1  10   3  204.84   10.78
   1  10   4   36.09    4.55
   1  10   4   36.09    4.78
   1  10   5  102.25    8.04
   1  10   5  102.74    7.79
   1  10   6  261.14   12.65
   1  10   6  244.20   12.46
   1  10   7  220.65   11.96
   1  10   8  253.43   13.01
   1  10   9   42.43    5.29
   1  10  10  314.25   14.05
   1  10  11   29.60    4.06
   1  10  12   15.86    2.73
  -1 -11   4    1.47    0.68
  -1 -11   3   13.17    2.04
  -1 -11   2   75.92    5.28
  -1 -11   1    6.30    1.67
  -1 -11   0  539.49   15.29
  -1 -11  -1    0.73    0.84
   1  11   2   88.07    7.15
   1  11   2  107.58    7.73
   1  11   3   -0.24    1.08
   1  11   3    0.74    1.32
   1  11   4  183.04   10.43
   1  11   4  187.98   10.54
   1  11   5    4.08    1.77
   1  11   5    5.68    2.01
   1  11   6  517.27   17.76
   1  11   6  496.31   17.06
   1  11   7  230.45   11.91
   1  11   8    3.16    1.65
   1  11   9    1.88    1.25
   1  11  10  167.26    9.33
   1  11  11  113.25    7.04
   1  11  12   43.81    3.67
  -1 -12   2    1.38    0.64
  -1 -12   1    0.59    0.75
  -1 -12   0   25.68    2.99
  -1 -12  -1    1.74    0.98
  -1 -12  -2   13.09    2.41
   1  12   3   31.91    4.15
   1  12   4   72.12    6.06
   1  12   4   62.99    5.88
   1  12   5  114.10    7.91
   1  12   5  118.76    7.71
   1  12   6   56.06    5.54
   1  12   6   53.52    5.05
   1  12   7  522.07   16.61
   1  12   8  118.72    7.73
   1  12   9  119.82    7.38
   1  12  10   34.26    3.66
  -1 -13   0   16.15    1.83
  -1 -13  -1    1.19    0.68
  -1 -13  -2   98.14    5.24
  -1 -13  -3   97.09    5.46
  -1 -13  -4  143.97    6.81
   1  13   5   12.99    2.37
   1  13   6  155.13    8.01
   1  13   7   23.57    3.08
   1  13   8  445.29   12.57
   1  13   9  286.10    9.18
  -2  11   8   29.89    3.10
  -2  11   7   36.35    3.16
  -2  11   7   35.22    3.75
  -2  11   6  278.57   11.04
  -2  11   6  273.28    9.31
  -2  11   5    2.83    1.31
  -2  11   5    2.04    0.93
  -2  11   4   20.33    3.12
  -2  11   4   21.19    2.84
   2 -11  -3   98.32    5.37
  -2  11   3   92.70    6.00
  -2  11   3   92.43    5.58
  -2  11   2   41.18    3.91
  -2  11   2   40.43    3.95
  -2  11   1   28.85    3.20
  -2  11   1   24.37    3.02
  -2  11   0    4.71    1.45
  -2  11   0    5.45    1.43
  -2  11  -1   24.03    2.54
  -2  11  -2  478.52    9.30
  -2  10   9   10.57    2.09
  -2  10   8    1.02    1.00
  -2  10   8    2.70    1.11
  -2  10   7   20.48    3.09
  -2  10   7   17.37    3.06
  -2  10   6   32.86    4.34
  -2  10   5   27.78    4.06
  -2  10   5   24.61    3.35
  -2  10   4    3.10    1.49
  -2  10   4    3.49    1.29
  -2  10   3   98.27    6.76
  -2  10   3   96.28    7.59
  -2  10   2   41.82    4.44
   2 -10  -1    3.96    1.30
  -2  10   1    3.95    1.51
   2 -10   0   34.69    3.47
  -2  10   0   31.00    3.87
  -2  10  -1   66.11    5.41
  -2  10  -2   34.00    3.69
   2 -10   3   14.52    2.15
  -2  10  -3   20.12    2.28
   2 -10   4  597.69   11.45
  -2   9  10   13.58    2.42
  -2   9  10   15.41    2.44
  -2   9   9    3.00    1.44
  -2   9   9    1.41    1.11
  -2   9   8    5.21    1.89
  -2   9   8    4.76    1.65
  -2   9   7  504.46   16.34
  -2   9   7  498.81   17.36
  -2   9   6   63.77    5.75
  -2   9   6   60.72    6.15
  -2   9   5  360.83   15.05
  -2   9   5  367.29   13.37
  -2   9   4  131.36    9.04
  -2   9   4  139.67    7.94
  -2   9   3   68.76    6.58
  -2   9   3   66.71    5.73
  -2   9   2 1262.22   28.23
  -2   9   2 1312.80   25.28
  -2   9   1   18.92    3.15
  -2   9   1   19.73    3.56
  -2   9   0   33.20    4.22
   2  -9   0   33.09    3.71
   2  -9   1   58.16    4.75
  -2   9  -1   57.60    5.57
  -2   9  -2   35.63    4.34
   2  -9   2   38.48    3.73
  -2   9  -3  231.21   10.46
   2  -9   4    0.90    0.87
   2  -9   5   33.79    3.17
   2  -9   6   87.43    4.15
  -2   9  -6   85.53    3.55
  -2   8  11  105.83    6.30
  -2   8  11  119.65    6.12
  -2   8  10    1.65    0.94
  -2   8  10    1.65    1.02
  -2   8   9   -0.41    0.86
  -2   8   9    1.03    1.03
  -2   8   8   13.00    2.94
  -2   8   8   10.98    2.57
  -2   8   7   46.64    5.48
  -2   8   7   46.73    5.18
  -2   8   6   25.55    4.01
  -2   8   6   22.24    3.49
  -2   8   5   29.92    3.94
  -2   8   5   30.43    4.29
  -2   8   4  661.03   19.66
  -2   8   4  705.08   17.66
   2  -8  -4  668.04   19.43
  -2   8   3    9.62    2.42
   2  -8  -3    8.32    2.25
  -2   8   3   10.67    2.14
  -2   8   2  163.25    9.73
   2  -8  -2  158.06    8.99
  -2   8   1  184.84   10.61
   2  -8  -1  184.29    9.60
  -2   8   1  191.67    9.49
  -2   8   0  398.80   15.64
  -2   8   0  428.01   14.50
  -2   8  -1  217.25   10.71
   2  -8   1  209.68    9.36
   2  -8   2   13.03    2.35
  -2   8  -2   10.92    2.49
  -2   8  -3  189.48   10.34
   2  -8   3  188.99    8.75
   2  -8   4  237.86    9.36
  -2   8  -4  242.47   11.25
   2  -8   5    4.72    1.61
   2  -8   6   20.44    2.71
  -2   8  -7  163.02    5.29
   2  -8   7  173.36    6.51
  -2   7  12  274.46    9.12
  -2   7  11    0.71    0.89
  -2   7  11   -0.06    0.64
  -2   7  11    0.39    0.61
  -2   7  10   35.71    4.40
  -2   7  10   40.09    4.38
  -2   7   9  140.26    8.79
  -2   7   9  146.54    9.12
  -2   7   8   19.63    3.43
  -2   7   8   21.12    3.51
  -2   7   7  904.49   22.22
  -2   7   7  912.44   22.16
  -2   7   6   37.44    4.69
  -2   7   6   33.07    4.07
  -2   7   6   38.46    4.45
  -2   7   5   72.86    6.28
   2  -7  -5   71.45    5.57
  -2   7   5   70.88    5.65
   2  -7  -4   29.88    3.70
   2  -7  -3 2466.01   33.05
   2  -7  -3 2208.70   33.55
   2  -7  -2   29.20    3.71
   2  -7  -2   26.75    3.68
   2  -7  -1  649.21   17.27
   2  -7  -1  520.09   15.45
   2  -7   0  548.71   13.57
   2  -7   0  492.65   15.11
   2  -7   1  290.26   10.09
  -2   7  -1  283.27   11.41
   2  -7   2  139.18    7.50
  -2   7  -2  149.26    8.78
   2  -7   3    0.82    0.87
  -2   7  -3   11.78    2.62
   2  -7   4  105.94    6.66
  -2   7  -4  117.67    8.31
   2  -7   5  379.53   12.28
   2  -7   6  327.18   12.48
  -2   7  -7   16.70    2.23
   2  -7   7   17.21    2.63
  -2   7  -8    2.20    0.68
   2  -7   8    0.75    0.65
  -2   6  12  415.62   12.61
  -2   6  11    0.79    0.88
  -2   6  10  400.54   13.73
  -2   6  10  361.61   14.68
  -2   6   9    0.45    0.70
  -2   6   8  251.88   12.21
   2  -6  -7   25.62    2.96
  -2   6   7   28.68    3.90
   2  -6  -6  707.61   14.99
   2  -6  -5   71.86    5.15
   2  -6  -4    7.64    1.76
   2  -6  -3  253.52    9.81
   2  -6  -2   82.37    5.59
   2  -6  -1 1036.65   15.85
   2  -6  -1  963.10   20.02
   2  -6   0  311.78    9.15
   2  -6   0  292.16   10.87
   2  -6   1   34.12    3.23
   2  -6   1   30.84    3.57
   2  -6   2  206.35    8.15
   2  -6   3  110.02    6.06
  -2   6  -4  618.52   18.63
   2  -6   4  588.79   15.74
   2  -6   5  109.88    6.92
  -2   6  -5  107.61    8.01
   2  -6   6    2.41    1.40
   2  -6   7  147.46    8.61
  -2   6  -8    0.08    0.54
   2  -6   8   -0.63    0.83
  -2   6  -9    3.71    0.80
   2  -5 -13   35.48    2.70
  -2   5  13   53.69    3.87
   2  -5 -12    2.09    1.02
  -2   5  12    1.55    1.10
  -2   5  11  701.90   20.19
  -2   5  10    4.01    1.83
  -2   5   9   85.26    7.45
  -2   5   8   84.73    7.10
  -2   5   7    1.29    1.02
  -2   5   6    8.72    2.02
   2  -5  -6   10.50    1.67
  -2   5   5 1241.13   22.41
   2  -5  -5 1389.84   20.32
  -2   5   4 1205.14   17.59
   2  -5  -4 1188.59   18.31
  -2   5   3   38.72    3.17
   2  -5  -3   37.47    3.38
   2  -5  -2  209.02    8.06
   2  -5  -1  932.64   13.42
   2  -5   0 1001.20   15.56
   2  -5   0  943.65   18.10
   2  -5   1  483.11   13.07
   2  -5   1  566.18   12.50
   2  -5   2  337.89    9.99
   2  -5   3  145.76    6.77
   2  -5   4 1836.73   24.59
  -2   5  -5  162.10    9.58
   2  -5   6   53.22    5.61
   2  -5   7   89.45    7.17
  -2   5  -8   52.97    4.32
   2  -5   8   60.84    5.59
   2  -5   9  168.72    7.50
   2  -5   9  176.54    8.49
  -2   5  -9  155.67    6.13
   2  -5  10   37.60    3.44
   2  -4 -13   65.13    4.11
  -2   4  13  100.70    5.64
  -2   4  12   22.59    3.40
  -2   4  11  356.05   14.88
  -2   4  11  341.97   14.73
  -2   4  10    0.79    0.77
  -2   4   9   66.31    6.47
  -2   4   8  347.08   14.06
  -2   4   7    1.88    1.35
  -2   4   6   24.40    3.30
   2  -4  -6   25.20    2.36
  -2   4   5  287.35   10.36
  -2   4   5  302.96    8.32
   2  -4  -5  289.61    8.08
  -2   4   4  951.08   14.35
   2  -4  -4  904.41   14.03
   2  -4  -3  363.68    9.14
  -2   4   3  357.40    8.52
  -2   4   2 2303.37   21.48
   2  -4  -1  245.65    6.36
   2  -4   0   15.07    1.74
   2  -4   0   13.17    1.96
   2  -4   1   16.38    1.92
   2  -4   1   11.99    1.94
   2  -4   2 1407.68   18.24
   2  -4   2 1331.71   20.21
   2  -4   3  334.00    9.29
   2  -4   4  156.96    6.60
   2  -4   5   10.85    1.84
   2  -4   6  153.96    9.30
   2  -4   6  136.80    6.48
   2  -4   7  412.74   15.72
  -2   4  -8    1.18    0.88
   2  -4   8    3.17    1.61
   2  -4   9    1.54    0.92
   2  -4   9    1.16    1.03
   2  -4  10    7.98    1.70
   2  -4  11   17.66    2.26
  -2   3  13    0.45    0.70
  -2   3  12  137.00    8.59
  -2   3  12  141.82    8.62
  -2   3  11   62.52    6.40
  -2   3  10  150.02   10.16
  -2   3   9   21.10    3.64
  -2   3   8    3.09    1.45
  -2   3   7  132.38    8.09
  -2   3   6   -0.04    0.92
   2  -3  -5   38.95    2.59
  -2   3   5   45.50    3.15
  -2   3   5   41.57    3.79
  -2   3   4  135.65    5.11
  -2   3   4  129.65    6.07
   2  -3  -4  140.67    5.02
  -2   3   3  380.20    8.11
   2  -3  -3  359.01    7.97
  -2   3   3  374.55    9.64
  -2   3   2 4412.24   26.68
   2  -3  -2 4352.47   18.70
  -2   3   1  548.63    9.21
   2  -3  -1  537.65    7.92
  -2   3   0 4942.77   28.52
   2  -3   0 4984.43   28.42
   2  -3   1 1471.67   16.92
   2  -3   1 1388.09   18.02
   2  -3   2  224.20    7.06
   2  -3   2  207.66    7.28
   2  -3   3  260.15    7.97
   2  -3   4 2857.13   27.19
   2  -3   5  118.98    5.72
   2  -3   6  179.61    6.90
   2  -3   7  122.88    8.42
   2  -3   7   99.79    5.20
   2  -3   8  194.48    9.69
   2  -3   8  212.99   11.31
  -2   3  -8  209.28    9.32
   2  -3   9   52.79    5.23
   2  -3   9   55.55    5.66
  -2   3  -9   52.50    4.34
   2  -3  10  291.48   11.36
   2  -3  11   85.53    5.88
   2  -3  11   79.55    4.98
   2  -3  12    7.92    1.41
  -2   2  13   72.07    4.97
  -2   2  12  558.73   17.07
  -2   2  11   47.31    5.52
  -2   2  10   27.92    4.37
  -2   2   9    1.40    1.09
  -2   2   8   68.53    6.12
  -2   2   7  196.45    9.58
  -2   2   6   69.83    4.03
  -2   2   6   80.44    5.63
  -2   2   5  715.52   15.00
  -2   2   5  666.44   11.70
  -2   2   4 9346.76   40.61
  -2   2   4 9491.99   49.71
  -2   2   3 1592.34   15.69
   2  -2  -3 1524.99   13.82
  -2   2   2   67.81    3.05
  -2   2   2   60.00    3.42
   2  -2  -2   65.47    1.80
  -2   2   1  600.77    8.64
   2  -2  -1  604.71    7.72
  -2   2   0 3451.77   20.30
   2  -2   0 3357.02   21.33
  -2   2  -1   10.34    1.22
   2  -2   1   12.82    1.51
   2  -2   2   71.03    3.68
   2  -2   2   81.20    4.04
   2  -2   3  869.84   13.62
   2  -2   4   30.05    2.65
   2  -2   5 8514.24   46.37
   2  -2   6    2.95    0.99
   2  -2   7  526.54   15.37
   2  -2   7  461.69   10.86
   2  -2   8  134.65    7.98
   2  -2   8  134.02    8.88
  -2   2  -8  134.50    7.30
   2  -2   9  430.67   15.38
   2  -2   9  447.01   16.45
  -2   2  -9  440.35   12.69
   2  -2  10  183.77    9.82
   2  -2  11   28.68    3.87
   2  -2  11   27.82    3.45
   2  -2  12   64.89    4.73
  -2   1  13   33.80    3.34
  -2   1  12  203.24   10.07
  -2   1  11   30.80    4.36
  -2   1  10  181.14   10.83
  -2   1   9  190.58   10.80
  -2   1   9  177.90   10.93
  -2   1   8  147.84    9.11
  -2   1   7  248.38   10.96
  -2   1   6  433.54   13.17
  -2   1   6  394.14   10.13
  -2   1   5 4827.96   39.40
  -2   1   5 4203.30   30.53
  -2   1   4  150.61    5.23
  -2   1   4  151.99    6.20
  -2   1   3 2203.61   17.61
  -2   1   3 2184.44   20.45
   2  -1  -3 2217.13   17.86
  -2   1   2 1279.12   12.04
  -2   1   2 1244.65   14.13
  -2   1   1  767.00   10.49
   2  -1  -1  761.78    7.17
  -2   1   0   81.08    2.69
  -2   1  -1  372.54    5.86
  -2   1  -1  351.08    6.04
   2  -1   2  450.03    7.91
   2  -1   2  497.10    8.60
  -2   1  -3  872.55   14.86
   2  -1   3  856.14   11.64
  -2   1  -4   92.28    5.43
   2  -1   4   82.42    3.97
   2  -1   5   94.18    4.56
   2  -1   6   81.94    4.36
   2  -1   7   72.48    5.48
   2  -1   7   55.98    3.72
   2  -1   8   72.94    5.80
   2  -1   9   20.95    3.47
   2  -1   9   20.28    3.27
   2  -1  10  243.58   11.85
   2  -1  11   76.62    6.23
   2  -1  11   84.54    7.10
   2  -1  12  538.20   15.38
   2  -1  13  156.80    6.41
  -2   0  13  167.44    6.72
  -2   0  12   46.62    4.61
  -2   0  11    2.24    1.42
  -2   0  10   -1.07    1.52
  -2   0  10    0.47    1.44
  -2   0   9 1240.71   27.50
  -2   0   9 1182.14   28.43
  -2   0   8 1084.17   24.18
  -2   0   7  307.43    9.93
  -2   0   7  356.86   12.92
  -2   0   6  859.92   15.75
  -2   0   6  968.76   19.53
  -2   0   5    6.06    1.51
  -2   0   5    6.85    1.32
  -2   0   4  294.77    8.58
  -2   0   4  267.85    7.17
   2   0  -3    2.29    0.36
  -2   0   3    1.55    0.77
   2   0  -3    2.95    0.78
  -2   0   3    1.36    0.49
  -2   0   2 4186.72   24.28
  -2   0   2 4165.18   14.52
  -2   0   1  962.42   10.62
  -2   0   1  978.38    7.63
  -2   0   0   56.30    2.00
  -2   0  -1   12.52    1.14
  -2   0  -1   10.40    0.93
  -2   0  -2   45.03    2.51
  -2   0  -2   56.86    2.30
  -2   0  -3  290.64    7.25
  -2   0  -3  328.37    6.07
  -2   0  -4 3340.35   27.33
   2   0   5  505.27    9.36
  -2   0  -5  573.17   12.62
   2   0   6  175.36    7.38
  -2   0  -6  183.54    7.80
   2   0   6  156.92    5.64
   2   0   7    9.67    1.93
   2   0   7    8.54    1.47
  -2   0  -7   11.20    2.22
   2   0   8  382.27   13.17
   2   0   9  231.23   11.35
   2   0   9  290.12   13.00
   2   0  10   82.50    7.07
   2   0  10   90.16    7.93
   2   0  11   92.63    7.26
   2   0  11  110.58    8.47
   2   0  12   95.49    7.08
   2   0  13  515.51   13.44
  -2  -1  12  119.08    6.66
  -2  -1  11    1.22    1.17
  -2  -1  11    1.53    1.09
  -2  -1  10  383.75   16.17
  -2  -1  10  389.58   15.22
  -2  -1   9  206.10   11.22
  -2  -1   9  223.04   12.29
  -2  -1   8   20.27    3.27
  -2  -1   7   14.65    2.72
  -2  -1   7   11.12    2.01
  -2  -1   6  453.34   13.10
  -2  -1   6  398.59   11.11
  -2  -1   5 2783.89   29.05
  -2  -1   5 2596.78   26.51
  -2  -1   4  555.12   11.48
  -2  -1   4  517.65   10.76
  -2  -1   3 6193.31   33.98
  -2  -1   3 6038.61   32.78
  -2  -1   2 1726.53   15.42
  -2  -1   2 1728.52   15.35
  -2  -1   1 5226.33   22.68
  -2  -1   0   25.04    1.56
  -2  -1   0   26.71    1.39
  -2  -1  -1 1688.21   11.26
  -2  -1  -2 1235.24   11.61
  -2  -1  -2 1247.23    9.97
  -2  -1  -3  150.71    3.68
  -2  -1  -3  158.77    4.91
  -2  -1  -4   47.30    3.05
  -2  -1  -4   42.38    2.09
  -2  -1  -5 3145.42   27.23
  -2  -1  -5 3129.70   18.91
  -2  -1  -6  579.42   12.47
   2   1   6  524.64   11.66
  -2  -1  -7   99.00    5.71
   2   1   7   94.82    5.68
  -2  -1  -8   55.47    4.67
   2   1   8   67.00    5.68
  -2  -1  -9   59.84    5.30
   2   1  10   68.31    6.50
   2   1  10   84.28    7.65
   2   1  11   42.44    5.08
   2   1  11   44.55    5.60
   2   1  12   29.41    4.22
   2   1  13  197.21    9.14
   2   1  14    7.82    1.36
  -2  -2  12   85.28    5.03
  -2  -2  11   65.03    5.79
  -2  -2  11   64.51    5.34
  -2  -2  10   17.97    3.16
  -2  -2  10   15.71    3.26
  -2  -2   9  547.65   17.91
  -2  -2   9  531.94   18.85
  -2  -2   8   20.83    3.67
  -2  -2   8   27.02    3.96
  -2  -2   8   24.75    3.57
  -2  -2   7   64.48    5.32
  -2  -2   7   66.99    5.11
  -2  -2   6    2.57    1.47
  -2  -2   6    1.74    1.07
  -2  -2   6    1.22    1.07
  -2  -2   5    8.96    1.72
  -2  -2   5   12.49    2.33
  -2  -2   4 1816.93   20.62
  -2  -2   4 1915.38   24.45
  -2  -2   3    7.86    1.22
  -2  -2   3    4.73    1.16
  -2  -2   2   91.11    3.87
   2   2  -2  100.18    3.62
  -2  -2   2   89.03    3.41
  -2  -2   2   91.63    2.91
  -2  -2   0   33.19    1.45
  -2  -2   0   34.49    1.66
  -2  -2  -1    1.63    0.41
  -2  -2  -1    2.58    0.52
  -2  -2  -2 4525.84   22.35
  -2  -2  -4 3220.38   23.42
  -2  -2  -4 3282.00   17.52
  -2  -2  -5  234.42    7.08
  -2  -2  -5  251.68    5.03
   2   2   5  238.69    6.31
  -2  -2  -6 3755.61   31.22
   2   2   6 3660.99   31.22
  -2  -2  -7 1203.43   19.07
  -2  -2  -8  272.78    9.65
  -2  -2  -9  134.54    7.28
   2   2  10   70.01    6.19
   2   2  10   73.54    6.76
   2   2  10   81.73    7.47
   2   2  11  320.11   13.43
   2   2  11  343.88   15.55
   2   2  12   -0.55    1.28
   2   2  13  275.21   11.61
  -2  -2 -13  240.10    8.29
   2   2  14   67.46    4.51
  -2  -3  12   66.14    3.67
  -2  -3  11   21.34    2.78
  -2  -3  11   22.09    3.12
  -2  -3  10   50.01    4.87
  -2  -3  10   48.90    5.30
  -2  -3   9  681.17   20.92
  -2  -3   9  718.12   19.72
  -2  -3   8 2410.85   36.88
  -2  -3   8 2365.06   38.87
  -2  -3   8 2342.57   35.70
  -2  -3   7  338.96   12.06
  -2  -3   7  409.53   16.73
  -2  -3   6  170.42    7.83
  -2  -3   6  188.95    9.79
  -2  -3   5  158.11    6.89
  -2  -3   5  164.62    8.31
  -2  -3   4 1973.70   25.79
  -2  -3   4 1807.07   20.76
  -2  -3   3  467.54    9.17
  -2  -3   3  455.82    8.20
  -2  -3   2  491.44    7.83
  -2  -3   2  494.00    8.08
  -2  -3   1  137.89    4.05
  -2  -3   1  149.60    3.44
  -2  -3   0 2151.07   10.86
  -2  -3   0 2201.65   14.74
  -2  -3  -1 4163.91   18.57
  -2  -3  -1 4038.29   19.32
  -2  -3  -2 1040.09    9.88
  -2  -3  -2 1093.18   10.94
  -2  -3  -3 9999.00   36.53
  -2  -3  -5  933.44    9.60
  -2  -3  -5  959.43   13.99
  -2  -3  -6 2233.82   23.27
  -2  -3  -7   32.75    3.16
  -2  -3  -8  575.12   13.89
   2   3   9  236.23   10.21
  -2  -3  -9  203.14    8.55
   2   3  10   40.76    4.90
   2   3  10   48.23    5.69
   2   3  11    5.57    1.92
   2   3  11    7.63    2.18
   2   3  12   62.91    6.49
   2   3  12   50.54    5.41
  -2  -3 -13  173.43    7.88
   2   3  13  190.23   10.13
  -2  -3 -14   50.83    3.23
   2   3  14   64.41    4.78
  -2  -4  11  114.90    5.39
  -2  -4  11  114.06    6.11
  -2  -4  10   17.32    2.66
  -2  -4  10   19.61    3.15
  -2  -4   9    3.33    1.54
  -2  -4   9    2.53    1.63
  -2  -4   8    1.06    1.02
  -2  -4   8   -0.08    1.09
  -2  -4   7  317.74   13.05
  -2  -4   7  361.33   14.98
  -2  -4   6   19.42    3.28
  -2  -4   5  305.95   11.60
  -2  -4   4  402.61   12.35
  -2  -4   4  350.47    8.69
  -2  -4   3 1449.61   16.76
  -2  -4   2   45.67    2.88
   2   4  -1   48.55    2.58
  -2  -4   1   60.72    3.15
  -2  -4   0 1755.92   16.02
  -2  -4   0 1531.92   11.69
  -2  -4  -1 3735.20   21.60
  -2  -4  -1 3510.80   18.94
  -2  -4  -2 5116.75   24.59
  -2  -4  -2 5194.11   24.38
  -2  -4  -3 1246.65   14.08
  -2  -4  -3 1227.91   11.74
  -2  -4  -4 1761.95   17.95
  -2  -4  -4 1730.24   13.84
  -2  -4  -5  593.03   11.35
  -2  -4  -5  584.78    7.88
  -2  -4  -6 1739.50   21.05
   2   4   7   88.02    5.10
  -2  -4  -7   94.42    5.24
  -2  -4  -7   98.52    5.32
   2   4   8 1325.08   21.83
  -2  -4  -8 1373.13   21.64
   2   4   9 1654.52   26.62
  -2  -4  -9 1592.49   24.15
   2   4  10   10.66    2.63
   2   4  10    8.59    2.35
   2   4  11  487.03   18.79
   2   4  11  390.62   16.09
  -2  -4 -12  401.38   14.28
   2   4  12  367.55   15.92
   2   4  13   25.42    3.83
  -2  -4 -13   25.12    3.25
   2   4  14   38.85    3.90
  -2  -4 -14   30.42    2.85
  -2  -5  11    4.13    1.01
  -2  -5  10   92.05    5.15
  -2  -5  10   91.81    5.90
  -2  -5   9   42.88    4.20
  -2  -5   9   41.85    4.65
  -2  -5   8  525.75   17.66
  -2  -5   8  521.76   16.21
  -2  -5   7  940.36   22.35
  -2  -5   7  986.93   23.84
  -2  -5   6  886.98   21.19
  -2  -5   6  864.53   21.33
  -2  -5   5  577.13   16.55
  -2  -5   4    4.46    1.51
  -2  -5   4    6.33    1.34
  -2  -5   3   35.30    3.03
  -2  -5   2   89.14    4.61
  -2  -5   1  362.36    8.84
  -2  -5   0  115.45    4.78
  -2  -5  -1   70.31    3.51
  -2  -5  -1   63.99    3.09
  -2  -5  -2 5336.46   28.52
  -2  -5  -2 5473.04   29.08
  -2  -5  -3  353.17    7.78
  -2  -5  -3  353.95    7.00
  -2  -5  -4  164.55    4.61
  -2  -5  -4  178.67    6.20
  -2  -5  -5    4.22    0.76
  -2  -5  -5   13.05    1.82
  -2  -5  -6   -0.24    0.67
  -2  -5  -7  356.63   10.69
  -2  -5  -8  453.42   12.54
  -2  -5  -8  429.47   12.13
  -2  -5  -9  775.34   17.12
   2   5  10  133.51    9.68
  -2  -5 -11   64.26    6.07
   2   5  11   49.58    6.08
  -2  -5 -12    6.80    2.05
   2   5  12    4.86    1.92
   2   5  13  636.60   19.33
  -2  -5 -13  650.21   16.71
  -2  -5 -14  154.78    6.74
   2   5  14  179.90    8.60
  -2  -6  10  165.92    5.22
  -2  -6  10  180.76    6.83
  -2  -6   9    0.26    0.47
  -2  -6   9   -0.45    0.84
  -2  -6   8   65.35    5.19
  -2  -6   8   71.09    6.08
  -2  -6   7  244.96   11.07
  -2  -6   6  525.70   16.46
  -2  -6   6  533.56   16.60
  -2  -6   5 1002.15   22.29
  -2  -6   5  960.17   21.68
  -2  -6   4  322.90   10.25
  -2  -6   3  114.14    6.01
  -2  -6   2    1.78    0.84
  -2  -6   1    1.87    0.81
  -2  -6   0 1378.02   18.79
  -2  -6  -1 1858.45   20.81
  -2  -6  -1 1707.24   18.19
  -2  -6  -2  199.46    6.31
  -2  -6  -2  206.60    6.41
  -2  -6  -3  182.01    5.64
  -2  -6  -3  179.72    6.10
  -2  -6  -4  822.70   14.16
  -2  -6  -4  817.72   11.83
  -2  -6  -5  103.89    5.46
  -2  -6  -6  132.00    6.42
  -2  -6  -7   86.88    5.47
  -2  -6  -8  249.92    9.51
  -2  -6  -8  286.54   10.54
  -2  -6  -9   80.33    5.55
  -2  -6  -9   93.74    6.15
   2   6  10    4.51    1.96
  -2  -6 -10    4.60    1.81
  -2  -6 -11  125.14    8.48
   2   6  11  118.79    9.52
  -2  -6 -12   45.39    4.94
   2   6  12   41.86    5.54
  -2  -6 -13   35.27    3.97
   2   6  13   30.27    4.25
   2   6  14    0.52    0.81
  -2  -6 -14    0.64    0.69
  -2  -7   9    1.26    0.71
  -2  -7   8    0.03    0.47
  -2  -7   8    1.22    1.02
  -2  -7   7    1.88    1.08
  -2  -7   6  384.77   13.62
  -2  -7   5  408.58   14.05
  -2  -7   5  389.45   14.03
  -2  -7   5  409.49   14.12
  -2  -7   4  456.81   14.79
  -2  -7   4  469.05   14.85
  -2  -7   4  474.09   14.71
  -2  -7   3  149.21    7.43
  -2  -7   2   65.98    4.87
  -2  -7   1  554.91   13.78
  -2  -7   0   21.99    2.72
  -2  -7  -1   15.79    2.17
  -2  -7  -2 5842.92   38.54
  -2  -7  -2 5579.50   37.94
  -2  -7  -3  896.57   13.85
  -2  -7  -3  888.86   15.01
  -2  -7  -4  220.77    7.88
  -2  -7  -4  216.08    6.95
  -2  -7  -5  479.47   12.69
  -2  -7  -6    9.54    1.96
  -2  -7  -7 2116.72   28.26
  -2  -7  -8  134.26    7.69
  -2  -7  -9  110.64    7.37
   2   7   9  111.35    8.77
  -2  -7 -10  138.58    8.64
   2   7  10  129.86    9.96
   2   7  11   97.40    8.84
  -2  -7 -11  110.11    7.86
  -2  -7 -12  178.29    9.63
   2   7  12  164.72   10.99
   2   7  13   74.00    6.63
  -2  -7 -13   79.55    5.84
  -2  -7 -14   19.98    2.47
  -2  -8   8  131.10    6.04
  -2  -8   7    0.91    0.68
  -2  -8   6   64.00    5.12
  -2  -8   5  196.97    9.45
  -2  -8   5  187.32    9.54
  -2  -8   5  207.73    9.50
  -2  -8   4  103.98    7.19
  -2  -8   4  105.84    6.98
  -2  -8   3   17.74    2.97
  -2  -8   3   17.72    2.81
  -2  -8   2  166.00    8.58
  -2  -8   2  159.78    8.06
  -2  -8   1  726.41   17.19
  -2  -8   0  770.09   17.21
  -2  -8  -1   29.18    3.23
  -2  -8  -2 1577.45   22.43
  -2  -8  -3    2.88    1.05
  -2  -8  -3    7.95    1.54
  -2  -8  -4   48.57    4.08
  -2  -8  -4   46.10    3.50
  -2  -8  -5    3.57    1.28
  -2  -8  -6  500.58   14.74
  -2  -8  -7  928.16   19.79
  -2  -8  -8    1.48    1.00
   2   8   8    2.88    1.28
   2   8   9    2.42    1.50
  -2  -8  -9    1.21    0.77
   2   8  10    7.22    2.42
  -2  -8 -10    9.64    2.31
  -2  -8 -11   45.84    4.95
  -2  -8 -12  699.03   18.38
  -2  -8 -13    1.30    1.07
  -2  -8 -14   29.25    2.71
  -2  -9   7   17.16    2.16
  -2  -9   6  162.67    6.85
  -2  -9   5    1.05    0.80
  -2  -9   5    5.63    1.49
  -2  -9   4    3.99    1.55
  -2  -9   4    8.06    1.93
  -2  -9   3   90.37    6.27
  -2  -9   3   89.56    6.61
  -2  -9   2  536.34   15.95
  -2  -9   2  527.62   14.80
  -2  -9   1   22.19    2.93
  -2  -9   1   19.79    3.05
   2   9   0   93.30    6.83
   2   9   0  103.00    6.91
  -2  -9   0   99.12    6.41
  -2  -9  -1  168.64    8.20
  -2  -9  -2  124.03    6.85
  -2  -9  -3  234.91    8.69
  -2  -9  -3  202.65    8.27
  -2  -9  -4  370.07   12.23
  -2  -9  -5 1687.16   27.54
  -2  -9  -6   97.05    6.90
   2   9   6   88.62    6.81
  -2  -9  -7   85.25    5.74
  -2  -9  -8   48.38    4.58
  -2  -9  -9  171.72    9.05
  -2  -9 -10   10.11    2.35
  -2  -9 -11  237.18   10.61
  -2  -9 -12  509.05   14.40
  -2  -9 -13  234.51    8.49
  -2 -10   5   25.86    2.56
  -2 -10   5   21.73    2.25
  -2 -10   4   55.70    4.12
  -2 -10   4   63.20    4.90
  -2 -10   3    3.08    1.34
  -2 -10   3    2.07    1.08
  -2 -10   2    1.27    1.07
  -2 -10   1   16.87    2.91
  -2 -10   0   25.65    3.47
   2  10   0   24.31    3.50
   2  10   1    2.10    1.54
   2  10   1    0.42    0.73
   2  10   2  228.10   11.01
   2  10   2  237.72   11.46
   2  10   3  198.29   10.79
   2  10   3  181.63    9.73
   2  10   4   35.86    4.37
   2  10   4   28.00    4.21
   2  10   5    9.66    2.37
   2  10   6   26.31    3.92
   2  10   7  137.81    9.19
   2  10   8  528.23   18.34
   2  10   9   45.65    5.46
  -2 -10  -9   52.35    4.62
  -2 -10 -10  202.04    9.05
   2  10  11   40.27    4.87
  -2 -10 -11   50.46    4.36
   2  10  12  210.73   10.02
  -2 -10 -12  264.73    8.95
   2  10  13    1.36    0.78
  -2 -10 -13    3.28    0.90
  -2 -11   4   27.21    2.43
  -2 -11   3   43.16    3.78
  -2 -11   2  391.96   12.35
  -2 -11   1   76.04    5.69
  -2 -11   0    2.17    1.20
  -2 -11  -1   28.15    3.69
   2  11   1   28.37    3.84
   2  11   2   46.97    5.13
   2  11   2   44.38    4.96
   2  11   3    2.12    1.17
   2  11   3    1.67    1.40
   2  11   4   19.14    3.31
   2  11   4   16.02    3.25
   2  11   5   45.39    5.09
   2  11   5   45.24    5.45
   2  11   6    2.99    1.39
   2  11   6    3.53    1.45
   2  11   7  326.22   13.93
   2  11   7  316.79   14.29
   2  11   8  477.67   16.93
   2  11   8  492.13   17.19
   2  11   9   44.09    5.15
   2  11  10   51.26    5.36
   2  11  11   13.61    2.62
   2  11  12  475.54   13.20
  -2 -12   2   18.63    2.28
  -2 -12   1   89.98    5.38
  -2 -12   0   29.15    3.28
  -2 -12  -1    4.61    1.54
   2  12   2   60.14    5.37
  -2 -12  -2   61.83    5.16
   2  12   3   16.26    2.99
   2  12   3   13.09    2.65
   2  12   4   64.59    5.92
   2  12   4   63.55    5.94
   2  12   5  249.75   11.78
   2  12   5  230.69   11.16
   2  12   6   40.03    4.68
   2  12   6   45.14    5.12
   2  12   7  208.61   10.54
   2  12   7  203.38   10.35
   2  12   8   27.99    3.64
   2  12   8   31.30    4.09
   2  12   9  107.14    7.20
   2  12  10  244.18   10.20
   2  12  11   23.48    2.83
  -2 -13   1   13.35    1.59
  -2 -13   0    3.54    1.00
  -2 -13  -1   11.87    1.87
  -2 -13  -2   70.31    4.77
  -2 -13  -3    3.70    1.27
  -2 -13  -4    4.31    1.41
   2  13   4    5.41    1.66
   2  13   5   -0.18    0.91
   2  13   5    0.15    0.92
   2  13   6  211.61    9.57
   2  13   6  223.13    9.46
   2  13   7   -0.10    0.74
   2  13   7   -0.17    0.81
   2  13   8   14.04    2.41
   2  13   9  128.26    6.62
  -2 -14  -3   97.54    4.42
  -2 -14  -4  113.15    5.01
  -2 -14  -5   69.10    4.01
  -2 -14  -6   51.28    3.44
  -3  11   5  207.00    7.42
  -3  11   4   10.35    1.75
  -3  11   3    0.32    0.52
  -3  11   3    1.20    0.62
  -3  11   2    0.52    0.69
  -3  11   2    0.02    0.42
  -3  11   1    5.99    1.22
  -3  11   1    6.01    1.35
  -3  11   0    0.47    0.50
  -3  10   8    8.18    1.52
  -3  10   7   72.21    4.92
  -3  10   6  101.38    6.11
  -3  10   5   33.50    3.90
  -3  10   5   35.05    3.76
  -3  10   4    0.75    0.90
  -3  10   4    0.09    0.69
  -3  10   3   22.52    3.12
  -3  10   3   22.11    2.83
  -3  10   2  260.57   10.49
  -3  10   2  251.60    9.91
  -3  10   1   39.48    4.00
  -3  10   1   38.60    4.06
  -3  10   0   62.04    4.79
  -3  10   0   60.04    4.92
  -3  10  -1  261.75    9.65
  -3  10  -1  297.92    9.67
   3 -10   2  256.98    7.56
  -3  10  -2  272.14    8.06
  -3  10  -3   15.19    1.58
  -3   9   9  134.20    6.81
  -3   9   8   63.53    5.13
  -3   9   7  367.48   12.73
  -3   9   6  537.65   16.70
  -3   9   6  539.09   15.41
  -3   9   5  118.37    8.08
  -3   9   5  117.96    7.06
  -3   9   4  203.36    8.83
  -3   9   4  206.99   10.92
  -3   9   3   75.73    6.67
  -3   9   3   77.04    6.11
  -3   9   3   77.20    6.00
  -3   9   2  152.90    8.58
  -3   9   2  149.73    8.75
  -3   9   1  126.36    7.90
  -3   9   0   71.66    5.96
  -3   9  -1    6.32    1.90
  -3   9  -2   52.88    4.93
  -3   9  -2   64.29    5.06
   3  -9   3   68.60    4.84
  -3   9  -3   62.70    5.00
  -3   9  -3   75.41    4.84
   3  -9   4    3.63    1.04
  -3   9  -4    4.04    0.95
  -3   9  -5  124.80    4.53
  -3   8  10  142.22    7.07
  -3   8   9    0.78    0.98
  -3   8   8   21.99    3.47
  -3   8   7  629.69   18.18
  -3   8   6   77.37    6.26
  -3   8   5   86.45    7.14
  -3   8   5   77.63    6.20
  -3   8   4   20.74    3.56
  -3   8   4   19.04    2.91
  -3   8   3  138.92    9.18
  -3   8   3  149.51    8.56
  -3   8   2 1332.28   28.56
  -3   8   2 1362.22   26.19
  -3   8   1  253.16   12.53
  -3   8   1  255.00   11.36
  -3   8   0   69.00    6.03
  -3   8  -1    1.49    1.08
  -3   8  -2    6.22    1.91
  -3   8  -3  305.99   12.56
   3  -8   4  236.71    9.91
  -3   8  -4  261.10    9.29
   3  -8   5   13.51    2.24
   3  -8   6   53.07    3.64
  -3   8  -6   54.80    3.43
  -3   7  11   69.49    4.39
  -3   7  10  103.51    6.56
  -3   7  10   97.53    6.68
  -3   7   9  128.99    8.13
  -3   7   9  117.04    7.89
  -3   7   8  192.72   10.49
  -3   7   8  215.77   10.77
  -3   7   7  112.19    7.81
  -3   7   6    1.53    0.92
  -3   7   5   32.91    4.04
  -3   7   4   21.32    3.03
   3  -7  -3  319.22   13.45
  -3   7   3  310.70   13.05
  -3   7   3  335.62   11.25
  -3   7   2  138.83    8.79
   3  -7  -2  147.56    8.93
  -3   7   1 2050.34   34.54
   3  -7  -1 2100.61   32.67
  -3   7   0  829.36   22.18
  -3   7   0  803.63   19.58
   3  -7   0  777.19   19.33
  -3   7  -1  162.27    9.05
  -3   7  -2  209.19   10.70
  -3   7  -3   60.32    5.90
  -3   7  -4  804.98   21.16
   3  -7   5  422.06   14.10
   3  -7   6   10.55    2.13
   3  -7   7   27.47    2.88
  -3   7  -7   26.06    2.51
  -3   7  -8   10.68    1.22
  -3   6  12   33.18    3.06
  -3   6  11    0.50    0.54
  -3   6  11    0.68    0.79
  -3   6  10  250.73   10.42
  -3   6  10  201.58   10.44
  -3   6   9   37.49    4.81
  -3   6   8    9.88    2.55
  -3   6   7  327.02   14.01
  -3   6   6   87.95    6.95
   3  -6  -5  245.22    9.73
  -3   6   5  246.52   11.15
   3  -6  -4   28.25    3.37
   3  -6  -3   88.85    6.15
   3  -6  -2  570.94   15.73
   3  -6  -2  514.41   16.09
   3  -6  -1  849.17   20.06
   3  -6   0 1653.47   27.71
   3  -6   1  397.21   11.18
   3  -6   1  351.60   12.61
  -3   6  -2    4.16    1.51
  -3   6  -3   13.94    2.87
  -3   6  -4  387.19   14.98
   3  -6   5  315.89   13.18
  -3   6  -5  272.94   12.58
   3  -6   6  925.49   21.65
  -3   6  -7  212.90    8.57
   3  -6   7  212.43    9.59
   3  -6   8    2.70    1.03
  -3   6  -8    3.38    0.97
  -3   6  -9   44.29    2.40
  -3   5  12  627.28   14.76
  -3   5  11    0.89    0.78
  -3   5  11    0.34    0.75
  -3   5  10  135.95    9.03
  -3   5   9  215.67   11.79
  -3   5   8   78.76    7.07
  -3   5   7  118.60    8.39
  -3   5   6   44.28    4.87
  -3   5   5  175.66    7.69
   3  -5  -5  179.01    7.60
  -3   5   4   88.98    5.40
   3  -5  -4   89.71    5.35
  -3   5   3  693.50   15.01
   3  -5  -3  703.81   15.77
   3  -5  -2   42.99    3.96
   3  -5  -1  490.96   14.41
   3  -5   0  258.85    8.27
   3  -5   0  207.39    9.23
   3  -5   1   77.36    4.81
   3  -5   1   71.34    5.41
   3  -5   2  526.00   13.29
   3  -5   3   42.02    3.91
  -3   5  -4 1776.30   30.99
  -3   5  -5  260.40   12.32
   3  -5   6   23.93    3.79
   3  -5   7  244.65   11.44
   3  -5   8  100.70    6.77
  -3   5  -8   97.83    5.72
  -3   5  -9   16.92    1.97
   3  -5  10   25.36    2.47
   3  -4 -12   81.71    4.62
  -3   4  12  129.83    7.20
  -3   4  11 1188.77   25.70
  -3   4  10  191.84   11.21
  -3   4   9   24.53    4.15
  -3   4   8   23.88    3.25
  -3   4   8   21.88    3.76
  -3   4   7  738.81   17.61
  -3   4   7  753.21   21.01
  -3   4   6  106.81    7.59
  -3   4   5    8.28    1.63
   3  -4  -5   10.41    1.70
  -3   4   4  784.58   14.98
   3  -4  -4  754.05   13.80
  -3   4   3  656.29   13.37
   3  -4  -3  669.90   13.57
  -3   4   2  347.00    9.53
  -3   4   1 1290.11   18.29
   3  -4   0  977.77   14.87
   3  -4   0  918.10   17.97
   3  -4   1 1893.00   21.59
   3  -4   1 1733.01   24.00
   3  -4   2  245.52    8.37
   3  -4   2  221.51    8.83
   3  -4   3  370.37   10.44
   3  -4   4  154.30    6.92
   3  -4   5   38.82    3.54
   3  -4   6  209.83   11.07
   3  -4   7   89.87    7.32
   3  -4   8   46.01    5.05
  -3   4  -8   47.10    4.42
  -3   4  -9  248.34    8.77
   3  -4  10  134.40    7.10
  -3   4 -10  104.88    4.54
   3  -4  11    0.65    0.56
  -3   3  13   66.67    3.97
  -3   3  12   37.72    4.05
  -3   3  11    6.27    1.92
  -3   3  11    0.29    0.89
  -3   3  10  434.12   16.22
  -3   3  10  437.66   17.22
  -3   3   9 1439.65   29.77
  -3   3   9 1632.64   25.92
  -3   3   8  220.49   11.00
  -3   3   8  266.39   10.59
  -3   3   7  418.40   15.50
  -3   3   6   37.39    3.45
  -3   3   6   40.12    4.65
  -3   3   5  137.31    6.36
  -3   3   5  151.82    8.28
  -3   3   4 3324.01   29.62
  -3   3   4 3260.43   35.71
  -3   3   3  133.17    5.68
   3  -3  -3  126.00    5.13
  -3   3   2 1534.02   18.43
  -3   3   1   62.78    3.64
   3  -3  -1   58.91    2.97
  -3   3   0 1159.55   15.50
   3  -3   0 1063.10   14.96
   3  -3   1   17.73    2.16
   3  -3   1   21.87    2.55
   3  -3   2  216.14    7.76
   3  -3   2  235.83    8.38
   3  -3   3   15.45    2.18
   3  -3   4  620.06   13.87
   3  -3   5  108.82    5.90
   3  -3   6  471.57   12.11
   3  -3   7  776.74   21.46
  -3   3  -8  349.87   12.45
   3  -3   8  339.20   14.29
   3  -3   9   17.13    3.13
  -3   3  -9   16.58    2.50
  -3   3 -10   87.09    4.84
   3  -3  11   16.99    2.48
  -3   2  13    0.92    0.60
  -3   2  12    3.93    1.35
  -3   2  12    2.01    1.03
  -3   2  11    0.22    0.83
  -3   2  10   27.21    4.26
  -3   2   9  241.53   12.29
  -3   2   9  279.63   10.17
  -3   2   8   15.20    2.95
  -3   2   8   18.98    2.73
  -3   2   7  570.13   18.04
  -3   2   6  112.11    5.97
  -3   2   6  125.55    7.87
  -3   2   5   47.19    3.69
  -3   2   5   61.81    5.11
  -3   2   4  640.80   12.69
  -3   2   4  635.21   15.24
  -3   2   3 3950.64   35.26
   3  -2  -3 4112.47   25.17
  -3   2   2  281.54    7.42
  -3   2   1  266.96    6.91
   3  -2  -1  250.72    5.86
  -3   2   0  235.43    6.28
   3  -2   0  229.81    6.49
  -3   2  -1 1792.23   17.45
   3  -2   1 1856.09   20.56
   3  -2   1 1855.84   19.78
   3  -2   2 1240.82   17.00
   3  -2   2 1204.84   16.89
   3  -2   3  957.01   15.80
   3  -2   4   52.85    3.92
   3  -2   5   19.58    2.44
   3  -2   6  501.78   12.38
   3  -2   7  324.05    9.90
   3  -2   8  213.39   11.40
  -3   2  -8  228.68   10.06
   3  -2   9    4.31    1.64
  -3   2  -9    2.91    1.25
  -3   2 -10   37.95    3.50
   3  -2  11   15.11    2.75
   3  -2  12   23.82    2.70
  -3   1  13   11.38    1.65
  -3   1  12  386.89   12.44
  -3   1  11  189.56   10.21
  -3   1  10    2.03    1.46
  -3   1   9    0.58    0.85
  -3   1   8   77.47    6.58
  -3   1   8   51.75    4.35
  -3   1   7   64.66    4.68
  -3   1   7   70.50    6.20
  -3   1   6   65.78    4.58
  -3   1   6   69.35    5.72
  -3   1   5  112.84    5.58
  -3   1   5  134.36    7.36
  -3   1   4  539.16   11.27
  -3   1   4  586.52   13.94
  -3   1   3 2054.03   20.32
  -3   1   3 2108.27   24.09
  -3   1   2  422.48    8.64
  -3   1   2  387.25    9.83
  -3   1   1 2535.22   20.13
   3  -1  -1 2510.03   16.35
  -3   1   0  171.31    4.93
  -3   1   0  164.52    4.63
  -3   1  -1 3100.24   20.39
  -3   1  -1 3154.81   21.19
  -3   1  -2   10.54    1.23
   3  -1   2   11.74    1.51
   3  -1   2   10.85    1.46
   3  -1   3  325.79    8.15
   3  -1   4 1824.09   20.01
   3  -1   5 1731.52   21.39
   3  -1   6  377.03   10.40
   3  -1   7   16.67    2.59
   3  -1   7    2.46    0.93
   3  -1   8  110.10    8.06
  -3   1  -8  126.68    7.35
  -3   1  -9   43.06    4.20
  -3   1 -10  143.53    7.19
   3  -1  10  171.66   10.62
   3  -1  11   74.34    6.51
   3  -1  12   61.52    5.01
   3  -1  13   46.38    3.28
  -3   0  12  169.44    7.91
  -3   0  11   12.32    2.64
  -3   0  10   68.84    6.47
  -3   0   9  175.37   10.42
  -3   0   9  167.26   10.50
  -3   0   8  328.91   14.16
  -3   0   8  384.79   14.79
  -3   0   7   86.78    6.68
  -3   0   7   83.32    5.59
  -3   0   6  477.43   14.48
  -3   0   6  450.63   12.57
  -3   0   5  413.06   12.34
  -3   0   5  388.51   10.87
  -3   0   4  468.62   11.95
  -3   0   4  444.06   10.67
  -3   0   3 3389.61   26.93
  -3   0   3 3389.18   29.83
  -3   0   2  432.89    8.54
  -3   0   2  419.94    9.51
  -3   0   1 1991.95   16.68
  -3   0   1 1987.11   14.27
  -3   0   1 2020.25   20.24
  -3   0   0  300.21    6.09
  -3   0   0  287.79    5.66
  -3   0  -1   91.49    3.18
  -3   0  -1   92.83    3.35
  -3   0  -2  534.84    7.56
   3   0   2  556.04    8.46
  -3   0  -2  475.61    9.52
  -3   0  -2  491.18    8.21
  -3   0  -3 1796.70   20.60
  -3   0  -3 2089.71   17.89
  -3   0  -4   34.95    3.18
  -3   0  -4   37.80    2.49
   3   0   5   29.91    2.59
  -3   0  -5   31.46    3.26
   3   0   6   11.19    1.67
  -3   0  -6   15.51    2.52
   3   0   7  436.87   10.96
  -3   0  -7  531.22   15.73
   3   0   8  218.43    7.74
  -3   0  -9  110.42    6.67
   3   0  10    7.69    2.46
  -3   0 -10    1.30    0.90
   3   0  11  717.59   21.19
   3   0  12  291.69   12.02
   3   0  13   50.08    4.06
  -3  -1  12    0.23    0.61
  -3  -1  11   67.16    5.61
  -3  -1  10    2.95    1.26
  -3  -1  10    1.16    0.89
  -3  -1   9  160.42    9.90
  -3  -1   9  150.03    9.98
  -3  -1   8 1389.15   28.47
  -3  -1   8 1289.15   28.28
  -3  -1   7  438.06   13.25
  -3  -1   7  427.29   14.54
  -3  -1   6  191.67    9.11
  -3  -1   6  187.42    8.46
  -3  -1   5    4.49    1.22
  -3  -1   5    0.69    0.69
  -3  -1   4 1744.19   22.01
  -3  -1   4 1782.25   22.96
  -3  -1   3   13.44    1.77
  -3  -1   3   13.38    1.84
  -3  -1   2 1714.95   13.48
  -3  -1   2 1707.69   18.39
  -3  -1   1 2786.47   19.83
  -3  -1   1 2761.22   21.82
  -3  -1   0  507.06    7.55
  -3  -1   0  485.07    7.24
  -3  -1  -1  100.88    3.09
  -3  -1  -1   97.51    3.40
  -3  -1  -1   92.32    3.29
  -3  -1  -2 3652.38   17.30
  -3  -1  -2 3642.52   20.96
  -3  -1  -2 3630.25   23.79
  -3  -1  -3  103.08    2.89
  -3  -1  -3   99.71    4.51
  -3  -1  -3   97.95    3.56
  -3  -1  -4 4177.66   31.25
  -3  -1  -4 4258.11   24.31
  -3  -1  -5  377.86    7.73
  -3  -1  -5  340.30    9.57
  -3  -1  -6  686.74   14.85
  -3  -1  -7  771.57   17.16
   3   1   7  640.58   12.11
   3   1   8 1406.90   19.24
  -3  -1  -8 1698.18   27.44
   3   1   9  758.76   22.28
  -3  -1  -9  820.38   17.60
  -3  -1 -10   30.18    3.39
   3   1  10   23.67    4.19
   3   1  11   46.03    5.57
   3   1  12   91.27    7.26
   3   1  13   55.05    4.77
  -3  -2  12  189.14    6.91
  -3  -2  11   12.55    2.33
  -3  -2  10  170.53    9.51
  -3  -2  10  168.16    9.80
  -3  -2   9  330.26   13.91
  -3  -2   9  331.97   14.55
  -3  -2   8   24.51    3.91
  -3  -2   8   18.77    3.46
  -3  -2   7  208.79    9.58
  -3  -2   7  174.27    9.16
  -3  -2   6   87.08    6.13
  -3  -2   6   95.63    6.20
  -3  -2   5   13.22    2.20
  -3  -2   5   16.35    2.46
  -3  -2   4   18.09    2.34
  -3  -2   4   20.83    2.56
  -3  -2   3 3107.06   26.51
  -3  -2   3 3155.91   28.24
  -3  -2   2 2801.76   18.39
  -3  -2   2 2855.68   24.13
  -3  -2   1  995.22   10.85
  -3  -2   1  998.78   12.22
  -3  -2   0  505.98    7.89
  -3  -2   0  472.26    7.50
  -3  -2  -1 1273.84   12.60
  -3  -2  -1 1315.45   11.02
  -3  -2  -2  419.61    7.16
  -3  -2  -3  979.82   12.78
  -3  -2  -3  956.19   10.89
  -3  -2  -4 3513.76   21.70
  -3  -2  -4 3555.14   27.12
  -3  -2  -5  149.47    4.61
  -3  -2  -5  151.08    6.27
  -3  -2  -6  398.24   11.10
  -3  -2  -6  406.16    7.94
  -3  -2  -7   81.96    5.30
  -3  -2  -8  739.38   16.93
  -3  -2  -9  121.81    7.29
   3   2  10  341.62   15.47
   3   2  11   44.94    5.65
   3   2  12    1.88    1.28
   3   2  13   70.84    5.85
   3   2  14   90.66    5.15
  -3  -3  11   14.27    2.22
  -3  -3  10    1.38    0.94
  -3  -3  10    1.03    0.82
  -3  -3   9  586.04   17.97
  -3  -3   9  590.14   18.89
  -3  -3   8  171.76   10.09
  -3  -3   8  175.10   10.51
  -3  -3   8  147.92    8.09
  -3  -3   8  162.42    9.28
  -3  -3   7   16.33    3.12
  -3  -3   7   14.10    2.61
  -3  -3   7   15.15    2.89
  -3  -3   6   14.13    2.59
  -3  -3   5 1413.03   23.73
  -3  -3   5 1644.98   29.77
  -3  -3   4 2587.17   30.06
  -3  -3   4 2796.02   33.32
  -3  -3   3   51.01    2.91
  -3  -3   3   52.43    4.01
  -3  -3   2    3.04    0.88
  -3  -3   2    5.22    0.97
  -3  -3   2    3.50    0.79
  -3  -3   1  179.19    4.72
  -3  -3   1  187.20    5.27
  -3  -3   1  192.93    5.44
  -3  -3   0   51.44    2.81
  -3  -3   0   43.03    2.48
  -3  -3  -1   12.24    1.32
  -3  -3  -1   22.49    1.59
  -3  -3  -2  465.58    7.87
  -3  -3  -3 1410.01   13.96
  -3  -3  -4  251.49    5.83
  -3  -3  -5 6082.01   38.24
  -3  -3  -5 6017.75   29.18
  -3  -3  -6 2877.64   28.54
  -3  -3  -6 2775.75   20.02
  -3  -3  -7  372.69   11.15
  -3  -3  -8   89.69    5.82
  -3  -3  -9   96.44    6.25
   3   3  10   20.70    3.78
  -3  -3 -11   85.60    6.34
   3   3  11   77.46    7.51
  -3  -3 -12  655.94   16.28
   3   3  12  633.93   20.52
   3   3  13  126.08    8.24
   3   3  14  148.64    7.25
  -3  -4  11    8.53    1.49
  -3  -4  10   12.70    2.26
  -3  -4  10   13.38    2.49
  -3  -4   9    3.45    1.41
  -3  -4   9    2.87    1.34
  -3  -4   8  334.81   13.64
  -3  -4   8  322.42   13.89
  -3  -4   8  314.04   12.81
  -3  -4   7  908.59   23.55
  -3  -4   7  882.85   20.34
  -3  -4   7  874.26   21.67
  -3  -4   6   77.23    6.11
  -3  -4   6   89.70    7.35
  -3  -4   5  270.82   11.59
  -3  -4   4   55.22    4.73
  -3  -4   3  885.93   16.68
  -3  -4   2  823.26   14.30
  -3  -4   2  678.26   10.85
  -3  -4   1    4.44    0.95
  -3  -4   1    3.49    0.85
  -3  -4   1    4.60    0.92
  -3  -4   0  746.93   11.01
  -3  -4  -1  186.58    4.61
  -3  -4  -1   36.09    2.51
  -3  -4  -2 2032.53   17.51
  -3  -4  -2 2154.30   17.81
  -3  -4  -3 1553.75   17.04
  -3  -4  -3 1528.55   15.15
  -3  -4  -4   42.59    3.09
  -3  -4  -4   54.80    2.91
  -3  -4  -5  819.45   14.48
  -3  -4  -5  799.05   10.81
  -3  -4  -6  692.61   13.96
  -3  -4  -6  670.99    9.90
  -3  -4  -7 2317.73   27.50
  -3  -4  -8   29.39    3.36
   3   4   9  645.62   16.31
  -3  -4  -9  655.41   16.27
  -3  -4 -10  208.12   10.23
   3   4  10  209.12   12.06
  -3  -4 -11   22.55    3.43
   3   4  11   16.64    3.54
  -3  -4 -12   48.99    4.83
   3   4  12   48.78    5.86
   3   4  13  122.06    8.42
  -3  -4 -13  118.28    6.55
  -3  -4 -14  354.78    8.71
   3   4  14  437.95   13.15
  -3  -5  10    6.44    1.44
  -3  -5  10    6.61    1.52
  -3  -5   9   23.41    3.19
  -3  -5   9   22.45    3.31
  -3  -5   8  195.95    9.94
  -3  -5   8  200.04   10.59
  -3  -5   8  187.64    9.61
  -3  -5   7  258.41   11.83
  -3  -5   6  736.97   19.61
  -3  -5   6  781.26   19.63
  -3  -5   5    2.19    1.14
  -3  -5   4    5.09    1.64
  -3  -5   3    5.46    1.52
  -3  -5   3    2.21    0.79
  -3  -5   2   16.34    2.20
  -3  -5   2   12.06    1.68
  -3  -5   1  149.45    5.59
  -3  -5   0  712.96   11.77
  -3  -5   0  656.72   11.27
  -3  -5  -1  476.74    9.51
  -3  -5  -2  660.18   10.35
  -3  -5  -2  799.50   12.42
  -3  -5  -3  961.91   13.40
  -3  -5  -3  997.60   13.12
  -3  -5  -4   71.33    4.08
  -3  -5  -4   69.97    3.49
  -3  -5  -5   46.96    3.71
  -3  -5  -5   23.96    2.03
  -3  -5  -6 3333.21   31.74
  -3  -5  -6 3102.40   21.95
  -3  -5  -7 1361.01   21.41
  -3  -5  -7 1424.93   22.28
  -3  -5  -8  181.05    8.32
  -3  -5  -9    8.36    1.97
  -3  -5 -10  223.93   10.86
   3   5  10  221.16   12.46
  -3  -5 -11  355.44   13.87
   3   5  11  341.43   15.97
   3   5  12   -0.31    1.39
  -3  -5 -12    0.11    0.79
   3   5  13  236.85   11.98
  -3  -5 -13  249.90   10.07
  -3  -5 -14  324.18    9.30
   3   5  14  346.87   12.16
  -3  -6  10  103.27    4.26
  -3  -6  10  109.03    4.79
  -3  -6   9   49.60    3.95
  -3  -6   9   50.74    4.30
  -3  -6   8   38.74    4.16
  -3  -6   8   39.46    4.44
  -3  -6   7  552.40   16.53
  -3  -6   6  159.07    9.09
  -3  -6   5 1883.45   30.65
  -3  -6   5 1955.61   31.34
  -3  -6   4  744.67   18.37
  -3  -6   3   36.87    3.94
  -3  -6   3   29.51    2.96
  -3  -6   2    2.70    0.97
  -3  -6   1  703.17   13.72
  -3  -6   0   76.17    4.43
  -3  -6  -1 1054.71   15.40
  -3  -6  -2 1096.15   14.66
  -3  -6  -2 1221.38   16.46
  -3  -6  -3   51.57    3.44
  -3  -6  -3   56.40    3.53
  -3  -6  -4  982.46   15.88
  -3  -6  -4  964.66   13.76
  -3  -6  -5  659.22   13.71
  -3  -6  -5  627.76   10.98
  -3  -6  -6  103.30    6.05
  -3  -6  -7  123.71    6.88
  -3  -6  -8 1067.27   20.68
  -3  -6  -8 1148.26   21.69
  -3  -6  -9   38.51    4.08
  -3  -6 -10    3.74    1.54
   3   6  10    2.76    1.67
   3   6  11    6.50    2.29
  -3  -6 -11    9.96    2.39
   3   6  12  217.55   12.56
  -3  -6 -12  240.86   11.22
  -3  -6 -13   55.46    4.85
   3   6  13   50.87    5.61
   3   6  14   11.39    2.25
  -3  -6 -14   12.45    1.96
  -3  -7   9   13.46    1.64
  -3  -7   9   13.84    1.86
  -3  -7   8   16.95    2.38
  -3  -7   8   18.64    2.68
  -3  -7   7  388.19   12.93
  -3  -7   6   53.25    5.16
  -3  -7   5  120.42    7.76
  -3  -7   4  977.51   21.75
  -3  -7   4  980.80   21.37
  -3  -7   3  187.58    7.90
  -3  -7   2  548.40   13.54
  -3  -7   1  448.58   11.98
  -3  -7   0   15.30    2.21
  -3  -7  -1   23.87    2.68
  -3  -7  -1   15.85    2.19
  -3  -7  -2 2845.64   27.57
  -3  -7  -3  727.93   14.05
  -3  -7  -3  709.08   13.88
  -3  -7  -4  195.30    7.73
  -3  -7  -4  248.10    7.63
  -3  -7  -5    7.20    1.55
  -3  -7  -5    9.32    1.51
  -3  -7  -6  402.10   12.15
  -3  -7  -7  313.85   11.62
  -3  -7  -8  501.92   14.75
   3   7   9  208.97   11.91
  -3  -7  -9  203.14   10.18
   3   7  10  168.32   11.27
  -3  -7 -10  168.64    9.72
  -3  -7 -11   45.95    5.14
   3   7  11   38.50    5.44
   3   7  12   10.99    2.89
  -3  -7 -12    4.47    1.66
  -3  -7 -13    0.76    0.86
   3   7  13    2.46    1.49
  -3  -7 -14   40.58    3.48
  -3  -8   8   38.19    2.73
  -3  -8   8   40.91    3.23
  -3  -8   7    0.18    0.64
  -3  -8   7    1.22    0.77
  -3  -8   6   57.50    4.91
  -3  -8   5    6.58    1.84
  -3  -8   4  314.81   12.28
  -3  -8   4  327.19   12.64
  -3  -8   3  117.48    7.55
  -3  -8   3  107.83    6.98
  -3  -8   2 1093.30   21.94
  -3  -8   2 1118.55   21.18
  -3  -8   1  371.85   11.84
  -3  -8   0   19.24    2.72
  -3  -8  -1  108.13    6.02
  -3  -8  -2  144.32    6.86
  -3  -8  -3 5028.84   39.95
  -3  -8  -4   24.15    2.99
  -3  -8  -4   22.96    2.67
  -3  -8  -5 1101.13   20.49
  -3  -8  -6  111.71    6.77
  -3  -8  -7  277.37   11.29
  -3  -8  -8  122.78    7.65
  -3  -8  -8  130.64    7.88
   3   8   8  122.24    9.00
  -3  -8  -9   29.10    3.95
   3   8   9   30.67    4.82
   3   8  10   85.83    8.23
  -3  -8 -10   94.07    7.28
   3   8  11   42.03    5.76
  -3  -8 -11   42.50    4.92
   3   8  12   62.99    6.81
  -3  -8 -12   74.84    6.23
  -3  -8 -13    2.15    1.15
  -3  -8 -14    4.33    1.16
  -3  -9   7   20.78    1.93
  -3  -9   7   21.74    2.35
  -3  -9   6  119.52    6.10
  -3  -9   5    0.00    0.68
  -3  -9   4  133.29    7.67
  -3  -9   4  139.85    7.89
  -3  -9   3  140.75    8.17
  -3  -9   3  138.81    7.92
  -3  -9   2    4.32    1.64
  -3  -9   2    2.99    1.39
  -3  -9   1   15.34    2.64
   3   9  -1   19.80    2.88
  -3  -9   1   16.76    2.62
   3   9   0  319.84   11.75
  -3  -9   0  316.46   11.65
  -3  -9  -1   21.86    3.05
  -3  -9  -2  104.49    6.36
  -3  -9  -3  134.65    7.05
  -3  -9  -4  200.59    8.30
  -3  -9  -5  876.98   19.26
  -3  -9  -6  154.96    8.26
  -3  -9  -7   35.34    3.84
  -3  -9  -8   86.68    6.38
  -3  -9  -9  345.02   13.32
  -3  -9 -10    3.76    1.49
  -3  -9 -11  125.11    8.08
  -3  -9 -12   50.32    4.82
  -3  -9 -13    3.84    1.33
  -3  -9 -14   40.53    2.95
  -3 -10   6    3.82    1.00
  -3 -10   5    0.59    0.56
  -3 -10   4    4.24    1.31
  -3 -10   3    6.36    1.75
  -3 -10   3    9.73    2.00
  -3 -10   2   45.26    4.58
  -3 -10   2   48.96    4.50
  -3 -10   1    0.71    0.77
   3  10  -1   -0.19    0.76
  -3 -10   1    1.44    1.02
  -3 -10   0   13.40    2.54
   3  10   0   13.68    2.64
  -3 -10   0   13.12    2.35
   3  10   1    2.67    1.34
   3  10   2  225.06   10.86
   3  10   3   25.10    3.94
   3  10   4  434.76   14.29
   3  10   5   50.11    4.97
  -3 -10  -6   27.50    3.24
   3  10   6   25.20    3.68
  -3 -10  -7   21.70    3.01
   3  10   7   21.88    3.53
  -3 -10  -8  138.34    7.78
   3  10   8  124.89    8.61
  -3 -10  -9  440.64   14.30
  -3 -10 -10  327.42   12.30
  -3 -10 -11   14.14    2.52
   3  10  12   70.33    5.76
  -3 -10 -12   89.00    5.68
  -3 -10 -13   12.93    1.91
   3  10  13    9.72    1.85
  -3 -11   4    0.35    0.41
  -3 -11   3   61.53    4.48
  -3 -11   3   59.57    4.12
  -3 -11   2   47.98    4.01
  -3 -11   2   50.00    4.40
  -3 -11   1    0.72    0.68
  -3 -11   1    2.40    0.94
   3  11   0  254.22   10.47
  -3 -11   0  235.46    9.39
  -3 -11   0  241.70   10.40
  -3 -11  -1    6.86    1.78
  -3 -11  -1    7.21    1.74
   3  11   1    6.21    1.75
   3  11   2  118.23    7.82
  -3 -11  -2  121.85    6.82
   3  11   3  498.76   16.88
   3  11   3  466.62   15.50
   3  11   4 1055.02   23.24
   3  11   4 1032.90   25.17
   3  11   5  153.94   10.01
   3  11   5  136.50    8.46
   3  11   6   41.08    4.72
   3  11   7  180.55   10.01
  -3 -11  -8  479.65   13.52
   3  11   8  437.00   15.78
  -3 -11  -9   96.82    6.12
   3  11   9   84.33    6.91
  -3 -11 -10    1.97    0.94
   3  11  10    1.40    0.92
  -3 -11 -11   10.62    1.94
   3  11  11    7.61    2.00
  -3 -11 -12  371.27    9.67
   3  11  12  286.97   10.29
  -3 -12   2    3.97    1.10
  -3 -12   1   21.21    2.65
  -3 -12   0   18.76    2.68
  -3 -12  -1    5.16    1.57
  -3 -12  -2   15.56    2.62
   3  12   2   17.07    2.86
   3  12   3  275.11   11.80
   3  12   4   81.63    6.78
   3  12   4   72.78    6.01
   3  12   5   40.95    4.55
   3  12   5   40.10    4.94
   3  12   6   19.85    3.18
   3  12   6   19.16    3.55
   3  12   7   76.86    6.25
   3  12   7   76.05    6.77
   3  12   8    7.63    2.07
   3  12   8    5.77    2.06
   3  12   9   34.57    4.05
   3  12   9   28.59    3.78
   3  12  10   21.92    3.08
   3  12  11    8.99    1.83
  -3 -13   1  234.67    6.71
  -3 -13   0   38.30    3.13
  -3 -13  -1    0.00    0.55
  -3 -13  -2   50.32    4.06
   3  13   3   17.14    2.71
  -3 -13  -3   17.77    2.58
   3  13   4  102.76    6.69
  -3 -13  -4  110.11    6.37
   3  13   5   17.18    2.94
   3  13   5   20.15    2.91
   3  13   6  145.58    7.76
   3  13   6  150.61    8.26
   3  13   7  262.91   10.27
   3  13   7  274.22   10.93
   3  13   8   50.64    4.40
   3  13   8   51.91    4.55
   3  13   9    0.65    0.97
   3  13   9    1.40    0.87
  -3 -14  -2    0.31    0.43
  -3 -14  -3  158.88    5.86
  -3 -14  -4    4.29    1.10
  -3 -14  -5    0.13    0.54
   3  14   6  144.65    6.41
  -3 -14  -6  151.63    6.11
  -3 -14  -7   22.87    2.32
   3  14   7   20.04    2.31
  -4  10   6   11.97    1.79
  -4  10   5  225.11    8.13
  -4  10   4   21.86    2.65
  -4  10   3    0.86    0.70
  -4  10   3    1.08    0.58
  -4  10   2   56.89    3.85
  -4  10   2   61.54    4.49
  -4  10   1  114.02    5.97
  -4  10   1  111.53    5.41
  -4  10   0   39.30    3.35
  -4  10   0   43.87    3.26
  -4  10  -1  205.59    6.15
  -4   9   8   22.16    2.43
  -4   9   7  184.89    7.45
  -4   9   6   53.10    4.11
  -4   9   5    2.35    1.19
  -4   9   5    2.22    0.93
  -4   9   4   34.81    3.91
  -4   9   3    8.93    1.84
  -4   9   3   13.28    2.46
  -4   9   2  375.42   12.24
  -4   9   2  390.57   13.07
  -4   9   1   17.94    2.86
  -4   9   1   17.03    2.65
  -4   9   0    6.14    1.73
  -4   9   0    6.59    1.64
  -4   9  -1  245.13    9.83
  -4   9  -1  269.55    9.67
  -4   9  -2  336.52    8.46
  -4   9  -2  349.05   10.94
  -4   9  -3   20.51    1.90
  -4   9  -3   26.83    2.30
  -4   8   9   65.82    4.52
  -4   8   8  130.72    7.06
  -4   8   7  353.53   12.12
  -4   8   6  634.33   16.35
  -4   8   5 1163.38   21.75
  -4   8   4   78.99    5.42
  -4   8   3    8.46    2.18
  -4   8   3    8.17    1.97
  -4   8   2    1.15    1.07
  -4   8   2    1.32    1.01
  -4   8   1   48.30    4.93
  -4   8   1   48.69    5.07
  -4   8   0    5.82    1.90
  -4   8   0    4.23    1.67
  -4   8  -1    3.94    1.61
  -4   8  -1    2.32    1.10
  -4   8  -2    2.56    1.26
  -4   8  -2    4.02    1.52
  -4   8  -3   10.49    1.98
  -4   8  -3    6.88    1.86
  -4   8  -4   99.47    4.85
  -4   8  -4   80.28    4.64
  -4   8  -5   10.42    1.48
  -4   7  10    0.23    0.47
  -4   7   9   14.55    2.53
  -4   7   8   30.73    3.86
  -4   7   7   25.15    3.63
  -4   7   6   47.28    4.82
  -4   7   5  367.94   13.06
  -4   7   4  342.78   12.02
  -4   7   3  288.84    9.98
  -4   7   3  294.85   11.81
  -4   7   2   -0.13    0.81
  -4   7   2    0.54    0.71
  -4   7   1  214.70   10.43
  -4   7   1  220.62   11.06
  -4   7   0  958.87   21.93
  -4   7   0  970.08   23.28
  -4   7  -1   60.04    5.68
  -4   7  -1   55.96    5.65
  -4   7  -2   52.80    5.41
  -4   7  -2   64.01    5.77
  -4   7  -3    4.87    1.73
  -4   7  -3    1.10    0.80
   4  -7   4   91.22    6.08
  -4   7  -4   81.66    6.29
   4  -7   5  106.68    6.04
  -4   7  -5  104.58    5.91
   4  -7   6  281.50    8.54
  -4   7  -6  277.95    8.25
  -4   7  -7    0.72    0.47
  -4   6  11   55.28    3.44
  -4   6  10   38.64    3.22
  -4   6  10   43.53    4.33
  -4   6   9   38.82    3.66
  -4   6   9   52.83    4.92
  -4   6   9   42.89    4.73
  -4   6   8  316.97   13.52
  -4   6   7   23.89    3.14
  -4   6   7   27.35    4.07
  -4   6   6   71.76    5.44
  -4   6   5    1.25    0.70
  -4   6   4   87.59    5.75
  -4   6   3    4.18    1.33
  -4   6   3    2.54    1.11
   4  -6  -3    3.16    1.48
  -4   6   2   32.71    3.40
  -4   6   2   41.43    4.53
   4  -6  -2   34.21    4.41
  -4   6   1    3.36    1.19
  -4   6   1    2.18    1.33
   4  -6  -1    3.22    1.44
   4  -6   0    6.25    1.93
  -4   6   0    3.51    1.37
  -4   6  -1   43.11    4.65
  -4   6  -2   50.47    5.21
  -4   6  -3  202.37   10.62
  -4   6  -3  243.31   11.07
   4  -6   4    3.71    1.44
  -4   6  -4    5.44    1.97
  -4   6  -4    5.51    1.52
   4  -6   5  114.99    7.33
  -4   6  -5   98.92    7.24
   4  -6   6    8.96    1.96
  -4   6  -6    9.71    2.03
   4  -6   7   43.42    3.72
  -4   6  -7   40.71    3.40
  -4   6  -8   56.77    3.19
  -4   5  11   44.94    3.30
  -4   5  11   36.54    3.69
  -4   5  10   22.04    3.36
  -4   5   9   89.12    7.24
  -4   5   8  260.19   12.65
  -4   5   7  136.57    9.16
  -4   5   6    4.02    1.75
  -4   5   5   17.97    2.73
  -4   5   5   21.31    3.51
  -4   5   4  145.49    7.66
  -4   5   4  155.08    7.63
  -4   5   4  169.65    9.17
   4  -5  -3  138.41    7.36
   4  -5  -2    1.58    0.97
   4  -5  -1    3.15    1.22
   4  -5   0  852.87   19.59
   4  -5   1 1312.39   24.58
   4  -5   2  778.70   16.29
  -4   5  -2  680.97   17.87
  -4   5  -3 1027.97   23.21
  -4   5  -4   30.80    4.26
  -4   5  -4   33.12    3.97
   4  -5   5  100.54    7.37
  -4   5  -5   90.43    7.29
   4  -5   6  508.18   16.04
   4  -5   7   20.18    3.04
  -4   5  -7   22.88    3.02
  -4   5  -8   95.82    5.20
   4  -5   9    3.35    1.01
  -4   5  -9    3.52    0.85
  -4   4  12   34.27    2.97
  -4   4  11  215.86    7.29
  -4   4  11  192.23    8.97
  -4   4  10  227.41   11.31
  -4   4   9  166.32   10.31
  -4   4   8   23.07    3.91
  -4   4   7    4.61    1.63
  -4   4   7    6.19    2.02
  -4   4   6    5.10    1.52
  -4   4   6    6.43    2.05
  -4   4   5  310.66   10.85
  -4   4   4 1249.45   21.31
  -4   4   3  156.35    7.36
   4  -4  -3  151.85    6.99
  -4   4   2   67.90    4.77
   4  -4  -2   76.84    5.13
  -4   4   1    4.03    1.23
   4  -4   0  108.50    6.76
   4  -4   1  697.96   14.09
   4  -4   1  666.53   16.31
   4  -4   2  741.03   15.11
   4  -4   2  717.13   16.95
   4  -4   3  553.32   13.40
  -4   4  -4  810.52   20.53
   4  -4   5 2059.99   33.38
  -4   4  -5 2042.35   33.85
   4  -4   6 1125.16   24.95
   4  -4   7  305.12   12.73
  -4   4  -7  304.09   11.83
   4  -4   8    0.79    0.78
  -4   4  -8    2.49    1.10
  -4   4  -9   93.23    5.04
   4  -4  10    0.77    0.66
  -4   4 -10    0.34    0.39
  -4   3  12   40.35    3.40
  -4   3  11    3.86    1.48
  -4   3  10   51.61    5.60
  -4   3   9  114.62    6.91
  -4   3   9   93.64    7.90
  -4   3   8  408.22   13.93
  -4   3   8  366.70   15.60
  -4   3   7  682.18   17.64
  -4   3   7  648.98   20.10
  -4   3   6   19.58    2.77
  -4   3   6   18.18    2.86
  -4   3   6   18.40    3.54
  -4   3   6   23.90    3.59
  -4   3   5   36.94    3.69
  -4   3   5   38.60    4.80
  -4   3   4  113.70    6.27
  -4   3   3 1225.85   19.61
   4  -3  -3 1246.28   17.61
  -4   3   2    2.05    0.80
  -4   3   1    6.71    1.40
  -4   3   0  120.86    5.70
   4  -3   1   13.05    2.02
   4  -3   1   11.63    2.04
   4  -3   2  897.08   16.79
   4  -3   2  835.75   17.17
   4  -3   3   52.76    4.26
   4  -3   4   92.48    5.83
   4  -3   5    9.44    2.00
   4  -3   6  218.90   11.00
  -4   3  -6  233.89   11.41
   4  -3   7   23.49    3.73
  -4   3  -7   26.98    3.72
   4  -3   8    4.63    1.58
  -4   3  -8    2.15    1.21
  -4   3  -9    3.33    1.25
  -4   3 -10   85.53    4.62
   4  -3  10   98.94    6.31
   4  -3  11   36.92    3.06
  -4   2  12    1.25    0.72
  -4   2  11   39.23    4.37
  -4   2  11   40.58    4.05
  -4   2  10   22.11    3.41
  -4   2  10   19.57    3.64
  -4   2   9 1187.84   21.68
  -4   2   9 1047.02   26.67
  -4   2   8  905.96   19.97
  -4   2   7  237.06   10.48
  -4   2   6   32.72    3.61
  -4   2   6   32.49    4.61
  -4   2   5    5.40    1.85
  -4   2   5    5.70    1.50
  -4   2   4 1097.54   19.00
  -4   2   4 1149.92   23.90
  -4   2   3  307.74    9.52
  -4   2   2   29.49    2.80
  -4   2   1  181.80    6.68
  -4   2   0 6136.83   37.18
   4  -2   0 6310.42   36.87
  -4   2  -1  150.36    5.77
   4  -2   1  145.37    6.19
   4  -2   1  141.21    6.41
   4  -2   2   61.65    4.34
   4  -2   2   72.61    4.56
   4  -2   3  120.31    6.22
   4  -2   4  133.63    6.59
   4  -2   5  206.39    8.27
   4  -2   6  544.53   13.71
   4  -2   7  197.64   10.69
  -4   2  -7  233.03   10.60
   4  -2   8   64.62    6.18
  -4   2  -8   74.52    5.91
  -4   2  -9  229.88    9.69
   4  -2  10    9.12    2.29
  -4   2 -10    9.13    1.75
   4  -2  11  136.94    7.16
  -4   2 -11  121.98    5.07
   4  -2  12    3.93    0.97
  -4   1  12   33.34    3.12
  -4   1  11   82.59    5.90
  -4   1  11   86.58    6.40
  -4   1  10   37.49    4.49
  -4   1   9   30.01    4.22
  -4   1   9   31.44    3.45
  -4   1   8  549.43   17.37
  -4   1   8  633.04   16.33
  -4   1   7  134.90    7.53
  -4   1   7  175.91    8.78
  -4   1   6   34.06    3.69
  -4   1   6   37.09    4.78
  -4   1   5  110.30    6.31
  -4   1   5  119.79    7.88
  -4   1   4  313.01   10.02
  -4   1   4  335.15   12.33
  -4   1   3  170.77    6.94
  -4   1   3  174.66    8.34
  -4   1   2   37.54    3.09
  -4   1   1    6.03    1.20
  -4   1   1    6.58    1.09
  -4   1   0 1394.87   16.60
   4  -1   0 1381.97   15.93
  -4   1  -1    2.91    0.80
   4  -1   1    2.92    0.93
  -4   1  -2  343.77    7.99
   4  -1   2  330.84    8.73
   4  -1   3  128.76    5.74
   4  -1   4   43.79    3.62
   4  -1   5   48.79    3.98
   4  -1   6  149.78    7.10
   4  -1   7   36.00    3.45
   4  -1   8   43.84    5.08
  -4   1  -8   54.63    5.07
  -4   1  -9   74.30    5.69
   4  -1  10  119.88    8.49
  -4   1 -10  102.33    6.16
   4  -1  11    3.93    1.53
  -4   1 -11    3.83    1.16
   4  -1  12   40.99    3.68
  -4   1 -12   37.03    2.44
  -4   0  12    8.28    1.51
  -4   0  12    7.83    1.45
  -4   0  11    5.93    1.64
  -4   0  10    0.88    0.83
  -4   0   9   89.26    7.21
  -4   0   8  290.46   12.87
  -4   0   8  345.17   11.67
  -4   0   7  252.30   11.38
  -4   0   7  220.24    9.54
  -4   0   7  235.27   11.90
  -4   0   6  963.24   19.64
  -4   0   6 1008.35   23.48
  -4   0   5 1079.03   19.83
  -4   0   5 1186.32   23.73
  -4   0   4  243.05    8.77
  -4   0   4  272.89   10.75
  -4   0   3  467.64   11.25
  -4   0   3  511.45   13.69
  -4   0   2  282.00    8.02
  -4   0   2  283.85    9.68
  -4   0   1  375.42    8.72
  -4   0   1  339.60    7.14
  -4   0   0  125.15    4.81
  -4   0   0  105.71    4.35
  -4   0  -1    5.06    0.96
  -4   0  -1    5.76    1.03
  -4   0  -2 6560.29   31.52
  -4   0  -2 6491.69   40.81
  -4   0  -3  317.44    6.99
  -4   0  -3  301.36    7.68
  -4   0  -4 2836.27   31.62
  -4   0  -4 3007.77   24.59
  -4   0  -5   13.00    2.45
   4   0   5   10.91    1.78
   4   0   6   48.83    3.75
   4   0   7  675.04   14.75
   4   0   8  199.51    7.86
  -4   0  -8  299.61   11.38
  -4   0  -9  215.16    9.73
  -4   0 -10   50.64    4.54
   4   0  10   55.28    6.02
   4   0  11   57.23    5.72
  -4   0 -11   49.92    4.11
   4   0  12  138.25    7.67
  -4   0 -12  122.82    5.05
   4   0  13   73.08    4.34
  -4  -1  11  239.73    9.51
  -4  -1  10    8.71    2.15
  -4  -1   9   13.82    2.84
  -4  -1   8  721.12   20.62
  -4  -1   8  808.03   17.17
  -4  -1   7   85.56    6.90
  -4  -1   7   73.50    5.77
  -4  -1   7   66.76    6.19
  -4  -1   6  169.35    9.41
  -4  -1   6  188.57    9.19
  -4  -1   5  459.12   13.41
  -4  -1   5  442.66   14.11
  -4  -1   4 1527.15   22.79
  -4  -1   4 1536.14   24.39
  -4  -1   3 2881.60   31.15
  -4  -1   3 2840.90   28.77
  -4  -1   2  455.57   10.56
  -4  -1   2  447.30   11.43
  -4  -1   1   71.47    3.75
  -4  -1   1   62.98    3.10
  -4  -1   0 3473.71   23.91
  -4  -1   0 3624.25   23.52
  -4  -1  -1 1528.76   15.14
  -4  -1  -1 1554.37   15.83
  -4  -1  -2   52.89    3.23
  -4  -1  -2   58.11    2.73
  -4  -1  -2   58.43    3.15
  -4  -1  -3  775.15    9.60
  -4  -1  -3  756.70   11.61
  -4  -1  -4  347.94    9.99
  -4  -1  -4  350.83    8.04
  -4  -1  -5  288.38    9.95
  -4  -1  -5  322.11    8.08
  -4  -1  -6   89.54    5.98
   4   1   7   13.96    2.02
  -4  -1  -7   15.60    2.76
  -4  -1  -8  384.91   14.01
   4   1   8  318.59    9.92
   4   1   9    2.32    1.37
  -4  -1  -9    3.82    1.40
  -4  -1 -10  795.30   18.24
   4   1  10  746.93   22.51
   4   1  11  380.57   15.42
  -4  -1 -12  171.40    6.43
   4   1  12  174.24    9.42
   4   1  13  179.04    7.89
  -4  -2  11    3.64    1.17
  -4  -2  10  117.73    7.39
  -4  -2   9  589.37   18.01
  -4  -2   9  590.89   17.95
  -4  -2   8   41.85    5.02
  -4  -2   7   43.81    5.06
  -4  -2   7   40.70    4.47
  -4  -2   7   53.45    4.53
  -4  -2   6   12.28    2.53
  -4  -2   6   12.64    2.47
  -4  -2   5  321.03   11.58
  -4  -2   5  298.07   11.38
  -4  -2   4   86.39    5.67
  -4  -2   4   86.04    5.63
  -4  -2   3  564.44   13.32
  -4  -2   3  553.61   13.03
  -4  -2   2  286.27    6.97
  -4  -2   2  286.54    8.65
  -4  -2   2  278.24    8.61
  -4  -2   1 1317.45   16.52
  -4  -2   1 1304.70   14.97
  -4  -2   1 1275.63   17.40
  -4  -2   0  735.66   11.37
  -4  -2   0  693.58   10.80
  -4  -2  -1 2737.11   19.19
  -4  -2  -1 2732.41   21.32
  -4  -2  -2 3458.12   20.38
  -4  -2  -2 3501.53   24.31
  -4  -2  -2 3459.15   24.85
  -4  -2  -3  381.81    9.34
  -4  -2  -3  381.67    8.12
  -4  -2  -4  695.48   13.66
  -4  -2  -4  673.56   10.96
  -4  -2  -5 1266.35   19.85
  -4  -2  -5 1261.58   15.19
  -4  -2  -6   89.07    4.24
  -4  -2  -6   82.73    5.38
  -4  -2  -7    6.09    1.64
   4   2   8  670.99   13.64
  -4  -2  -8  835.46   19.43
  -4  -2  -9   42.13    4.21
   4   2   9   36.20    4.82
   4   2  10  312.61   14.66
  -4  -2 -10  370.50   12.53
  -4  -2 -11  161.86    7.59
   4   2  11  141.08    9.70
   4   2  12   27.34    4.00
   4   2  13   22.61    3.15
   4   2  14  105.41    5.07
  -4  -3  11   12.93    1.89
  -4  -3  10   39.24    4.07
  -4  -3   9   76.64    6.30
  -4  -3   9   76.50    6.28
  -4  -3   8   43.17    5.03
  -4  -3   8   40.30    4.81
  -4  -3   7   13.48    2.62
  -4  -3   7   10.36    2.25
  -4  -3   6  171.75    9.25
  -4  -3   5   79.73    6.02
  -4  -3   4   15.71    2.55
  -4  -3   3  193.26    7.46
  -4  -3   3  210.99    8.37
  -4  -3   2  546.57   12.36
  -4  -3   2  538.97   10.21
  -4  -3   2  521.73   11.29
  -4  -3   1 1228.23   16.81
  -4  -3   1 1171.04   14.87
  -4  -3   1 1206.87   15.84
  -4  -3   0   12.87    1.60
  -4  -3   0   11.70    1.51
  -4  -3  -1   55.19    3.18
  -4  -3  -1   57.61    2.90
  -4  -3  -2  230.13    4.99
  -4  -3  -2  252.09    6.85
  -4  -3  -3  332.49    8.34
  -4  -3  -3  335.35    7.73
  -4  -3  -4 3670.57   30.20
  -4  -3  -4 3656.40   25.29
  -4  -3  -5 1937.64   23.75
  -4  -3  -5 1903.93   18.64
  -4  -3  -6 1477.12   22.57
  -4  -3  -6 1421.23   16.45
  -4  -3  -7  373.97   11.99
  -4  -3  -7  368.05    8.64
  -4  -3  -8   20.83    2.95
  -4  -3  -9  273.12   11.19
   4   3   9  251.42   12.40
  -4  -3 -10    4.18    1.41
   4   3  10    4.17    1.69
   4   3  11  258.52   13.40
  -4  -3 -11  303.20   10.27
   4   3  12   17.36    3.32
   4   3  13   33.00    4.06
   4   3  14  177.16    7.40
  -4  -4  10   87.81    5.41
  -4  -4   9    3.35    1.45
  -4  -4   9    2.73    1.04
  -4  -4   8   12.01    2.73
  -4  -4   8   12.62    2.66
  -4  -4   7   29.85    4.15
  -4  -4   7   23.98    3.57
  -4  -4   6   14.32    2.70
  -4  -4   6   16.16    3.01
  -4  -4   5  817.11   19.65
  -4  -4   4  160.83    8.32
  -4  -4   3 1152.05   20.92
  -4  -4   2  179.82    7.61
  -4  -4   2  182.99    6.53
  -4  -4   1 1244.52   16.51
  -4  -4   1 1325.75   18.97
  -4  -4   0  432.40    9.64
  -4  -4   0  386.47    8.93
  -4  -4  -1  320.73    7.27
  -4  -4  -1  305.57    7.83
  -4  -4  -2    6.52    1.18
  -4  -4  -3  253.12    7.12
  -4  -4  -4   31.00    2.44
  -4  -4  -5  193.13    7.50
  -4  -4  -5  199.13    6.13
  -4  -4  -6   25.59    2.93
  -4  -4  -6   26.06    2.27
  -4  -4  -7  125.34    6.97
  -4  -4  -7  116.67    4.72
  -4  -4  -8   41.47    4.27
  -4  -4  -9  214.88    9.73
   4   4  10   13.43    3.17
  -4  -4 -10    9.32    2.14
  -4  -4 -10   12.71    2.18
  -4  -4 -11   13.81    2.57
   4   4  11   12.04    2.91
   4   4  12  724.18   21.78
   4   4  13  446.02   15.49
   4   4  14    1.27    0.84
  -4  -5  10  158.10    6.23
  -4  -5   9    8.43    1.85
  -4  -5   9    7.30    1.70
  -4  -5   8   20.05    3.24
  -4  -5   8   18.37    2.99
  -4  -5   7   32.82    4.23
  -4  -5   7   32.85    4.17
  -4  -5   6   49.65    5.01
  -4  -5   6   51.86    5.23
  -4  -5   5  435.71   14.84
  -4  -5   5  417.23   14.20
  -4  -5   4  109.98    7.23
  -4  -5   3   35.95    3.94
  -4  -5   2 1828.18   22.44
  -4  -5   1 1889.41   22.77
  -4  -5   0   26.27    2.65
  -4  -5  -1  642.41   11.41
  -4  -5  -1  576.62   11.56
  -4  -5  -2 3047.38   26.13
  -4  -5  -3  954.84   14.49
  -4  -5  -4  197.19    6.59
  -4  -5  -5  375.73    8.83
  -4  -5  -6 3113.12   32.44
  -4  -5  -6 2928.02   23.97
  -4  -5  -7 5291.27   44.86
  -4  -5  -8  127.53    7.44
  -4  -5  -9   12.87    2.57
   4   5  10  598.32   20.30
  -4  -5 -10  609.13   17.63
   4   5  11    1.95    1.28
  -4  -5 -11   -0.03    0.64
   4   5  12  431.88   17.23
  -4  -5 -12  462.14   14.62
   4   5  13   20.59    3.49
  -4  -5 -13   23.43    2.86
   4   5  14    0.55    0.64
  -4  -6   9   17.82    2.29
  -4  -6   9   18.75    2.33
  -4  -6   8  282.45   10.76
  -4  -6   8  280.46   10.67
  -4  -6   7    1.94    1.15
  -4  -6   7    0.80    0.93
  -4  -6   6  241.82   11.18
  -4  -6   5  102.45    7.30
  -4  -6   5   90.00    6.80
  -4  -6   4    6.07    1.88
  -4  -6   4    5.54    1.86
  -4  -6   3   74.35    4.89
  -4  -6   2   60.46    4.38
  -4  -6   1  409.88   11.19
  -4  -6   0   18.43    2.40
  -4  -6  -1  115.77    5.80
  -4  -6  -2  823.82   14.55
  -4  -6  -3  385.85    9.82
  -4  -6  -4  154.79    6.67
  -4  -6  -4  176.16    6.56
  -4  -6  -5  875.23   17.01
  -4  -6  -5  903.07   14.83
  -4  -6  -6    0.94    0.43
  -4  -6  -7 1252.28   22.40
  -4  -6  -8 1305.64   23.93
   4   6   9  594.78   19.29
  -4  -6  -9  580.12   13.30
  -4  -6  -9  587.38   17.12
   4   6  10  166.55   10.83
  -4  -6 -10  170.06    9.61
  -4  -6 -11   64.48    5.94
   4   6  11   61.61    6.76
   4   6  12    3.10    1.63
  -4  -6 -12    7.87    2.12
   4   6  13   -0.78    1.26
  -4  -6 -13    1.53    1.03
   4   6  14  136.27    7.53
  -4  -6 -14  133.69    5.61
  -4  -7   9    0.02    0.36
  -4  -7   8    3.13    1.15
  -4  -7   8    3.46    1.14
  -4  -7   7  481.06   14.13
  -4  -7   7  438.19   13.25
  -4  -7   6  735.75   18.74
  -4  -7   5  210.13   10.28
  -4  -7   4   86.79    6.79
  -4  -7   4   76.13    6.14
  -4  -7   3  697.31   15.83
  -4  -7   3  784.02   18.46
  -4  -7   2   88.50    5.74
  -4  -7   1  189.06    8.23
  -4  -7   0  558.10   13.75
  -4  -7  -1  102.38    5.99
  -4  -7  -2   39.60    3.57
  -4  -7  -3  345.13   10.01
  -4  -7  -4  110.76    6.00
  -4  -7  -4   96.20    5.24
  -4  -7  -5  216.29    8.77
  -4  -7  -5  226.87    7.82
  -4  -7  -6  333.88   11.48
  -4  -7  -6  305.85    8.75
  -4  -7  -7   72.34    5.66
  -4  -7  -8  237.19   10.47
  -4  -7  -9  546.00   17.06
   4   7   9  519.12   18.50
   4   7  10  439.32   17.85
  -4  -7 -10  448.90   16.05
  -4  -7 -11  176.98   10.02
   4   7  11  173.69   11.42
   4   7  12  321.95   15.09
  -4  -7 -12  348.76   13.41
  -4  -7 -13   19.81    2.91
   4   7  13   18.12    3.35
   4   7  14    7.07    1.80
  -4  -7 -14    6.33    1.29
  -4  -8   8   15.29    1.74
  -4  -8   7   11.17    1.94
  -4  -8   7    9.89    1.84
  -4  -8   7    9.02    1.81
  -4  -8   6  193.22    8.89
  -4  -8   5    0.68    0.90
  -4  -8   4  716.74   18.57
  -4  -8   3  153.80    8.48
  -4  -8   3  148.03    8.36
  -4  -8   2  745.59   17.81
  -4  -8   1    1.73    1.04
  -4  -8   0   30.01    3.48
  -4  -8  -1   43.52    4.15
  -4  -8  -2    2.01    1.07
  -4  -8  -3   56.64    4.44
  -4  -8  -4  240.46    8.83
  -4  -8  -5  217.94    9.46
  -4  -8  -5  237.28    8.61
  -4  -8  -6  462.00   14.10
  -4  -8  -7   66.66    5.56
   4   8   8  797.62   22.53
  -4  -8  -8  747.62   19.38
  -4  -8  -9    3.29    1.52
   4   8   9    2.00    1.27
   4   8  10    3.65    1.80
  -4  -8 -10    4.05    1.59
   4   8  11   64.30    6.99
  -4  -8 -11   68.02    6.23
   4   8  12  494.35   18.49
  -4  -8 -12  502.59   15.89
  -4  -8 -13   59.78    4.84
  -4  -8 -14   15.12    1.96
  -4  -9   7   70.50    3.62
  -4  -9   6    0.95    0.78
  -4  -9   6    0.00    0.59
  -4  -9   5  133.46    7.17
  -4  -9   4    1.64    0.97
  -4  -9   3  208.33    9.69
  -4  -9   3  199.99    9.56
  -4  -9   2  549.60   15.92
  -4  -9   2  538.08   15.49
  -4  -9   1  927.73   20.22
  -4  -9   1  922.50   19.89
  -4  -9   0    1.23    0.79
  -4  -9  -1   16.52    2.82
  -4  -9  -2   24.53    3.32
  -4  -9  -3 1786.26   26.52
  -4  -9  -4  240.40    9.46
  -4  -9  -5    2.03    0.92
  -4  -9  -6   77.70    6.01
  -4  -9  -6   81.82    5.82
  -4  -9  -7   95.33    6.60
  -4  -9  -8  572.02   16.90
  -4  -9  -9  303.03   12.76
  -4  -9 -10   18.39    3.21
  -4  -9 -11   13.71    2.71
  -4  -9 -12   57.26    5.15
  -4  -9 -13   93.46    5.72
  -4  -9 -14    0.71    0.52
  -4 -10   6   78.28    3.58
  -4 -10   5   65.02    4.21
  -4 -10   4   40.99    3.85
  -4 -10   3    0.07    0.78
  -4 -10   3    1.25    0.94
  -4 -10   2   13.85    2.53
  -4 -10   2   14.38    2.56
  -4 -10   1  432.22   13.91
  -4 -10   1  421.25   13.42
  -4 -10   0  117.70    7.27
   4  10   0  122.64    7.07
  -4 -10   0  121.79    7.23
  -4 -10  -1   61.42    4.78
  -4 -10  -1   62.52    5.23
   4  10   1   59.62    5.23
  -4 -10  -2  768.69   16.98
   4  10   2  765.53   19.56
  -4 -10  -3  869.71   18.15
  -4 -10  -4   10.25    2.07
  -4 -10  -5  195.91    8.85
  -4 -10  -6  606.81   15.97
  -4 -10  -7   -0.06    0.75
  -4 -10  -8  165.49    8.89
  -4 -10  -9   67.80    5.78
  -4 -10 -10   89.00    6.64
  -4 -10 -11    4.55    1.65
  -4 -10 -12  147.58    7.55
   4  10  12  110.41    6.72
  -4 -10 -13   15.28    2.13
   4  10  13    8.27    1.52
  -4 -11   4    1.60    0.71
  -4 -11   3    5.05    1.30
  -4 -11   2   47.14    4.15
  -4 -11   2   44.97    4.02
  -4 -11   1   -0.09    0.74
  -4 -11   1   -0.01    0.74
  -4 -11   0   11.67    2.28
   4  11   0   13.36    2.29
  -4 -11   0   12.33    2.29
  -4 -11  -1    0.49    0.68
   4  11   1    3.15    1.23
  -4 -11  -1    5.49    1.61
   4  11   2  301.99   12.18
  -4 -11  -2  304.33   11.64
   4  11   3  112.68    7.86
  -4 -11  -4  968.31   19.17
   4  11   4 1006.81   24.25
  -4 -11  -5   40.35    4.02
  -4 -11  -6   57.14    4.85
  -4 -11  -7   78.09    5.76
  -4 -11  -8  497.54   14.61
  -4 -11  -9   23.00    3.22
  -4 -11 -10   52.01    4.67
   4  11  10   39.09    4.30
  -4 -11 -11  184.40    8.21
   4  11  11  139.57    7.55
  -4 -11 -12   20.07    2.48
   4  11  12   13.01    2.05
  -4 -12   2    4.74    1.08
  -4 -12   1   26.38    2.84
  -4 -12   1   27.05    2.82
  -4 -12   0   10.39    1.96
  -4 -12   0   10.12    1.88
  -4 -12  -1   -0.09    0.74
   4  12   1    0.03    0.70
  -4 -12  -1    0.94    0.74
  -4 -12  -2    1.15    0.78
   4  12   2    0.91    0.90
  -4 -12  -2    2.46    1.12
   4  12   3  581.81   16.74
  -4 -12  -3  597.99   15.78
   4  12   4  504.31   16.40
   4  12   5  273.11   12.61
   4  12   6   33.41    4.62
  -4 -12  -7  148.86    7.36
  -4 -12  -8   47.20    4.12
  -4 -12  -9   67.49    4.90
  -4 -12 -10   30.90    3.18
  -4 -12 -11    5.36    1.28
   4  12  11    4.57    1.31
  -4 -13   0   11.46    1.67
  -4 -13  -1   43.16    3.46
  -4 -13  -2   -0.04    0.65
  -4 -13  -3  152.29    7.12
   4  13   3  155.08    7.64
  -4 -13  -4  341.25   10.82
   4  13   4  320.20   11.61
  -4 -13  -5    0.41    0.69
   4  13   5    0.85    1.11
   4  13   6  114.70    7.42
   4  13   7  102.35    7.00
   4  13   8   92.13    6.43
   4  13   9    0.38    0.91
   4  13  10    2.03    0.96
  -4 -14  -3   13.34    1.66
  -4 -14  -4   62.39    3.67
  -4 -14  -5    7.84    1.35
   4  14   5    9.08    1.82
  -4 -14  -6  179.38    6.30
   4  14   6  167.17    7.20
   4  14   7   39.96    3.49
   4  14   8    1.85    0.89
  -5   9   5   59.77    4.11
  -5   9   4   40.67    3.56
  -5   9   3    1.99    1.00
  -5   9   3   -0.51    0.60
  -5   9   2   51.81    3.71
  -5   9   2   53.56    4.20
  -5   9   1   20.53    2.59
  -5   9   1   19.15    2.30
  -5   9   0    1.72    0.95
  -5   9   0    0.36    0.49
  -5   9  -1    0.33    0.53
  -5   9  -1   -0.49    0.64
  -5   8   7   45.49    3.44
  -5   8   6    1.58    0.80
  -5   8   5  324.83   11.36
  -5   8   5  309.61    9.13
  -5   8   4   51.01    4.66
  -5   8   3   84.66    5.48
  -5   8   3   86.23    6.07
  -5   8   2  285.29   10.52
  -5   8   2  283.53   11.01
  -5   8   1   84.73    6.10
  -5   8   1   81.72    5.79
  -5   8   0    8.39    2.00
  -5   8   0    9.72    2.01
  -5   8  -1  162.17    8.04
  -5   8  -1  179.57    8.06
  -5   8  -2  154.82    7.42
  -5   8  -2  186.90    7.44
  -5   8  -3    4.82    1.12
  -5   7   9   64.24    3.97
  -5   7   8   84.18    5.25
  -5   7   7  212.26    7.50
  -5   7   7  238.88    9.44
  -5   7   6    7.42    1.60
  -5   7   6    7.69    1.80
  -5   7   5  442.31   12.04
  -5   7   5  445.06   12.97
  -5   7   4  344.47   10.83
  -5   7   3    2.29    1.00
  -5   7   3    2.38    1.23
  -5   7   2    2.07    1.06
  -5   7   2    0.77    0.93
  -5   7   1   13.36    2.60
  -5   7   1   12.56    2.50
  -5   7   0   85.11    6.53
  -5   7   0   83.09    6.56
  -5   7  -1  328.15   12.60
  -5   7  -1  323.39   12.43
  -5   7  -2    1.82    1.13
  -5   7  -2    0.98    0.88
  -5   7  -3    0.49    0.59
  -5   7  -3    0.20    0.76
  -5   7  -3    0.70    0.73
  -5   7  -4   47.78    3.48
  -5   7  -4   56.83    3.83
  -5   7  -5    0.15    0.43
  -5   6  10    0.49    0.53
  -5   6   9    5.32    1.20
  -5   6   9    5.34    1.43
  -5   6   8   79.23    5.07
  -5   6   8   95.88    6.32
  -5   6   7   34.42    3.61
  -5   6   6  776.37   17.61
  -5   6   5    1.61    1.01
  -5   6   4  164.85    8.22
  -5   6   4  165.91    8.22
  -5   6   3  674.35   16.48
  -5   6   3  680.64   17.62
  -5   6   2   35.19    3.74
  -5   6   2   37.78    4.45
  -5   6   1  237.46    9.60
  -5   6   1  225.02   10.99
  -5   6   1  233.87   10.83
  -5   6   0    1.72    1.32
  -5   6   0    1.00    1.06
  -5   6  -1   16.82    3.00
  -5   6  -1   13.24    2.75
  -5   6  -2   14.35    2.83
  -5   6  -2   13.89    2.67
  -5   6  -3    0.61    1.03
  -5   6  -3    0.43    0.71
  -5   6  -4   20.26    2.80
  -5   6  -4   18.31    3.05
  -5   6  -4   22.09    2.93
  -5   6  -4   14.91    2.24
  -5   6  -5  138.17    6.68
  -5   6  -5  112.95    5.79
  -5   6  -6   72.55    4.33
  -5   6  -6   63.40    3.90
  -5   6  -7    5.52    1.03
  -5   6  -7    5.51    0.96
  -5   5  10   -0.37    0.50
  -5   5  10    0.37    0.53
  -5   5   9   39.15    3.61
  -5   5   9   44.92    4.50
  -5   5   8  112.01    6.68
  -5   5   8  122.16    8.01
  -5   5   7   -0.13    0.99
  -5   5   7    0.86    0.99
  -5   5   6   40.32    4.28
  -5   5   5  129.27    7.65
  -5   5   4 2170.75   30.58
  -5   5   3  226.83    9.67
  -5   5   3  231.01   10.10
  -5   5   2    8.64    1.94
  -5   5   2    8.08    2.01
   5  -5  -2    6.57    1.98
  -5   5   1   18.59    2.73
  -5   5   1   20.61    3.30
   5  -5  -1   16.14    2.90
  -5   5   0    2.16    1.13
  -5   5   0    0.54    1.04
  -5   5   0    0.74    0.98
   5  -5   0    0.60    0.88
  -5   5  -1 1735.89   30.91
   5  -5   1 1746.88   28.53
  -5   5  -2    1.21    0.91
  -5   5  -2   10.29    2.37
  -5   5  -3 1039.99   23.74
  -5   5  -3 1145.38   24.09
  -5   5  -4   12.94    2.76
  -5   5  -4   14.72    2.56
  -5   5  -5  182.18    8.84
  -5   5  -5  180.63    9.53
  -5   5  -6   29.77    3.38
  -5   5  -7   30.81    3.02
  -5   5  -8    4.27    1.00
  -5   4  11   54.37    3.68
  -5   4  10    0.62    0.78
  -5   4   9   65.35    5.74
  -5   4   8  248.53   12.00
  -5   4   7  371.09   14.95
  -5   4   6   13.51    2.88
  -5   4   5  163.93    8.42
  -5   4   5  160.25    8.42
  -5   4   4 1057.97   21.33
  -5   4   4 1051.08   20.28
  -5   4   3 1228.92   22.59
  -5   4   3 1279.93   22.80
  -5   4   3 1275.41   22.66
  -5   4   2  110.18    6.69
  -5   4   2  110.69    6.53
  -5   4   2  119.05    7.21
   5  -4  -2   99.63    6.15
  -5   4   1    1.65    0.90
  -5   4   1    3.00    1.31
   5  -4  -1    3.30    1.32
  -5   4   0   37.79    3.75
  -5   4   0   35.21    4.11
  -5   4  -1   40.16    3.84
  -5   4  -1   37.07    3.97
  -5   4  -1   34.83    4.26
   5  -4   1   38.31    4.22
  -5   4  -2 1241.98   23.72
  -5   4  -2 1142.68   24.35
  -5   4  -3 2060.19   32.09
  -5   4  -3 2163.87   33.07
  -5   4  -4 1199.80   25.40
  -5   4  -4 1338.85   25.00
  -5   4  -5   43.56    4.67
  -5   4  -5   39.10    4.63
  -5   4  -6    5.70    1.73
  -5   4  -7   64.41    5.01
  -5   4  -8  326.54    9.92
   5  -4   9   66.57    3.97
  -5   4  -9   66.87    3.74
  -5   3  11   30.66    2.98
  -5   3  10   51.42    4.73
  -5   3   9   47.27    5.12
  -5   3   8  109.15    7.03
  -5   3   8   93.63    7.56
  -5   3   7    3.35    1.28
  -5   3   7    4.81    1.83
  -5   3   6    0.85    0.63
  -5   3   6    0.64    0.86
  -5   3   5    3.71    1.00
  -5   3   5    6.83    1.81
  -5   3   5    7.54    2.12
  -5   3   4  248.24   10.18
  -5   3   4  246.45    9.72
  -5   3   3  849.25   18.23
  -5   3   2    0.63    0.78
  -5   3   1    1.11    0.87
  -5   3   0  817.20   16.72
   5  -3   0  831.14   18.80
   5  -3   1 1818.43   26.71
   5  -3   2  863.31   17.16
   5  -3   2  832.13   17.87
   5  -3   3   12.81    2.20
  -5   3  -4  215.28    9.79
  -5   3  -5    2.53    1.38
  -5   3  -6 2114.10   32.13
  -5   3  -7  220.30   10.11
  -5   3  -8   11.34    2.16
   5  -3   9   48.82    4.31
  -5   3  -9   46.67    3.74
   5  -3  10  115.52    5.37
  -5   3 -10  106.11    4.57
  -5   2  11    0.33    0.59
  -5   2  10   18.43    2.97
  -5   2   9    1.80    0.78
  -5   2   9    3.15    1.59
  -5   2   8  359.96   12.65
  -5   2   8  305.52   13.87
  -5   2   7  699.92   18.19
  -5   2   7  613.79   19.61
  -5   2   6   97.35    6.80
  -5   2   6  101.89    7.78
  -5   2   5   89.90    6.27
  -5   2   5  103.45    6.47
  -5   2   5   99.02    6.70
  -5   2   5  110.07    7.57
  -5   2   4  893.37   19.14
  -5   2   3  380.58   11.96
  -5   2   2   81.39    5.33
  -5   2   1    1.48    0.88
  -5   2   0    0.20    0.48
  -5   2  -1  147.53    6.50
   5  -2   1  156.19    7.35
   5  -2   2  351.61   10.81
   5  -2   3    8.03    1.69
   5  -2   4   75.55    5.28
   5  -2   5  404.93   12.50
  -5   2  -5  434.15   14.19
  -5   2  -6  188.42    9.56
  -5   2  -7 1330.96   25.46
  -5   2  -8    0.39    0.75
   5  -2   9   12.33    2.53
  -5   2  -9   11.20    2.16
   5  -2  10   19.88    2.80
  -5   2 -10   21.92    2.51
   5  -2  11    1.17    0.62
  -5   2 -11    1.47    0.53
  -5   1  11   10.37    1.81
  -5   1  10    4.89    1.59
  -5   1   9   15.09    2.34
  -5   1   9   11.61    2.68
  -5   1   8 2738.09   34.30
  -5   1   8 2379.61   38.98
  -5   1   7  134.56    7.85
  -5   1   7  162.03   10.09
  -5   1   6 1776.35   28.83
  -5   1   6 1638.19   30.71
  -5   1   5  168.96    8.76
  -5   1   5  182.69   10.93
  -5   1   4  467.13   13.93
  -5   1   3  532.89   13.95
  -5   1   2   24.79    2.88
  -5   1   1    0.79    0.64
  -5   1   0  276.01    8.50
  -5   1  -1    8.75    1.53
   5  -1   1    8.56    1.57
  -5   1  -2   96.49    4.85
   5  -1   2   94.93    5.38
   5  -1   3  706.94   15.30
   5  -1   4   80.52    5.50
   5  -1   5    1.34    1.00
   5  -1   6  662.50   15.93
  -5   1  -6  772.66   18.75
  -5   1  -7   54.52    5.13
  -5   1  -8   55.76    5.15
   5  -1   9  274.42   12.47
  -5   1  -9  273.86   10.81
   5  -1  10   -0.06    0.75
  -5   1 -10   -0.18    0.66
   5  -1  11    1.23    0.87
  -5   0  11  104.31    5.36
  -5   0  10  101.97    6.20
  -5   0  10  104.51    6.79
  -5   0   9   36.52    3.47
  -5   0   9   34.30    4.47
  -5   0   8  478.50   14.13
  -5   0   7  103.61    7.02
  -5   0   7  150.18    8.38
  -5   0   6  161.98    8.78
  -5   0   6  227.53   10.21
  -5   0   5 1356.83   24.56
  -5   0   5 1529.44   30.16
  -5   0   4  887.69   18.94
  -5   0   4  934.53   22.72
  -5   0   3  120.76    6.57
  -5   0   2    7.45    1.58
  -5   0   1 1172.73   18.22
  -5   0   0  374.28    9.60
  -5   0   0  365.92    8.93
  -5   0  -1  423.38    9.77
  -5   0  -1  447.95   10.06
  -5   0  -2   25.32    2.31
  -5   0  -2   26.58    2.68
  -5   0  -3  610.94   11.20
  -5   0  -3  607.68   12.47
   5   0   4  167.10    7.27
   5   0   5  139.74    6.75
   5   0   6 2621.08   30.15
  -5   0  -7 1229.92   23.60
  -5   0  -8   32.95    3.97
   5   0   9  365.94   14.88
  -5   0  -9  401.14   13.44
   5   0  10   79.02    6.62
  -5   0 -10   86.21    5.83
  -5   0 -11    6.23    1.45
   5   0  11    4.56    1.61
  -5   0 -12    2.65    0.75
   5   0  12    1.55    0.75
  -5  -1  11   15.41    1.92
  -5  -1  11   15.54    1.89
  -5  -1  10    7.65    1.76
  -5  -1  10   10.04    2.13
  -5  -1   9   57.03    5.21
  -5  -1   9   56.24    4.05
  -5  -1   8   82.23    6.56
  -5  -1   8   75.36    5.47
  -5  -1   7   17.27    2.89
  -5  -1   7   21.21    3.07
  -5  -1   6   22.14    3.20
  -5  -1   6   32.87    4.05
  -5  -1   5    6.45    2.10
  -5  -1   5    7.36    1.80
  -5  -1   4   35.30    3.81
  -5  -1   4   33.47    4.19
  -5  -1   3  130.70    6.75
  -5  -1   3  136.90    7.94
  -5  -1   2  207.15    7.84
  -5  -1   1   68.60    4.25
  -5  -1   0    2.61    0.82
  -5  -1   0    3.87    1.03
  -5  -1  -1  268.47    7.46
  -5  -1  -1  290.03    7.84
  -5  -1  -2  939.32   13.19
  -5  -1  -2  999.13   14.91
  -5  -1  -3 1235.55   14.35
  -5  -1  -3 1212.55   16.68
  -5  -1  -4   46.65    4.19
  -5  -1  -4   46.06    3.39
  -5  -1  -5   35.99    3.93
  -5  -1  -5   47.43    3.52
  -5  -1  -6  268.24   11.27
  -5  -1  -7    6.31    2.07
   5   1   7    1.42    0.92
   5   1   8  314.16   13.38
  -5  -1  -8  411.52   13.60
   5   1   9   96.21    7.70
  -5  -1  -9  124.29    7.55
   5   1  10  187.42   10.66
  -5  -1 -10  208.18    9.48
   5   1  11  210.84   10.60
  -5  -1 -11  219.00    8.57
  -5  -1 -12  570.03   11.36
   5   1  12  586.79   15.35
   5   1  13   96.50    4.81
  -5  -2  10  161.33    7.44
  -5  -2   9  208.40    9.76
  -5  -2   8    2.85    1.42
  -5  -2   8    1.62    0.82
  -5  -2   7  525.88   17.02
  -5  -2   7  614.68   16.20
  -5  -2   6   70.96    6.09
  -5  -2   6   61.74    5.51
  -5  -2   5   32.49    3.93
  -5  -2   5   27.49    3.82
  -5  -2   4    3.54    1.42
  -5  -2   4    5.10    1.57
  -5  -2   3 1032.29   19.96
  -5  -2   3  945.40   19.93
  -5  -2   2  114.49    6.01
  -5  -2   1   95.48    5.03
  -5  -2   1   87.10    4.35
  -5  -2   0   75.67    4.06
  -5  -2   0   74.93    4.04
  -5  -2  -1  768.91   12.34
  -5  -2  -1  758.03   12.79
  -5  -2  -2 1738.53   17.12
  -5  -2  -2 1748.29   19.69
  -5  -2  -3   12.46    1.81
  -5  -2  -4  821.32   15.90
  -5  -2  -4  876.59   14.23
  -5  -2  -5  117.00    6.54
  -5  -2  -5  118.40    5.22
  -5  -2  -6  462.56   13.94
  -5  -2  -6  490.12   11.15
  -5  -2  -7  383.87   13.46
  -5  -2  -8    0.57    0.91
  -5  -2  -8    1.01    0.83
   5   2   8    0.97    0.74
   5   2   9   71.81    6.60
  -5  -2  -9   94.79    6.59
   5   2  10  249.71   12.55
  -5  -2 -11   17.45    2.53
   5   2  11   16.89    3.20
   5   2  12   94.22    6.72
  -5  -2 -12   94.60    4.96
   5   2  13   13.08    2.12
  -5  -3  10    0.51    0.64
  -5  -3   9   42.05    4.28
  -5  -3   8    1.95    1.13
  -5  -3   7   36.71    4.65
  -5  -3   7   39.90    4.00
  -5  -3   6  133.20    8.36
  -5  -3   6  169.84    8.44
  -5  -3   5  838.57   20.44
  -5  -3   4  201.93    9.51
  -5  -3   3   12.89    2.30
  -5  -3   2 1123.61   19.54
  -5  -3   1  612.76   13.25
  -5  -3   1  628.34   12.22
  -5  -3   0   16.69    2.07
  -5  -3   0   15.43    1.97
  -5  -3  -1  545.84   10.27
  -5  -3  -1  541.89   11.33
  -5  -3  -2  521.08    9.15
  -5  -3  -2  526.75   11.04
  -5  -3  -3 1773.87   21.77
  -5  -3  -3 1895.47   20.69
  -5  -3  -4   38.03    3.48
  -5  -3  -4   38.07    3.02
  -5  -3  -5 1060.06   19.76
  -5  -3  -5 1064.76   15.69
  -5  -3  -6   27.77    2.62
  -5  -3  -6   24.68    3.15
  -5  -3  -7  162.11    8.32
  -5  -3  -7  171.70    6.52
  -5  -3  -8   84.34    6.31
   5   3   9  103.06    7.84
  -5  -3  -9  135.97    7.45
   5   3  10  166.77   10.35
  -5  -3 -10  221.17    9.54
   5   3  11   50.24    5.61
  -5  -3 -11   61.67    4.76
   5   3  12    6.08    1.88
  -5  -3 -12    4.77    1.28
   5   3  13  119.27    6.85
  -5  -4  10   15.18    1.97
  -5  -4   9    8.35    1.82
  -5  -4   8   97.92    6.88
  -5  -4   7  356.71   13.98
  -5  -4   7  386.85   11.61
  -5  -4   6   73.24    6.07
  -5  -4   6   88.84    5.92
  -5  -4   5  437.85   15.11
  -5  -4   5  506.34   14.28
  -5  -4   4   12.72    2.61
  -5  -4   3  213.73    9.65
  -5  -4   2  554.04   14.46
  -5  -4   1  175.94    7.60
  -5  -4   1  170.47    6.79
  -5  -4   0 6038.78   39.74
  -5  -4   0 6141.19   40.26
  -5  -4  -1  765.94   14.19
  -5  -4  -1  759.14   12.67
  -5  -4  -2  443.97   10.72
  -5  -4  -3    6.19    1.28
  -5  -4  -3    8.64    1.53
  -5  -4  -4  148.77    6.71
  -5  -4  -4  152.22    6.06
  -5  -4  -5  133.80    6.83
  -5  -4  -5  153.91    6.12
  -5  -4  -6  326.92   11.43
  -5  -4  -6  304.88    8.53
  -5  -4  -7  106.76    6.92
  -5  -4  -7  113.67    5.21
  -5  -4  -8   60.22    5.28
  -5  -4  -9   11.45    2.14
   5   4   9   10.53    2.55
   5   4  10  157.81   10.13
  -5  -4 -10  193.95    8.84
  -5  -4 -11    2.79    1.11
   5   4  11    2.14    1.18
   5   4  12    0.74    0.88
  -5  -4 -12    1.76    0.85
   5   4  13   75.25    5.83
   5   4  14   13.00    1.89
  -5  -5   9   26.74    2.88
  -5  -5   8  154.44    8.15
  -5  -5   7   38.90    4.21
  -5  -5   6  479.08   12.89
  -5  -5   6  407.26   14.17
  -5  -5   5   86.27    6.83
  -5  -5   5   96.23    6.08
  -5  -5   5   84.63    6.47
  -5  -5   4  188.51    9.85
  -5  -5   3    2.70    1.29
  -5  -5   2 1727.20   26.66
  -5  -5   2 1862.52   23.93
  -5  -5   1    5.68    1.50
  -5  -5   1    4.51    1.31
  -5  -5   0 2032.57   24.31
  -5  -5   0 2035.94   24.76
  -5  -5  -1  194.72    6.85
  -5  -5  -1  216.91    7.92
  -5  -5  -2  279.08    8.92
  -5  -5  -3  342.88    9.84
  -5  -5  -4 1352.61   18.89
  -5  -5  -5   60.04    4.63
  -5  -5  -5   56.93    3.85
  -5  -5  -6    1.03    0.95
  -5  -5  -6    1.88    0.88
  -5  -5  -7  112.59    7.09
  -5  -5  -7  105.35    5.06
  -5  -5  -8  311.01   12.24
   5   5   9  181.28   10.31
  -5  -5  -9  173.97    9.07
   5   5  10   69.58    6.77
  -5  -5 -10   82.15    5.55
   5   5  11    4.29    1.65
  -5  -5 -11    2.15    0.87
   5   5  12   82.45    7.10
  -5  -5 -12   94.33    5.08
   5   5  13  196.00    9.77
   5   5  14   39.07    3.53
  -5  -6   9   37.81    2.92
  -5  -6   8  122.30    6.58
  -5  -6   7   24.85    3.26
  -5  -6   6   65.38    5.66
  -5  -6   5  411.12   12.05
  -5  -6   5  366.27   13.61
  -5  -6   4   51.19    5.26
  -5  -6   4   47.04    4.72
  -5  -6   3  341.18   12.91
  -5  -6   2   67.16    5.50
  -5  -6   2   73.56    5.08
  -5  -6   1  273.86   10.32
  -5  -6   1  295.59   10.08
  -5  -6   0  284.06    9.62
  -5  -6   0  291.30    9.92
  -5  -6  -1  415.64   11.57
  -5  -6  -2   49.30    4.05
  -5  -6  -3 1291.42   19.91
  -5  -6  -4  294.32    9.46
  -5  -6  -5  702.83   14.16
  -5  -6  -6   39.37    4.07
  -5  -6  -6   34.79    3.10
  -5  -6  -7  195.42    9.41
  -5  -6  -7  179.37    6.81
  -5  -6  -8  640.84   17.71
  -5  -6  -9  899.24   21.56
   5   6   9  898.34   23.31
   5   6  10 1085.78   26.89
  -5  -6 -10 1079.32   24.09
  -5  -6 -11  525.71   13.25
  -5  -6 -11  495.03   15.82
   5   6  12  678.71   20.57
  -5  -6 -12  744.11   17.84
  -5  -6 -13  181.24    7.28
   5   6  13  161.23    9.07
   5   6  14    1.09    0.71
  -5  -7   8   13.63    1.92
  -5  -7   7   12.13    2.25
  -5  -7   7   10.08    1.92
  -5  -7   6   34.85    3.95
  -5  -7   5    1.74    0.68
  -5  -7   5    0.07    0.77
  -5  -7   4  198.18    9.89
  -5  -7   3   24.49    3.61
  -5  -7   3   22.41    3.28
  -5  -7   2  152.57    8.54
  -5  -7   2  175.63    8.47
  -5  -7   2  161.85    8.21
  -5  -7   1   14.80    2.63
  -5  -7   1   11.49    2.15
  -5  -7   0   97.40    6.17
  -5  -7   0   96.25    6.03
  -5  -7  -1    6.70    1.64
  -5  -7  -2   12.75    2.23
  -5  -7  -3   34.52    3.51
  -5  -7  -4  182.61    7.89
  -5  -7  -5  878.14   17.02
  -5  -7  -6 1092.59   18.04
  -5  -7  -7    4.38    1.52
  -5  -7  -8   16.11    2.39
   5   7   8   17.05    3.11
  -5  -7  -8   18.45    3.06
   5   7   9   88.08    7.45
  -5  -7  -9   81.98    6.64
  -5  -7  -9   88.19    5.61
  -5  -7 -10    6.38    1.59
  -5  -7 -10    3.04    1.44
   5   7  10    3.71    1.77
  -5  -7 -11   92.97    5.51
  -5  -7 -11   86.75    6.74
   5   7  11   83.23    7.60
  -5  -7 -12  321.57   12.02
   5   7  12  291.79   13.61
  -5  -7 -13   47.11    3.93
   5   7  13   38.98    4.53
  -5  -8   7    0.83    0.64
  -5  -8   6  159.22    7.56
  -5  -8   5    3.54    1.40
  -5  -8   4   10.06    2.24
  -5  -8   3   66.50    5.65
  -5  -8   2  399.00   14.03
  -5  -8   2  395.19   13.26
  -5  -8   1   47.29    4.70
  -5  -8   1   53.73    4.75
  -5  -8   1   56.31    4.90
  -5  -8   0  149.60    8.02
  -5  -8  -1   19.54    2.88
  -5  -8  -2   88.19    6.05
  -5  -8  -3    0.96    0.88
  -5  -8  -4  161.18    7.84
  -5  -8  -5  360.93   11.50
  -5  -8  -6  170.75    7.49
  -5  -8  -7   42.18    4.45
  -5  -8  -8    0.13    0.68
   5   8   8    1.96    0.97
  -5  -8  -9   10.02    2.35
   5   8   9   11.41    2.77
  -5  -8  -9   12.01    2.16
   5   8  10  563.01   19.92
  -5  -8 -10  535.40   17.34
  -5  -8 -11  492.24   16.11
   5   8  11  508.28   18.76
  -5  -8 -12    4.64    1.59
   5   8  12    4.44    1.80
  -5  -8 -13  219.55    8.57
  -5  -9   6   15.40    2.07
  -5  -9   5   94.78    5.79
  -5  -9   4   -0.48    1.27
  -5  -9   3    1.55    0.93
  -5  -9   2  243.12   10.45
  -5  -9   1  649.10   17.02
  -5  -9   0 1095.69   21.26
  -5  -9  -1    4.56    1.50
  -5  -9  -1    4.47    1.43
  -5  -9  -2   24.50    3.25
  -5  -9  -2   27.68    3.13
  -5  -9  -3  185.87    8.76
  -5  -9  -3  190.84    9.20
  -5  -9  -4 1061.48   20.96
  -5  -9  -4 1048.49   20.96
  -5  -9  -5   22.50    3.18
  -5  -9  -5   14.87    2.49
  -5  -9  -6    8.42    2.16
  -5  -9  -7  196.66    9.77
  -5  -9  -8  268.50   11.75
  -5  -9  -9   33.34    4.28
  -5  -9 -10   63.42    5.88
  -5  -9 -11   14.81    2.83
  -5  -9 -12   50.11    4.67
  -5  -9 -13  358.12   10.54
  -5 -10   5    1.76    0.80
  -5 -10   4   36.09    3.51
  -5 -10   3  107.43    6.58
  -5 -10   2  108.38    6.80
  -5 -10   1   16.36    2.78
  -5 -10   0  165.38    8.55
  -5 -10  -1  448.46   13.73
  -5 -10  -1  433.67   13.28
  -5 -10  -2 1649.72   26.41
  -5 -10  -2 1657.49   25.18
   5  10   2 1585.50   26.97
  -5 -10  -3  323.16   11.79
  -5 -10  -4    5.64    1.57
  -5 -10  -5   35.53    4.01
  -5 -10  -6    0.98    1.06
  -5 -10  -7  292.57   11.88
  -5 -10  -8    8.25    2.10
  -5 -10  -9  107.50    7.36
  -5 -10 -10   12.64    2.58
  -5 -10 -11   92.51    6.48
  -5 -10 -12  122.78    6.77
  -5 -10 -13    0.98    0.68
  -5 -11   4   70.11    3.90
  -5 -11   3   22.85    2.64
  -5 -11   2   50.65    4.25
  -5 -11   1  136.35    7.26
  -5 -11   0    7.42    1.81
  -5 -11  -1   17.09    2.84
  -5 -11  -2   99.93    6.35
   5  11   2   96.46    6.58
  -5 -11  -3  302.37   11.20
   5  11   3  283.81   12.00
  -5 -11  -4   51.94    4.77
  -5 -11  -5   43.22    4.40
  -5 -11  -6    5.41    1.71
  -5 -11  -7    1.66    1.23
  -5 -11  -8  488.55   15.06
  -5 -11  -9  362.06   12.85
  -5 -11 -10   31.37    3.77
  -5 -11 -11   63.90    4.96
  -5 -11 -12   93.67    5.33
  -5 -12   2    3.13    0.96
  -5 -12   1   27.77    2.86
  -5 -12   0   27.52    3.04
  -5 -12  -1    1.25    0.89
   5  12   2   74.30    5.35
  -5 -12  -2   77.09    5.40
  -5 -12  -3   19.59    2.64
   5  12   3   18.42    2.93
  -5 -12  -4   23.25    3.02
   5  12   4   19.26    3.23
  -5 -12  -5   84.24    5.74
   5  12   5   76.90    6.52
  -5 -12  -6    1.60    0.96
  -5 -12  -7  215.58    9.38
  -5 -12  -8  225.54    9.48
  -5 -12  -9  324.07   11.09
  -5 -12 -10    1.14    0.75
  -5 -12 -11    1.99    0.91
  -5 -13   0    3.50    0.91
  -5 -13  -1   10.82    1.68
  -5 -13  -2   44.82    3.56
   5  13   3   18.08    2.54
  -5 -13  -3   17.30    2.35
   5  13   4    7.44    1.88
  -5 -13  -4    7.91    1.70
   5  13   5  245.81   10.20
  -5 -13  -6   21.15    2.54
   5  13   6   16.73    2.88
  -5 -13  -7   10.89    1.92
   5  13   7    8.44    2.10
  -5 -13  -8  161.65    6.80
   5  13   8  128.38    7.69
  -5 -13  -9    0.90    0.70
   5  13   9    0.32    0.86
  -5 -13 -10   16.21    1.95
   5  13  10   11.11    1.98
   5  14   4  411.74   10.07
   5  14   5   48.81    3.74
   5  14   6    0.04    0.63
   5  14   7   10.88    1.91
   5  14   8  108.87    5.51
  -6   8   4    0.37    0.57
  -6   8   3   30.58    2.43
  -6   8   3   29.97    2.94
  -6   8   2   88.86    4.59
  -6   8   2   90.45    5.14
  -6   8   1    7.24    1.40
  -6   8   1    8.48    1.64
  -6   8   0   11.00    1.67
  -6   8   0   11.54    1.81
  -6   8  -1    5.78    1.13
  -6   7   6   33.25    2.53
  -6   7   6   32.50    2.67
  -6   7   5   18.62    2.60
  -6   7   4   35.72    3.67
  -6   7   3   99.86    5.66
  -6   7   3   89.62    5.93
  -6   7   2   17.29    2.58
  -6   7   2   19.43    2.82
  -6   7   1   67.62    5.16
  -6   7   1   63.89    5.09
  -6   7   0   11.84    2.20
  -6   7   0   10.79    2.14
  -6   7  -1    2.34    1.12
  -6   7  -1   -0.68    1.13
  -6   7  -2    9.81    1.83
  -6   7  -2    9.03    1.68
  -6   7  -3   18.79    2.05
  -6   6   8   64.98    4.00
  -6   6   7   28.47    2.75
  -6   6   7   29.24    3.00
  -6   6   6  151.81    6.88
  -6   6   6  156.09    7.20
  -6   6   5    0.60    0.80
  -6   6   5    0.29    0.63
  -6   6   4    2.72    1.11
  -6   6   3    3.58    1.32
  -6   6   3   -0.39    0.92
  -6   6   2   22.41    2.93
  -6   6   2   23.38    3.31
  -6   6   2   23.01    3.28
  -6   6   1    1.83    0.99
  -6   6   1    0.59    1.04
  -6   6   0  124.74    7.91
  -6   6   0  131.59    7.84
  -6   6  -1 1116.48   22.53
  -6   6  -1 1072.98   22.31
  -6   6  -2   12.42    2.40
  -6   6  -2   14.88    2.66
  -6   6  -3   74.36    5.41
  -6   6  -3   90.55    5.70
  -6   6  -4   18.69    2.25
  -6   6  -5   11.74    1.42
  -6   5   9   18.29    2.09
  -6   5   8   74.73    4.65
  -6   5   8   93.47    5.53
  -6   5   7  168.44    7.69
  -6   5   6   15.80    2.59
  -6   5   5   11.10    2.21
  -6   5   4   39.18    4.20
  -6   5   3   16.05    2.71
  -6   5   3   17.04    2.80
  -6   5   2  109.34    6.80
  -6   5   2  106.74    7.33
  -6   5   1  231.72    9.85
  -6   5   1  231.22   11.08
  -6   5   1  237.15   10.77
  -6   5   0    6.25    1.87
  -6   5   0    3.01    1.48
  -6   5  -1  148.86    8.52
  -6   5  -1  127.11    8.30
  -6   5  -2    1.12    0.93
  -6   5  -2    4.06    1.65
  -6   5  -3   34.57    4.08
  -6   5  -3   31.11    3.31
  -6   5  -4   -0.13    0.69
  -6   5  -4   -0.94    0.96
  -6   5  -4   -0.15    0.58
  -6   5  -5   35.51    3.18
  -6   5  -5   30.78    3.09
  -6   5  -6   11.17    1.65
  -6   5  -6    9.28    1.55
  -6   5  -7   18.62    1.77
  -6   5  -7   18.79    1.83
  -6   4   9   30.34    2.90
  -6   4   8  227.52    9.08
  -6   4   7   11.03    2.20
  -6   4   6   28.23    3.64
  -6   4   5   42.28    4.54
  -6   4   4 2592.48   34.87
  -6   4   3  364.14   12.95
  -6   4   3  376.65   13.06
  -6   4   2   16.86    2.72
  -6   4   2   17.90    3.03
  -6   4   1  577.21   15.75
  -6   4   1  579.94   17.49
  -6   4   0   30.47    3.60
  -6   4   0   26.40    3.82
  -6   4   0   28.94    3.71
  -6   4  -1  217.24   11.02
  -6   4  -1  242.11   10.63
  -6   4  -1  235.72    9.48
  -6   4  -2   62.00    5.87
  -6   4  -2   65.99    5.19
  -6   4  -3  120.92    7.89
  -6   4  -3  109.06    6.83
  -6   4  -4  610.55   15.35
  -6   4  -4  623.68   16.44
  -6   4  -5  336.29   11.23
  -6   4  -5  311.76   11.44
  -6   4  -6   22.00    2.77
  -6   4  -6   17.20    2.57
  -6   4  -7    9.70    1.71
  -6   4  -7   12.16    1.99
  -6   4  -8   14.36    1.72
  -6   4  -8   14.03    1.80
  -6   3  10    9.83    1.50
  -6   3   9  316.66   10.65
  -6   3   8    4.73    1.58
  -6   3   7    0.36    0.86
  -6   3   6  133.20    7.73
  -6   3   6  139.16    8.71
  -6   3   5   24.85    3.39
  -6   3   5   23.74    3.61
  -6   3   4  230.65   10.56
  -6   3   4  211.65    9.50
  -6   3   4  205.81    9.13
  -6   3   3   37.04    4.08
  -6   3   3   31.60    3.88
  -6   3   3   30.17    3.33
  -6   3   3   30.92    3.65
  -6   3   2   19.86    2.94
  -6   3   2   16.40    2.75
  -6   3   2   14.63    2.60
  -6   3   1    6.05    1.63
  -6   3   1    8.62    1.96
  -6   3   1    4.98    1.75
  -6   3   0  296.47   11.00
  -6   3   0  287.94   12.14
  -6   3   0  277.79    9.94
  -6   3  -1  520.95   16.58
  -6   3  -1  544.71   14.43
  -6   3  -2    2.52    1.39
  -6   3  -2    1.31    0.94
  -6   3  -3    7.24    2.05
  -6   3  -3    9.74    2.16
  -6   3  -4   94.13    6.79
  -6   3  -4   76.55    6.04
  -6   3  -5   56.93    4.95
  -6   3  -6  598.50   15.67
  -6   3  -7   83.61    5.54
  -6   3  -8   70.53    4.58
  -6   3  -9   49.21    3.23
  -6   3  -9   53.24    3.54
  -6   2  10    3.77    1.05
  -6   2   9   52.57    4.50
  -6   2   8  113.89    6.61
  -6   2   8  100.41    6.96
  -6   2   7  102.47    6.76
  -6   2   7   88.13    6.93
  -6   2   6   42.15    4.50
  -6   2   6   43.94    4.93
  -6   2   5    4.97    1.85
  -6   2   5    7.30    1.95
  -6   2   5    7.83    2.13
  -6   2   4  157.81    8.50
  -6   2   4  186.12    8.99
  -6   2   4  157.91    8.22
  -6   2   4  174.86    9.25
  -6   2   3   60.58    5.18
  -6   2   3   65.73    5.26
  -6   2   3   60.77    4.78
  -6   2   3   72.51    5.34
  -6   2   2  787.98   18.00
  -6   2   2  832.31   18.67
  -6   2   2  795.83   17.07
  -6   2   1   74.82    5.38
  -6   2   1   83.36    5.73
  -6   2   1   87.71    6.26
  -6   2   0  827.25   17.41
  -6   2  -1  111.92    6.35
  -6   2  -2  130.66    7.04
  -6   2  -2  113.65    7.44
  -6   2  -2  119.68    6.85
  -6   2  -3    6.07    1.73
  -6   2  -3    7.11    1.76
  -6   2  -4  514.15   15.67
  -6   2  -5    3.56    1.40
  -6   2  -6   23.97    3.36
  -6   2  -7  166.76    8.47
  -6   2  -8  250.76    9.67
  -6   2  -9   56.84    4.10
  -6   2 -10    6.34    1.16
  -6   2 -10    6.85    1.26
  -6   1  10   40.57    3.23
  -6   1   9   -0.19    0.71
  -6   1   9    1.10    0.90
  -6   1   8  197.05    8.75
  -6   1   8  168.86    9.16
  -6   1   7   11.94    2.36
  -6   1   7   10.73    2.50
  -6   1   6  819.75   19.87
  -6   1   6  761.44   20.40
  -6   1   5  378.02   12.80
  -6   1   5  396.22   13.84
  -6   1   4  127.02    7.27
  -6   1   4  115.81    7.26
  -6   1   3 2339.83   32.05
  -6   1   3 2327.01   30.03
  -6   1   2  356.44   12.03
  -6   1   1  365.05   11.52
  -6   1   0  478.51   12.69
  -6   1  -1 2363.08   27.30
  -6   1  -2  401.97   11.13
   6  -1   3   50.08    4.49
   6  -1   4    3.21    1.26
  -6   1  -5   45.10    4.36
  -6   1  -6   48.02    4.68
  -6   1  -7    5.46    1.59
  -6   1  -8    2.39    1.18
  -6   1  -9    0.46    0.66
  -6   1 -10   53.39    3.80
  -6   1 -10   50.86    3.82
  -6   1 -11    0.52    0.50
  -6   1 -11    0.70    0.41
  -6   0  10    4.28    1.09
  -6   0   9   83.40    4.75
  -6   0   9   79.65    5.50
  -6   0   8   81.95    5.54
  -6   0   8   68.79    5.77
  -6   0   7   50.99    4.88
  -6   0   7   40.90    4.71
  -6   0   6  858.39   20.53
  -6   0   5 1579.80   25.08
  -6   0   5 1646.68   28.27
  -6   0   4 1565.14   24.23
  -6   0   4 1530.91   26.24
  -6   0   3 1492.50   25.51
  -6   0   2 1019.78   20.18
  -6   0   1  110.26    6.23
  -6   0   0    7.16    1.59
  -6   0  -1    5.24    1.26
  -6   0  -1    6.13    1.58
  -6   0  -2  514.29   11.76
   6   0   2  457.21   12.16
   6   0   3   35.58    3.57
   6   0   4    4.26    1.36
   6   0   5  158.55    7.94
  -6   0  -6  965.85   20.53
  -6   0  -7  779.47   18.88
  -6   0  -8  210.02    9.88
  -6   0  -9  192.91    9.03
  -6   0 -10  478.51   12.58
  -6   0 -10  474.64   12.90
  -6   0 -11   34.00    2.87
  -6   0 -11   33.81    2.76
  -6  -1   9  130.95    5.63
  -6  -1   8  536.55   13.81
  -6  -1   7    6.36    1.72
  -6  -1   6   48.59    4.86
  -6  -1   5  144.28    8.56
  -6  -1   5  162.13    7.90
  -6  -1   4   22.07    3.37
  -6  -1   4   24.83    3.17
  -6  -1   4   30.89    3.93
  -6  -1   3    4.29    1.54
  -6  -1   2  164.21    8.09
  -6  -1   1   36.89    3.69
  -6  -1   0  189.73    7.66
  -6  -1  -1  874.23   15.43
  -6  -1  -1  931.99   15.97
  -6  -1  -2  835.71   14.33
  -6  -1  -2  905.41   15.99
  -6  -1  -3  212.40    8.02
  -6  -1  -4  281.42    9.25
  -6  -1  -6    4.34    1.44
   6   1   6    2.60    1.20
  -6  -1  -7  849.81   19.50
  -6  -1  -8  488.94   15.07
  -6  -1  -9  245.17   10.57
  -6  -1 -10   58.89    4.73
  -6  -1 -11   65.48    4.37
  -6  -1 -12   16.62    1.76
  -6  -2   9  404.02    8.97
  -6  -2   8    5.82    1.51
  -6  -2   7  349.65   12.14
  -6  -2   6  269.48   11.48
  -6  -2   5    1.39    0.87
  -6  -2   5    3.54    1.70
  -6  -2   5    2.34    1.29
  -6  -2   4   69.84    4.84
  -6  -2   4   73.88    5.93
  -6  -2   3   26.13    3.37
  -6  -2   2    5.84    1.54
  -6  -2   1   36.13    3.55
  -6  -2   0 1038.17   17.82
  -6  -2   0  998.09   16.28
  -6  -2  -1   54.96    3.82
  -6  -2  -1   48.00    3.75
  -6  -2  -2   33.15    2.76
  -6  -2  -2   30.51    2.98
  -6  -2  -3  146.51    6.50
  -6  -2  -4  466.27   11.60
  -6  -2  -5  435.62   11.51
  -6  -2  -6  450.68   14.93
  -6  -2  -6  481.32   11.85
  -6  -2  -7  127.69    8.37
  -6  -2  -7  117.69    7.06
  -6  -2  -8  968.63   21.08
  -6  -2  -9  941.12   20.14
  -6  -2  -9  926.49   20.86
  -6  -2 -10   24.30    3.21
  -6  -2 -11   62.26    4.54
   6   2  11   49.81    4.69
  -6  -2 -12   14.33    1.82
   6   2  12   12.61    2.05
  -6  -3   9  107.90    5.52
  -6  -3   8   26.11    3.27
  -6  -3   8   23.97    2.64
  -6  -3   7   59.30    4.87
  -6  -3   6  210.45    9.84
  -6  -3   5  273.73   11.94
  -6  -3   5  387.05   13.51
  -6  -3   4  151.54    8.65
  -6  -3   4  174.64    7.25
  -6  -3   3    4.81    1.56
  -6  -3   2   48.89    4.44
  -6  -3   1  100.53    5.92
  -6  -3   0  290.24    9.27
  -6  -3   0  305.34    9.23
  -6  -3  -1  370.18    9.82
  -6  -3  -1  378.58   10.38
  -6  -3  -2  654.04   13.79
  -6  -3  -3  138.52    6.36
  -6  -3  -4   57.54    4.09
  -6  -3  -5  651.63   13.74
  -6  -3  -6   61.21    5.25
  -6  -3  -6   64.73    4.42
  -6  -3  -7 1774.03   25.85
  -6  -3  -7 1898.90   30.70
  -6  -3  -7 1819.89   27.17
  -6  -3  -7 1953.47   23.98
  -6  -3  -8  792.49   18.20
  -6  -3  -9  198.93    9.26
  -6  -3 -10   19.03    2.85
  -6  -3 -11  126.37    6.65
   6   3  11   93.39    6.76
  -6  -3 -12  371.63    9.62
   6   3  12  333.15   11.40
  -6  -3 -13   42.92    2.40
  -6  -4   9    8.25    1.47
  -6  -4   8  103.01    6.12
  -6  -4   8  103.22    4.72
  -6  -4   7   27.89    3.62
  -6  -4   7   30.37    3.22
  -6  -4   6  130.08    8.19
  -6  -4   6  157.43    8.10
  -6  -4   5  457.46   14.29
  -6  -4   4   24.81    3.69
  -6  -4   4   29.61    3.74
  -6  -4   3    2.74    1.32
  -6  -4   2   43.99    4.46
  -6  -4   1  419.44   12.42
  -6  -4   0   83.93    5.13
  -6  -4   0   80.80    5.16
  -6  -4  -1  944.86   15.37
  -6  -4  -1  946.33   17.45
  -6  -4  -2   83.79    5.16
  -6  -4  -3   52.35    4.00
  -6  -4  -4 3679.24   33.45
  -6  -4  -5 1222.83   22.45
  -6  -4  -5 1300.06   19.65
  -6  -4  -6   44.78    3.66
  -6  -4  -6   45.77    4.52
  -6  -4  -7  137.52    6.25
  -6  -4  -7  128.43    7.73
  -6  -4  -8  967.95   19.62
  -6  -4  -9  247.11   10.25
  -6  -4 -10  116.72    6.87
   6   4  11   63.28    5.79
  -6  -4 -11   82.38    5.43
   6   4  12   34.13    3.89
  -6  -4 -12   39.92    3.27
   6   4  13   61.01    4.30
  -6  -4 -13   59.91    3.07
  -6  -5   8  197.94    7.90
  -6  -5   7    2.21    1.31
  -6  -5   7    3.40    1.11
  -6  -5   6  628.40   15.36
  -6  -5   5  122.42    7.19
  -6  -5   4  455.91   15.58
  -6  -5   4  588.52   16.07
  -6  -5   3   47.30    4.87
  -6  -5   3   59.70    4.95
  -6  -5   2    1.86    1.03
  -6  -5   1  216.61    9.35
  -6  -5   1  203.24    8.64
  -6  -5   0  370.87   11.29
  -6  -5   0  360.51   11.50
  -6  -5  -1   26.06    3.07
  -6  -5  -2   12.24    2.16
  -6  -5  -3  510.74   13.03
  -6  -5  -4    1.52    0.95
  -6  -5  -5  676.12   16.59
  -6  -5  -5  707.78   14.87
  -6  -5  -6    2.95    1.08
  -6  -5  -6    2.21    1.17
  -6  -5  -7  109.63    7.44
  -6  -5  -7  101.26    5.47
  -6  -5  -8   -0.27    0.87
  -6  -5  -9  169.20    8.28
  -6  -5 -10   26.42    3.23
  -6  -5 -11  239.47    9.09
   6   5  11  190.58   10.30
  -6  -5 -12   39.64    3.29
   6   5  12   32.36    3.97
   6   5  13  124.57    6.58
  -6  -5 -13  132.05    4.71
  -6  -6   8  180.30    6.68
  -6  -6   7    1.14    0.93
  -6  -6   6   50.54    3.96
  -6  -6   6   37.71    3.89
  -6  -6   5   27.51    3.27
  -6  -6   5   22.03    3.22
  -6  -6   4  207.43    9.33
  -6  -6   4  169.92    8.99
  -6  -6   3   77.37    6.32
  -6  -6   3   83.34    6.13
  -6  -6   2  187.20    9.59
  -6  -6   2  202.88    9.07
  -6  -6   1    7.31    1.92
  -6  -6   1    9.69    1.96
  -6  -6   0  371.60   11.55
  -6  -6   0  381.57   12.25
  -6  -6  -1  210.09    9.13
  -6  -6  -2  229.57    9.41
  -6  -6  -3 2617.78   31.02
  -6  -6  -4  241.13    9.17
  -6  -6  -5  301.01   11.21
  -6  -6  -5  335.06   10.64
  -6  -6  -6   54.73    5.04
  -6  -6  -6   51.20    4.12
  -6  -6  -7   18.41    2.51
  -6  -6  -7   22.30    3.39
  -6  -6  -7   19.84    2.51
  -6  -6  -8    2.48    1.09
  -6  -6  -8    1.22    0.66
  -6  -6  -9   97.02    6.11
  -6  -6 -10   16.12    2.55
   6   6  11   94.93    7.36
  -6  -6 -11  123.10    6.52
   6   6  12   40.14    4.49
  -6  -6 -12   52.19    3.82
   6   6  13   -0.65    0.85
  -6  -7   7  116.13    5.80
  -6  -7   6   17.80    2.09
  -6  -7   6   14.17    2.30
  -6  -7   5   47.55    3.91
  -6  -7   5   39.47    4.16
  -6  -7   4    1.70    1.13
  -6  -7   3  129.53    7.80
  -6  -7   2    0.61    0.65
  -6  -7   2    2.10    1.14
  -6  -7   2    1.00    0.75
  -6  -7   1   16.91    2.82
  -6  -7   1   17.32    2.78
  -6  -7   1   21.93    3.03
  -6  -7   1   20.80    3.08
  -6  -7   0  118.30    7.20
  -6  -7  -1  455.54   14.00
  -6  -7  -2   16.81    2.74
  -6  -7  -3  845.13   18.68
  -6  -7  -4   13.60    2.38
  -6  -7  -5  183.92    8.24
  -6  -7  -6   55.97    5.22
  -6  -7  -6   58.55    4.51
  -6  -7  -7  156.07    8.53
  -6  -7  -7  142.23    7.01
  -6  -7  -8    2.64    1.22
  -6  -7  -8    3.58    1.37
  -6  -7  -9    1.67    0.94
  -6  -7  -9    6.19    1.81
  -6  -7 -10  245.40    9.68
  -6  -7 -10  199.71    9.93
  -6  -7 -11  279.37   11.11
   6   7  11  263.32   12.44
  -6  -7 -12  543.47   13.70
  -6  -7 -12  527.60   11.82
   6   7  13   40.61    3.97
  -6  -8   7    1.62    0.68
  -6  -8   6    0.24    0.52
  -6  -8   5   95.37    4.79
  -6  -8   5   74.53    5.31
  -6  -8   4   28.75    3.07
  -6  -8   4   25.68    3.40
  -6  -8   3    0.44    0.93
  -6  -8   2  341.24   12.46
  -6  -8   1  264.34   10.76
  -6  -8   1  253.95   10.65
  -6  -8   0   51.82    5.07
  -6  -8   0   54.04    4.70
  -6  -8  -1    2.06    1.20
  -6  -8  -1    1.79    1.08
  -6  -8  -2  325.19   12.13
  -6  -8  -2  301.97   11.77
  -6  -8  -2  331.06   10.88
  -6  -8  -3   48.66    4.69
  -6  -8  -4  168.64    8.64
  -6  -8  -4  176.54    8.76
  -6  -8  -5   17.65    2.87
  -6  -8  -5   16.34    2.63
  -6  -8  -5   21.53    2.73
  -6  -8  -6   99.36    6.82
  -6  -8  -6   92.39    5.65
  -6  -8  -7  113.45    7.50
  -6  -8  -7  103.60    6.16
  -6  -8  -8   80.01    6.43
  -6  -8  -8   79.46    5.56
  -6  -8  -9   28.39    3.94
  -6  -8  -9   31.51    3.53
  -6  -8 -10  390.51   14.11
  -6  -8 -10  501.81   13.61
  -6  -8 -11   88.84    6.42
  -6  -8 -12  383.58   11.85
  -6  -8 -13    0.43    0.55
  -6  -9   6    3.20    0.92
  -6  -9   5   31.86    3.06
  -6  -9   4   34.61    2.93
  -6  -9   4   29.35    3.35
  -6  -9   3    0.27    0.79
  -6  -9   2  139.68    7.92
  -6  -9   1   42.25    4.40
  -6  -9   0   13.44    2.52
  -6  -9   0   13.38    2.61
  -6  -9  -1   34.11    4.13
  -6  -9  -1   37.52    3.96
  -6  -9  -2  111.15    7.39
  -6  -9  -2  111.77    6.60
  -6  -9  -3   34.94    4.15
  -6  -9  -3   39.80    3.90
  -6  -9  -4    0.44    0.73
  -6  -9  -4    0.59    0.77
  -6  -9  -5    2.62    1.21
  -6  -9  -5    2.37    1.08
  -6  -9  -6   49.43    5.01
  -6  -9  -6   48.38    4.18
  -6  -9  -7 1597.50   28.50
  -6  -9  -7 1642.95   24.38
  -6  -9  -8   79.09    6.47
  -6  -9  -8   79.72    5.35
  -6  -9  -9    4.79    1.68
  -6  -9 -10    0.05    0.82
  -6  -9 -11  428.94   13.83
  -6  -9 -12  179.64    8.01
  -6  -9 -13  286.66    8.33
  -6 -10   5   30.14    2.42
  -6 -10   4    3.77    1.15
  -6 -10   3    3.92    1.31
  -6 -10   2   76.47    5.60
  -6 -10   1   26.78    3.41
  -6 -10   0  913.55   19.98
  -6 -10  -1   10.97    2.34
  -6 -10  -2 1036.24   21.99
  -6 -10  -2 1037.84   20.59
  -6 -10  -3  152.72    8.50
  -6 -10  -3  153.82    7.80
  -6 -10  -4  165.25    8.96
  -6 -10  -4  167.10    8.00
  -6 -10  -5   79.30    6.30
  -6 -10  -5   77.58    5.41
  -6 -10  -6   67.10    5.84
  -6 -10  -7   91.08    6.83
  -6 -10  -8  276.07   11.88
  -6 -10  -9  367.38   13.65
  -6 -10 -10   46.67    4.78
  -6 -10 -11  156.41    8.09
  -6 -10 -12  225.42    8.66
  -6 -10 -13  166.77    6.01
  -6 -11   4    0.64    0.43
  -6 -11   3    0.28    0.36
  -6 -11   3   -0.03    0.57
  -6 -11   2    3.31    1.19
  -6 -11   1   98.37    6.09
  -6 -11   0  127.73    7.13
  -6 -11  -1  421.71   13.30
  -6 -11  -2 1040.25   21.14
  -6 -11  -2  987.86   19.49
  -6 -11  -3  175.24    8.80
  -6 -11  -3  177.00    8.21
   6  11   3  160.80    8.45
  -6 -11  -4   64.46    5.43
  -6 -11  -5   81.87    6.24
  -6 -11  -6  161.24    8.80
  -6 -11  -7    3.98    1.57
  -6 -11  -8   46.48    4.74
  -6 -11  -9    2.65    1.38
  -6 -11 -10   70.29    5.46
  -6 -11 -11   97.51    5.94
  -6 -11 -12    0.65    0.65
  -6 -12   2   13.67    1.73
  -6 -12   1    1.03    0.67
  -6 -12   0    1.16    0.85
  -6 -12  -1  282.02    9.88
  -6 -12  -2   52.20    4.45
   6  12   3  267.88    9.93
  -6 -12  -4    3.69    1.30
   6  12   4    2.72    1.38
  -6 -12  -5   72.65    5.51
   6  12   5   70.37    5.89
  -6 -12  -6    3.31    1.40
  -6 -12  -7    7.55    1.90
  -6 -12  -8   11.85    2.31
  -6 -12  -9  220.93    9.26
  -6 -12 -10    9.50    1.89
  -6 -12 -11    0.31    0.57
  -6 -13   0    0.27    0.45
  -6 -13  -1    3.40    1.00
  -6 -13  -2    9.37    1.66
   6  13   3   18.08    2.20
  -6 -13  -3   19.67    2.45
   6  13   4   91.83    5.40
  -6 -13  -4  102.84    5.75
  -6 -13  -5    4.64    1.28
   6  13   5    3.77    1.36
  -6 -13  -6   12.45    2.02
   6  13   6   11.53    2.25
  -6 -13  -7    8.21    1.72
   6  13   7    4.78    1.54
  -6 -13  -8   47.23    3.80
   6  13   8   35.93    3.94
  -6 -13  -9   78.94    4.71
   6  13   9   69.98    5.22
  -6 -13 -10   39.34    3.07
   6  13  10   31.77    3.22
  -6 -14  -4   19.54    1.95
   6  14   5   15.74    1.92
  -6 -14  -5   15.03    1.77
   6  14   6    1.05    0.74
  -6 -14  -6    0.99    0.61
   6  14   7   10.73    1.77
   6  14   8    6.48    1.35
  -7   7   1  123.91    5.02
  -7   6   5   13.24    1.83
  -7   6   4   27.86    2.82
  -7   6   3    1.01    0.72
  -7   6   3    2.37    0.87
  -7   6   2  190.21    7.70
  -7   6   2  171.24    7.41
  -7   6   1   13.70    2.19
  -7   6   1   13.48    2.15
  -7   6   0   52.65    4.26
  -7   6   0   50.40    3.97
  -7   6  -1    3.06    1.09
  -7   6  -2   64.30    4.16
  -7   6  -3    4.71    1.00
  -7   5   7   68.65    3.70
  -7   5   6   62.73    4.08
  -7   5   6   62.82    3.94
  -7   5   5    1.22    0.93
  -7   5   5    0.30    0.46
  -7   5   4  116.02    6.29
  -7   5   3  159.45    7.53
  -7   5   3  162.06    7.47
  -7   5   3  142.95    7.44
  -7   5   2    6.48    1.66
  -7   5   2    5.25    1.53
  -7   5   2    5.25    1.55
  -7   5   1  104.77    6.77
  -7   5   1   97.11    6.16
  -7   5   0  188.38    9.30
  -7   5  -1   42.50    4.35
  -7   5  -2   27.90    3.35
  -7   5  -3    9.91    1.88
  -7   5  -4    8.29    1.45
  -7   5  -4    5.21    1.07
  -7   5  -5   61.39    3.14
  -7   4   8   48.19    3.15
  -7   4   8   56.46    3.46
  -7   4   7  246.77    8.41
  -7   4   6    1.81    0.93
  -7   4   5  381.72   12.24
  -7   4   4  164.70    8.32
  -7   4   3   34.63    3.91
  -7   4   3   34.79    3.72
  -7   4   2  177.17    8.79
  -7   4   2  173.98    8.95
  -7   4   1  119.50    7.13
  -7   4   1  106.40    7.28
  -7   4   0   98.23    7.23
  -7   4  -1  431.57   14.97
  -7   4  -1  452.99   12.58
  -7   4  -2   93.06    6.77
  -7   4  -2   91.40    5.73
  -7   4  -3    1.23    0.98
  -7   4  -3    1.13    0.74
  -7   4  -4   37.82    3.68
  -7   4  -4   26.89    2.99
  -7   4  -5    1.10    0.62
  -7   4  -6   55.14    3.61
  -7   4  -7   45.52    2.74
  -7   3   8   50.30    3.68
  -7   3   7  134.39    6.90
  -7   3   6    1.22    0.94
  -7   3   5   40.79    4.34
  -7   3   4    1.16    1.01
  -7   3   3  351.40   12.96
  -7   3   3  359.92   12.37
  -7   3   2    4.00    1.40
  -7   3   2    2.36    1.38
  -7   3   1  956.64   20.82
  -7   3   1  937.38   22.26
  -7   3   0  224.00    9.86
  -7   3   0  196.10   10.42
  -7   3   0  203.36    8.80
  -7   3  -1    4.14    1.60
  -7   3  -1    4.84    1.43
  -7   3  -2  159.01    9.29
  -7   3  -2  174.98    8.47
  -7   3  -3    9.20    2.33
  -7   3  -3    8.80    1.91
  -7   3  -4    2.35    1.23
  -7   3  -4    1.22    0.76
  -7   3  -5  209.87    9.07
  -7   3  -6    6.29    1.39
  -7   3  -6    6.45    1.53
  -7   3  -7   50.17    3.40
  -7   3  -7   49.48    3.76
  -7   3  -8    0.28    0.32
  -7   3  -8    0.97    0.53
  -7   2   9   30.47    2.50
  -7   2   8   65.59    4.54
  -7   2   7   13.74    2.38
  -7   2   6  236.04   10.30
  -7   2   6  256.89   10.13
  -7   2   5  122.56    7.69
  -7   2   5  112.85    6.88
  -7   2   4    1.84    1.11
  -7   2   4    4.28    2.03
  -7   2   4    1.36    0.85
  -7   2   3  243.70   10.91
  -7   2   3  236.43   10.19
  -7   2   3  221.06    8.99
  -7   2   3  246.58   10.28
  -7   2   2    1.68    1.13
  -7   2   2    1.93    1.25
  -7   2   1    2.93    1.35
  -7   2   1   -1.20    1.92
  -7   2   1    1.33    1.13
  -7   2   0  101.41    6.76
  -7   2   0   88.22    6.92
  -7   2   0   93.88    6.17
  -7   2  -1  278.39   10.94
  -7   2  -1  256.22   11.94
  -7   2  -1  261.46   10.43
  -7   2  -2  143.68    9.03
  -7   2  -2  153.72    8.14
  -7   2  -3  705.49   19.45
  -7   2  -3  664.84   17.22
  -7   2  -4    2.20    1.03
  -7   2  -4    1.82    1.11
  -7   2  -5   31.91    3.87
  -7   2  -6  729.28   15.86
  -7   2  -6  743.48   17.97
  -7   2  -7  123.70    6.26
  -7   2  -7  117.38    6.64
  -7   2  -8    5.45    1.18
  -7   2  -8    5.09    1.23
  -7   2  -8    5.40    1.38
  -7   2  -9    1.16    0.57
  -7   2  -9    1.78    0.68
  -7   1   9   16.20    1.91
  -7   1   8    2.06    0.81
  -7   1   7   50.21    4.42
  -7   1   6  163.54    8.30
  -7   1   5    1.52    0.96
  -7   1   4   41.90    4.65
  -7   1   4   33.75    3.92
  -7   1   3  686.41   18.30
  -7   1   3  750.84   17.98
  -7   1   3  658.15   16.19
  -7   1   3  730.70   17.32
  -7   1   2    1.96    0.98
  -7   1   2    1.91    1.14
  -7   1   2   -1.08    1.68
  -7   1   2    2.19    1.15
  -7   1   1   35.39    3.88
  -7   1   1   49.00    4.67
  -7   1   1   42.83    4.28
  -7   1   1   40.11    4.48
  -7   1   0  350.48   11.74
  -7   1   0  379.34   12.75
  -7   1   0  350.61   12.14
  -7   1   0  372.02   13.78
  -7   1   0  359.95   11.87
  -7   1  -1  623.41   15.29
  -7   1  -1  652.33   16.44
  -7   1  -1  609.64   16.06
  -7   1  -1  633.00   18.28
  -7   1  -1  597.29   15.50
  -7   1  -2   69.94    5.36
  -7   1  -2   58.80    4.98
  -7   1  -2   60.02    5.73
  -7   1  -2   64.65    5.21
  -7   1  -3   46.75    4.37
  -7   1  -3   49.76    5.17
  -7   1  -3   48.68    4.68
  -7   1  -4  451.49   14.98
  -7   1  -4  382.15   13.26
  -7   1  -5  138.23    8.19
  -7   1  -6  161.74    7.94
  -7   1  -6  164.17    8.77
  -7   1  -7  381.21   11.99
  -7   1  -7  343.01   12.25
  -7   1  -8  758.25   15.21
  -7   1  -8  782.32   16.21
  -7   1  -8  725.68   16.57
  -7   1  -9    7.90    1.48
  -7   1  -9    9.02    1.64
  -7   1 -10   66.89    3.32
  -7   1 -10   69.70    3.52
  -7   0   8    0.89    0.64
  -7   0   7  316.33   10.88
  -7   0   6   72.79    5.67
  -7   0   5  171.92    8.60
  -7   0   5  179.83    9.41
  -7   0   4   16.37    3.13
  -7   0   4   11.07    2.33
  -7   0   3  273.00   11.39
  -7   0   3  295.81   11.06
  -7   0   3  272.33   10.89
  -7   0   3  288.61   10.73
  -7   0   2 1328.51   24.50
  -7   0   2 1384.00   24.77
  -7   0   2 1421.54   23.59
  -7   0   2 1291.17   22.35
  -7   0   2 1434.31   24.62
  -7   0   1   58.84    5.00
  -7   0   1   64.15    5.20
  -7   0   1   65.11    5.15
  -7   0   1   61.00    5.34
  -7   0   0   35.19    3.68
  -7   0   0   40.85    4.01
  -7   0   0   39.45    4.03
  -7   0   0   38.18    4.30
  -7   0   0   42.46    3.96
  -7   0  -1   64.22    4.74
  -7   0  -1   71.20    5.26
  -7   0  -1   73.87    5.51
  -7   0  -1   71.86    5.97
  -7   0  -1   67.61    5.07
  -7   0  -2  267.55    9.35
  -7   0  -2  291.54   10.48
  -7   0  -2  260.86   10.41
  -7   0  -2  280.96   11.93
  -7   0  -2  257.83   10.01
  -7   0  -3   93.12    6.89
  -7   0  -3   88.56    6.08
  -7   0  -4    2.27    1.17
  -7   0  -4    1.34    0.91
  -7   0  -5   82.70    6.25
  -7   0  -6   45.91    4.33
  -7   0  -6   50.82    4.99
  -7   0  -7    3.78    1.31
  -7   0  -7    3.92    1.39
  -7   0  -8    9.76    1.92
  -7   0  -8    7.69    1.81
  -7   0  -8    8.46    1.94
  -7   0  -9  266.00    9.14
  -7   0  -9  250.28    9.28
  -7   0 -10   25.55    2.51
  -7   0 -10   22.21    2.32
  -7   0 -11    7.89    1.10
  -7  -1   8   -0.13    0.57
  -7  -1   7   12.17    2.27
  -7  -1   6   10.79    2.38
  -7  -1   5    4.90    2.17
  -7  -1   5    7.81    2.07
  -7  -1   4 1425.68   24.01
  -7  -1   4 1441.60   26.53
  -7  -1   3  379.10   12.14
  -7  -1   3  412.29   14.03
  -7  -1   2 1308.58   24.50
  -7  -1   2 1397.42   22.51
  -7  -1   2 1275.50   23.40
  -7  -1   2 1390.87   23.91
  -7  -1   1  430.51   13.29
  -7  -1   1  449.87   13.23
  -7  -1   1  486.49   13.55
  -7  -1   1  461.12   14.05
  -7  -1   0    5.70    1.55
  -7  -1  -1  261.72    9.35
  -7  -1  -2   33.54    3.61
   7   1   3  163.34    7.88
  -7  -1  -3  193.86    9.60
  -7  -1  -3  181.07    8.29
  -7  -1  -4  132.98    7.86
  -7  -1  -4  114.53    6.81
  -7  -1  -5  180.15    8.83
  -7  -1  -6   96.46    6.02
  -7  -1  -6   90.57    6.04
  -7  -1  -6  103.08    6.87
  -7  -1  -7   87.10    5.91
  -7  -1  -7   94.16    6.38
  -7  -1  -7   95.42    6.60
  -7  -1  -8  260.27   10.15
  -7  -1  -8  279.22   11.00
  -7  -1  -8  240.41   10.21
  -7  -1  -9   70.20    5.07
  -7  -1  -9   61.76    4.82
  -7  -1 -10  177.65    7.27
  -7  -1 -10  177.29    6.99
  -7  -1 -11  199.82    6.41
  -7  -2   8   10.60    1.65
  -7  -2   7   38.83    3.77
  -7  -2   6   23.80    3.29
  -7  -2   5  237.97   10.94
  -7  -2   4    2.82    1.85
  -7  -2   4    0.56    0.95
  -7  -2   3  219.21   10.51
  -7  -2   3  231.38    9.07
  -7  -2   3  253.87   11.21
  -7  -2   2 3827.02   35.72
  -7  -2   2 3735.37   40.78
  -7  -2   1   80.70    5.88
  -7  -2   1   85.45    5.48
  -7  -2   1   85.47    5.99
  -7  -2   0  142.55    7.32
  -7  -2  -1  396.38   11.34
  -7  -2  -1  376.61   11.05
  -7  -2  -2    5.94    1.64
  -7  -2  -3  167.97    7.64
  -7  -2  -4    5.98    1.60
  -7  -2  -5  448.53   11.92
  -7  -2  -5  507.51   14.04
  -7  -2  -6  293.37   10.42
  -7  -2  -6  291.30   10.68
  -7  -2  -7   90.87    6.08
  -7  -2  -7   98.08    6.55
  -7  -2  -7   95.93    6.40
  -7  -2  -8    0.88    1.01
  -7  -2  -8    1.70    0.81
  -7  -2  -9  165.49    8.08
  -7  -2  -9  171.17    7.93
  -7  -2 -10  353.59   10.94
  -7  -2 -11    6.22    1.38
  -7  -2 -12   20.19    1.76
  -7  -3   8   78.60    4.02
  -7  -3   7  154.82    7.08
  -7  -3   6   23.64    3.30
  -7  -3   5  189.14    9.65
  -7  -3   4  213.01    8.55
  -7  -3   4  263.75   11.58
  -7  -3   3  126.20    7.94
  -7  -3   3  145.47    6.92
  -7  -3   2 1836.97   23.86
  -7  -3   2 1874.31   29.16
  -7  -3   1  160.01    8.24
  -7  -3   0  457.26   13.24
  -7  -3  -1  210.51    8.25
  -7  -3  -1  187.46    7.92
  -7  -3  -2    1.01    0.83
  -7  -3  -3 1536.12   23.12
  -7  -3  -4   43.98    4.06
  -7  -3  -5   26.01    2.82
  -7  -3  -5   27.46    3.16
  -7  -3  -6  361.05   11.30
  -7  -3  -6  387.48   11.80
  -7  -3  -7  669.39   16.20
  -7  -3  -7  722.39   16.35
  -7  -3  -8    5.22    1.63
  -7  -3  -9  408.95   12.85
  -7  -3 -10   73.96    5.24
  -7  -3 -11   70.76    4.55
  -7  -3 -12   49.13    3.06
  -7  -4   8   30.17    2.17
  -7  -4   7   16.88    2.20
  -7  -4   6  103.17    6.33
  -7  -4   5   28.94    3.69
  -7  -4   4   21.85    2.90
  -7  -4   4   26.00    3.65
  -7  -4   3   46.31    3.82
  -7  -4   3   52.82    5.17
  -7  -4   2    0.07    0.80
  -7  -4   2    0.38    1.09
  -7  -4   1  506.01   14.49
  -7  -4   1  546.51   15.31
  -7  -4   0  252.31    9.69
  -7  -4  -1  236.45    9.28
  -7  -4  -2    6.83    1.77
  -7  -4  -3    1.46    0.98
  -7  -4  -4  565.30   14.10
  -7  -4  -5  444.86   12.68
  -7  -4  -6  101.63    5.86
  -7  -4  -7  137.07    7.23
  -7  -4  -8 1738.56   26.58
  -7  -4  -9  388.31   12.59
  -7  -4 -10  230.20    9.26
  -7  -4 -11    1.27    0.84
  -7  -4 -12    5.22    1.16
  -7  -5   7  109.33    4.88
  -7  -5   6  256.13    9.25
  -7  -5   5    0.04    0.94
  -7  -5   4  279.66   11.37
  -7  -5   3  267.05   11.40
  -7  -5   2    9.98    2.30
  -7  -5   2   12.30    2.34
  -7  -5   2   15.42    2.74
  -7  -5   1   84.13    6.02
  -7  -5   1  104.79    6.28
  -7  -5   0  147.38    7.31
  -7  -5  -1  204.53    9.02
  -7  -5  -2 1136.95   21.26
  -7  -5  -3   49.19    4.49
  -7  -5  -4    1.98    1.01
  -7  -5  -5  102.87    6.14
  -7  -5  -6   88.32    5.36
  -7  -5  -7   39.33    3.80
  -7  -5  -8  439.36   13.10
  -7  -5  -9  145.97    7.65
  -7  -5 -10    3.06    1.25
  -7  -5 -11    8.50    1.72
  -7  -5 -12  107.52    5.08
  -7  -6   7    5.29    1.10
  -7  -6   7    6.12    1.01
  -7  -6   6   70.30    4.79
  -7  -6   6   94.19    5.06
  -7  -6   5    5.02    1.46
  -7  -6   4   25.00    3.38
  -7  -6   3   78.47    6.04
  -7  -6   2   31.56    3.91
  -7  -6   2   41.73    4.31
  -7  -6   1  715.22   17.73
  -7  -6   1  844.84   18.55
  -7  -6   0   46.53    4.21
  -7  -6  -1   45.16    4.71
  -7  -6  -1   48.03    4.15
  -7  -6  -1   40.20    4.14
  -7  -6  -2   69.67    5.42
  -7  -6  -3   53.82    4.73
  -7  -6  -4    0.34    0.65
  -7  -6  -4    3.79    1.34
  -7  -6  -5   22.49    2.63
  -7  -6  -5   28.99    3.39
  -7  -6  -6  359.31   10.96
  -7  -6  -7    5.65    1.51
  -7  -6  -8  154.62    7.71
  -7  -6  -9   66.51    5.14
  -7  -6 -10  318.04   10.90
  -7  -6 -11   99.30    5.72
  -7  -6 -12   84.46    4.59
  -7  -7   6    2.54    0.94
  -7  -7   6    1.57    0.60
  -7  -7   5   42.06    3.52
  -7  -7   4    0.10    0.77
  -7  -7   3  252.24   10.40
  -7  -7   2    6.15    1.81
  -7  -7   1   24.88    3.38
  -7  -7   0  598.02   15.63
  -7  -7  -1  159.78    9.06
  -7  -7  -1  166.81    8.10
  -7  -7  -2    8.45    2.16
  -7  -7  -2    8.65    1.85
  -7  -7  -3    2.07    1.27
  -7  -7  -3    0.64    0.63
  -7  -7  -4  608.81   16.98
  -7  -7  -4  570.30   14.55
  -7  -7  -5   18.76    3.02
  -7  -7  -5   15.15    2.23
  -7  -7  -5   16.84    2.57
  -7  -7  -6  772.86   19.10
  -7  -7  -6  660.42   15.14
  -7  -7  -7  203.83    9.89
  -7  -7  -7  174.67    8.07
  -7  -7  -8  340.85   12.63
  -7  -7  -8  314.54   11.10
  -7  -7  -9 1342.58   22.99
  -7  -7 -10   83.99    5.61
  -7  -7 -11   48.72    4.02
  -7  -7 -12    9.76    1.62
  -7  -8   6   20.92    2.04
  -7  -8   5    0.81    0.61
  -7  -8   5    2.12    0.84
  -7  -8   4   -0.69    0.86
  -7  -8   4    0.76    0.79
  -7  -8   3  126.94    6.92
  -7  -8   3  101.77    6.49
  -7  -8   2    0.13    0.68
  -7  -8   1   89.55    6.40
  -7  -8   1   88.39    6.24
  -7  -8   0  100.41    6.64
  -7  -8   0   98.96    6.63
  -7  -8  -1   86.73    6.71
  -7  -8  -1   92.52    6.29
  -7  -8  -2  210.28   10.38
  -7  -8  -2  201.67    9.08
  -7  -8  -3   65.50    5.78
  -7  -8  -3   66.92    5.19
  -7  -8  -4    2.36    1.37
  -7  -8  -4    0.39    0.70
  -7  -8  -5   58.74    5.52
  -7  -8  -5   53.85    4.62
  -7  -8  -6   84.00    6.56
  -7  -8  -6   90.11    6.01
  -7  -8  -7  450.41   15.13
  -7  -8  -7  430.30   13.21
  -7  -8  -8   21.09    3.33
  -7  -8  -8   20.65    2.89
  -7  -8  -9  177.45    9.32
  -7  -8  -9  194.36    8.73
  -7  -8 -10  114.01    7.06
  -7  -8 -11    2.51    1.09
  -7  -8 -12  319.23    8.59
  -7  -9   5  101.73    4.65
  -7  -9   5   81.81    3.88
  -7  -9   4   21.63    2.18
  -7  -9   4   15.63    2.19
  -7  -9   3   87.61    5.16
  -7  -9   3   67.06    4.94
  -7  -9   2   17.41    2.68
  -7  -9   1   33.90    3.84
  -7  -9   0  338.70   12.27
  -7  -9   0  318.03   11.95
  -7  -9  -1    4.74    1.58
  -7  -9  -2   -0.13    1.05
  -7  -9  -2    0.75    0.88
  -7  -9  -3   92.21    6.99
  -7  -9  -3   99.00    6.48
  -7  -9  -4 1326.29   26.29
  -7  -9  -4 1285.99   22.97
  -7  -9  -5   45.79    4.93
  -7  -9  -5   46.88    4.38
  -7  -9  -6    0.64    0.83
  -7  -9  -6    0.52    0.80
  -7  -9  -7  188.07    9.94
  -7  -9  -7  191.14    8.77
  -7  -9  -8  258.01   11.52
  -7  -9  -8  258.85   10.08
  -7  -9  -9   21.38    3.26
  -7  -9  -9   22.34    2.91
  -7  -9 -10   24.53    3.32
  -7  -9 -10   31.03    3.23
  -7  -9 -11    1.33    0.95
  -7  -9 -11    1.19    0.70
  -7  -9 -12   38.60    3.21
  -7 -10   4   16.15    1.83
  -7 -10   3   16.84    1.93
  -7 -10   3   13.28    2.00
  -7 -10   2   30.91    3.35
  -7 -10   1    2.64    1.29
  -7 -10   0   11.11    2.19
  -7 -10  -1   39.87    4.24
  -7 -10  -1   41.99    4.32
  -7 -10  -2   64.72    5.68
  -7 -10  -2   68.15    5.37
  -7 -10  -3  115.13    7.59
  -7 -10  -3  111.10    6.85
  -7 -10  -4   20.11    3.30
  -7 -10  -4   17.62    2.75
  -7 -10  -5    6.86    2.06
  -7 -10  -5    7.43    1.85
  -7 -10  -6  146.87    8.78
  -7 -10  -6  145.71    7.58
  -7 -10  -7  123.44    8.03
  -7 -10  -7  130.32    7.04
  -7 -10  -8   13.97    2.70
  -7 -10  -8   16.75    2.50
  -7 -10  -9    4.26    1.57
  -7 -10 -10   35.88    3.95
  -7 -10 -11    5.91    1.60
  -7 -10 -12   25.01    2.53
  -7 -11   3  102.84    4.40
  -7 -11   2   16.39    1.80
  -7 -11   2   14.86    2.03
  -7 -11   1   13.97    2.18
  -7 -11   0  135.37    7.01
  -7 -11  -1   43.93    4.17
  -7 -11  -2  562.92   14.66
  -7 -11  -2  562.62   15.24
  -7 -11  -3    8.50    2.12
  -7 -11  -3   11.69    2.35
  -7 -11  -4  109.43    7.20
  -7 -11  -4  108.36    6.40
  -7 -11  -5  231.12   10.52
  -7 -11  -5  233.84    9.28
  -7 -11  -6   15.47    2.86
  -7 -11  -6   14.49    2.30
  -7 -11  -7  114.19    7.48
  -7 -11  -8  108.66    7.17
  -7 -11  -9    6.06    1.74
  -7 -11 -10   35.74    3.75
  -7 -11 -11   41.91    3.63
  -7 -12   1   55.06    3.52
  -7 -12   0  407.10   10.58
  -7 -12  -1    1.98    1.05
  -7 -12  -2   30.39    3.26
  -7 -12  -3   92.64    5.87
  -7 -12  -4  320.66   11.16
  -7 -12  -5  652.88   16.18
   7  12   5  566.45   14.95
  -7 -12  -6    1.48    1.22
  -7 -12  -7   37.84    3.96
  -7 -12  -8   36.51    3.86
  -7 -12  -9    6.06    1.64
  -7 -12 -10   36.78    3.41
  -7 -12 -11   20.54    2.27
  -7 -13  -1   16.66    1.92
  -7 -13  -2    4.51    1.14
  -7 -13  -3    1.01    0.75
  -7 -13  -4  168.98    7.10
   7  13   5  460.28   11.13
  -7 -13  -6    2.53    1.02
   7  13   6    1.21    0.93
  -7 -13  -7   49.40    3.91
   7  13   7   36.80    3.63
  -7 -13  -8    4.90    1.31
   7  13   8    2.45    1.11
  -7 -13  -9    1.37    0.78
   7  13   9   -0.75    1.00
  -8   5   2   41.41    3.09
  -8   5   1   93.83    4.95
  -8   5   0   19.63    2.32
  -8   5  -1   19.23    2.22
  -8   5  -2   72.35    3.88
  -8   4   5   17.69    2.06
  -8   4   4   64.99    4.24
  -8   4   3   14.54    2.16
  -8   4   3   12.70    1.89
  -8   4   2  132.98    6.54
  -8   4   1    5.04    1.49
  -8   4   0  327.45   11.12
  -8   4  -1    8.78    1.87
  -8   4  -2   30.47    3.25
  -8   4  -3   59.58    4.04
  -8   4  -3   44.49    3.08
  -8   4  -4    9.75    1.35
  -8   4  -4    7.15    1.18
  -8   3   6    9.46    1.60
  -8   3   5  102.06    5.64
  -8   3   4   76.35    5.19
  -8   3   3   85.51    5.69
  -8   3   3   94.79    5.56
  -8   3   2  332.04   11.25
  -8   3   2  330.48   11.31
  -8   3   1  331.18   11.38
  -8   3   1  323.21   11.77
  -8   3   0   15.43    2.76
  -8   3  -1   10.37    2.29
  -8   3  -2  147.02    7.98
  -8   3  -2  156.10    7.24
  -8   3  -3   30.76    3.46
  -8   3  -3   26.60    2.98
  -8   3  -4   15.94    2.22
  -8   3  -4    7.34    1.57
  -8   3  -5   78.61    4.51
  -8   3  -6   69.20    3.77
  -8   2   7   34.28    2.75
  -8   2   6   65.39    4.45
  -8   2   5   22.63    2.91
  -8   2   4  100.44    6.35
  -8   2   3   21.54    3.15
  -8   2   3   19.71    3.03
  -8   2   3   20.95    2.82
  -8   2   2   14.90    2.63
  -8   2   2   17.09    2.89
  -8   2   2   18.11    2.87
  -8   2   1   59.72    5.09
  -8   2   1   46.22    4.27
  -8   2   1   55.02    5.16
  -8   2   0   10.28    2.20
  -8   2   0    9.43    2.31
  -8   2  -1   38.56    4.54
  -8   2  -1   40.94    4.06
  -8   2  -2  235.39   10.84
  -8   2  -2  262.60   10.27
  -8   2  -3    2.64    1.24
  -8   2  -3    2.66    1.18
  -8   2  -4   17.86    2.69
  -8   2  -4   14.07    2.33
  -8   2  -5   36.05    3.57
  -8   2  -6   79.18    4.90
  -8   2  -7  227.51    7.33
  -8   1   7    6.52    1.34
  -8   1   6   85.47    5.31
  -8   1   6   97.80    5.35
  -8   1   5    0.59    0.72
  -8   1   5    0.48    0.63
  -8   1   4    7.68    1.90
  -8   1   4   12.99    2.84
  -8   1   4    7.02    1.69
  -8   1   3   83.01    6.09
  -8   1   3   84.94    6.23
  -8   1   3   78.14    5.07
  -8   1   2    3.19    1.42
  -8   1   2    2.20    1.52
  -8   1   2    3.51    1.46
  -8   1   1   59.81    4.90
  -8   1   1   70.53    5.95
  -8   1   0  148.00    8.09
  -8   1   0  135.98    7.42
  -8   1   0  133.76    8.44
  -8   1  -1   15.49    2.66
  -8   1  -1   11.95    2.25
  -8   1  -1   13.33    2.83
  -8   1  -1    9.46    2.11
  -8   1  -2   11.70    2.24
  -8   1  -2   11.78    2.35
  -8   1  -3   10.09    2.35
  -8   1  -3    2.37    1.24
  -8   1  -4    7.86    1.96
  -8   1  -4    4.29    1.45
  -8   1  -5  248.54   10.13
  -8   1  -6   23.89    3.03
  -8   1  -7   10.50    1.87
  -8   1  -8   61.75    3.12
  -8   1  -8   73.63    4.24
  -8   0   7    7.42    1.45
  -8   0   7    8.78    1.51
  -8   0   6    2.69    1.14
  -8   0   6    2.37    1.00
  -8   0   5   15.11    2.54
  -8   0   5   22.13    2.89
  -8   0   4  436.99   13.80
  -8   0   4  478.46   13.92
  -8   0   4  474.62   13.49
  -8   0   3   33.71    3.93
  -8   0   3   37.81    4.30
  -8   0   3   29.82    3.39
  -8   0   2   49.69    4.77
  -8   0   2   46.63    4.35
  -8   0   2   52.34    4.92
  -8   0   1    3.05    1.25
  -8   0   1    0.51    0.94
  -8   0   0  534.58   15.28
  -8   0   0  532.98   15.33
  -8   0   0  522.24   16.62
  -8   0  -1   34.79    3.86
  -8   0  -1   35.42    4.00
  -8   0  -1   32.70    4.28
  -8   0  -1   35.50    3.98
  -8   0  -2  194.99    9.35
  -8   0  -2  204.40   10.63
  -8   0  -2  207.13    9.58
  -8   0  -3   28.52    3.57
  -8   0  -3   36.52    4.47
  -8   0  -3   26.91    3.52
  -8   0  -4  261.46   10.56
  -8   0  -4  264.37   10.91
  -8   0  -5   22.43    2.99
  -8   0  -5   21.90    3.15
  -8   0  -6    0.84    0.59
  -8   0  -7   97.29    5.06
  -8   0  -7  101.84    6.20
  -8   0  -8   38.49    3.03
  -8   0  -8   40.12    3.49
  -8   0  -9  205.91    6.11
  -8   0  -9  233.92    7.13
  -8  -1   7   63.37    3.86
  -8  -1   7   78.98    4.44
  -8  -1   6   26.08    2.93
  -8  -1   6   38.60    3.60
  -8  -1   5  137.27    7.26
  -8  -1   5  209.13    9.07
  -8  -1   4  290.72   10.83
  -8  -1   4  291.87   11.09
  -8  -1   3    0.11    0.60
  -8  -1   3    2.59    1.73
  -8  -1   3    3.17    1.34
  -8  -1   2  351.30   12.36
  -8  -1   2  355.95   11.94
  -8  -1   2  329.13   11.54
  -8  -1   1   50.40    4.63
  -8  -1   1   48.97    4.58
  -8  -1   1   50.83    5.03
  -8  -1   0  368.02   12.72
  -8  -1   0  344.21   13.31
  -8  -1  -1  136.48    7.89
  -8  -1  -1  133.36    8.45
  -8  -1  -1  127.12    7.36
  -8  -1  -2   36.93    4.14
  -8  -1  -2   33.07    4.35
  -8  -1  -2   37.00    3.99
  -8  -1  -3  707.55   18.03
  -8  -1  -3  745.96   19.90
  -8  -1  -3  688.20   17.36
  -8  -1  -4  235.13   10.82
  -8  -1  -4  211.62    9.67
  -8  -1  -5  171.53    8.72
  -8  -1  -6  105.29    6.76
  -8  -1  -7    0.69    0.53
  -8  -1  -7    1.83    0.95
  -8  -1  -8   62.88    4.31
  -8  -1  -8   66.90    4.82
  -8  -1  -9  266.89    8.07
  -8  -1  -9  295.20    8.83
  -8  -1 -10   58.11    3.22
  -8  -1 -10   65.17    3.25
  -8  -2   7   54.83    3.65
  -8  -2   6  163.94    7.51
  -8  -2   5  312.30   11.25
  -8  -2   4    5.91    2.31
  -8  -2   4    1.46    1.00
  -8  -2   3  266.52   10.26
  -8  -2   3  269.46   11.08
  -8  -2   2    6.47    1.53
  -8  -2   2   15.52    2.69
  -8  -2   1  539.50   14.61
  -8  -2   0 1364.03   23.42
  -8  -2   0 1491.00   24.83
  -8  -2  -1   19.15    2.90
  -8  -2  -1   23.93    3.65
  -8  -2  -2    0.47    0.79
  -8  -2  -2    0.37    0.58
  -8  -2  -3   44.61    4.90
  -8  -2  -3   47.49    4.45
  -8  -2  -4  108.46    7.32
  -8  -2  -4   92.42    6.26
  -8  -2  -5  206.23    9.35
  -8  -2  -6   53.35    4.18
  -8  -2  -6   59.99    5.03
  -8  -2  -7   49.21    4.16
  -8  -2  -7   52.95    4.63
  -8  -2  -8   34.74    3.43
  -8  -2  -8   34.59    3.51
  -8  -2  -9   39.65    3.45
  -8  -2  -9   41.99    3.46
  -8  -2 -10  158.68    6.02
  -8  -2 -11    0.70    0.45
  -8  -3   7    1.17    0.65
  -8  -3   6   40.08    3.65
  -8  -3   5    5.10    1.63
  -8  -3   4    8.15    2.50
  -8  -3   4    4.51    1.53
  -8  -3   3   65.71    5.03
  -8  -3   3   67.43    5.73
  -8  -3   2  458.92   12.83
  -8  -3   2  466.50   15.05
  -8  -3   1 2359.14   29.21
  -8  -3   1 2266.15   31.65
  -8  -3   0   36.34    3.84
  -8  -3   0   38.93    3.94
  -8  -3  -1 1964.43   28.38
  -8  -3  -2   48.31    4.44
  -8  -3  -2   52.01    4.54
  -8  -3  -3    8.66    1.87
  -8  -3  -4   40.83    4.04
  -8  -3  -5   95.92    6.20
  -8  -3  -6  497.32   12.80
  -8  -3  -6  603.34   15.42
  -8  -3  -7    1.58    0.96
  -8  -3  -7    0.54    0.65
  -8  -3  -8    6.46    1.62
  -8  -3  -8    6.33    1.50
  -8  -3  -9   57.55    4.35
  -8  -3 -10  256.20    8.35
  -8  -3 -11    0.77    0.56
  -8  -4   7    0.37    0.42
  -8  -4   6   60.70    4.19
  -8  -4   5   12.96    2.31
  -8  -4   4   74.48    5.85
  -8  -4   3   88.13    5.51
  -8  -4   3  107.12    7.27
  -8  -4   2  153.81    7.09
  -8  -4   2  178.52    9.26
  -8  -4   1  217.56    8.37
  -8  -4   1  239.57   10.44
  -8  -4   0   73.86    5.16
  -8  -4   0   61.69    5.02
  -8  -4  -1    5.87    1.48
  -8  -4  -2  278.68   10.41
  -8  -4  -3  848.08   17.44
  -8  -4  -3  891.32   18.17
  -8  -4  -4   12.49    2.17
  -8  -4  -4   11.78    2.10
  -8  -4  -5   97.27    5.97
  -8  -4  -6  149.60    7.02
  -8  -4  -7   16.39    2.45
  -8  -4  -8  125.48    6.74
  -8  -4  -9   53.41    4.26
  -8  -4 -10    9.45    1.70
  -8  -4 -11   46.32    3.28
  -8  -4 -12    5.50    0.95
  -8  -5   6  101.39    4.94
  -8  -5   5    1.86    1.01
  -8  -5   4    1.76    1.10
  -8  -5   3    4.06    1.63
  -8  -5   2  324.38    9.72
  -8  -5   2  415.72   14.03
  -8  -5   1   42.73    3.49
  -8  -5   1   52.93    5.01
  -8  -5   0  690.00   16.43
  -8  -5   0  689.17   14.53
  -8  -5   0  678.96   17.23
  -8  -5  -1  105.60    5.95
  -8  -5  -1   98.99    6.22
  -8  -5  -2   25.43    3.02
  -8  -5  -2   23.91    3.07
  -8  -5  -3   28.91    3.33
  -8  -5  -4  169.41    8.10
  -8  -5  -5   24.34    2.75
  -8  -5  -6  467.37   12.50
  -8  -5  -7   43.57    3.98
  -8  -5  -8    9.65    1.95
  -8  -5  -9  927.07   18.07
  -8  -5 -10   55.10    4.22
  -8  -5 -11   17.96    2.20
  -8  -5 -12    1.17    0.58
  -8  -6   6    3.78    0.89
  -8  -6   5   -0.21    0.86
  -8  -6   4    3.82    1.38
  -8  -6   3    3.33    1.36
  -8  -6   2    1.79    1.14
  -8  -6   1  340.07   11.98
  -8  -6   1  374.78   13.22
  -8  -6   0  534.61   14.93
  -8  -6   0  510.96   15.33
  -8  -6  -1   24.47    3.21
  -8  -6  -2   17.35    2.34
  -8  -6  -2   22.99    3.10
  -8  -6  -3  199.95    8.11
  -8  -6  -3  205.78    9.10
  -8  -6  -4  416.01   13.02
  -8  -6  -5   53.41    4.15
  -8  -6  -5   60.30    5.02
  -8  -6  -6  489.27   12.98
  -8  -6  -7   23.42    2.93
  -8  -6  -8  363.56   11.59
  -8  -6  -9   77.38    5.33
  -8  -6 -10   31.07    3.28
  -8  -6 -11   10.69    1.78
  -8  -6 -12    3.32    0.88
  -8  -7   5  175.29    6.27
  -8  -7   4   53.03    4.13
  -8  -7   3  225.52    9.29
  -8  -7   2  209.08    9.54
  -8  -7   1   57.94    5.13
  -8  -7   1   69.61    5.72
  -8  -7   0   59.83    5.11
  -8  -7  -1    3.36    1.39
  -8  -7  -2   79.99    6.52
  -8  -7  -2   80.10    5.91
  -8  -7  -3   29.82    3.90
  -8  -7  -3   26.76    3.41
  -8  -7  -4  159.50    8.21
  -8  -7  -5   17.35    2.78
  -8  -7  -6   87.48    5.57
  -8  -7  -6  102.66    6.63
  -8  -7  -7  214.95    8.94
  -8  -7  -8  172.98    8.08
  -8  -7  -9  104.72    6.22
  -8  -7 -10   35.08    3.50
  -8  -7 -11    3.16    1.09
  -8  -7 -12  103.24    4.66
  -8  -8   5   60.64    2.97
  -8  -8   4    0.61    0.56
  -8  -8   3   20.84    2.63
  -8  -8   2    8.02    1.89
  -8  -8   0    9.90    2.20
  -8  -8  -1   25.62    3.47
  -8  -8  -2   79.62    5.94
  -8  -8  -3    8.15    2.19
  -8  -8  -3    9.06    2.18
  -8  -8  -4  184.77    9.89
  -8  -8  -4  185.21    8.93
  -8  -8  -5  653.63   18.38
  -8  -8  -5  639.88   16.54
  -8  -8  -6   78.94    6.38
  -8  -8  -6   77.65    5.81
  -8  -8  -7   82.79    6.40
  -8  -8  -7   78.90    5.81
  -8  -8  -8  440.15   13.49
  -8  -8  -9 1129.59   20.94
  -8  -8 -10  572.32   13.99
  -8  -8 -11   16.08    2.15
  -8  -8 -12   33.46    2.53
  -8  -9   4   45.55    2.70
  -8  -9   3    1.08    0.70
  -8  -9   2   62.71    4.49
  -8  -9   1   86.74    5.53
  -8  -9   0  183.97    8.89
  -8  -9   0  185.29    8.44
  -8  -9  -1    0.46    0.90
  -8  -9  -1    2.20    1.12
  -8  -9  -2   11.95    2.40
  -8  -9  -3   93.30    7.03
  -8  -9  -3   89.21    6.29
  -8  -9  -4    8.44    2.39
  -8  -9  -4    7.07    1.99
  -8  -9  -5   38.59    4.51
  -8  -9  -5   35.37    3.92
  -8  -9  -6  272.84   11.88
  -8  -9  -6  275.53   10.77
  -8  -9  -7  160.48    8.95
  -8  -9  -7  169.55    8.36
  -8  -9  -8  248.29   10.77
  -8  -9  -8  260.45   10.10
  -8  -9  -9  109.66    6.75
  -8  -9  -9  127.84    6.80
  -8  -9 -10   33.54    3.38
  -8  -9 -10   37.54    3.45
  -8  -9 -11   79.01    4.38
  -8 -10   3  225.36    5.86
  -8 -10   2    3.22    1.01
  -8 -10   2    1.24    0.73
  -8 -10   1  124.12    6.17
  -8 -10   0   98.90    5.90
  -8 -10  -1  132.33    7.32
  -8 -10  -1  126.03    6.94
  -8 -10  -2    9.13    2.12
  -8 -10  -2   13.15    2.40
  -8 -10  -3    3.53    1.47
  -8 -10  -3    2.90    1.40
  -8 -10  -4  188.23    9.71
  -8 -10  -4  188.27    8.81
  -8 -10  -5  365.93   13.51
  -8 -10  -5  384.30   12.48
  -8 -10  -6   76.67    6.18
  -8 -10  -6   76.69    5.53
  -8 -10  -7    2.62    1.35
  -8 -10  -7    2.95    1.28
  -8 -10  -8  134.19    7.82
  -8 -10  -8  146.62    7.20
  -8 -10  -9   76.96    5.59
  -8 -10  -9   92.03    5.38
  -8 -10 -10   16.05    2.44
  -8 -10 -10   20.84    2.38
  -8 -10 -11   88.29    4.59
  -8 -11   1   42.18    2.95
  -8 -11   1   31.77    2.78
  -8 -11   0   91.34    5.16
  -8 -11  -1    0.68    0.66
  -8 -11  -2   15.92    2.49
  -8 -11  -2   14.86    2.37
  -8 -11  -3    9.32    2.01
  -8 -11  -4    8.16    2.06
  -8 -11  -4    9.73    1.97
  -8 -11  -5    9.02    2.14
  -8 -11  -5    9.08    1.93
  -8 -11  -6  437.83   13.95
  -8 -11  -6  429.99   12.18
  -8 -11  -7   87.64    6.18
  -8 -11  -7   88.67    5.37
  -8 -11  -8   26.47    3.37
  -8 -11  -8   29.61    2.99
  -8 -11  -9  152.29    7.42
  -8 -11 -10  131.43    6.22
  -8 -12   0  111.94    4.28
  -8 -12   0   94.39    4.35
  -8 -12  -1   69.01    4.14
  -8 -12  -2    1.90    0.87
  -8 -12  -3    0.84    0.72
  -8 -12  -4   53.69    4.02
  -8 -12  -4   57.51    4.36
  -8 -12  -5   27.06    3.19
  -8 -12  -5   23.72    2.68
  -8 -12  -6   39.26    3.84
  -8 -12  -6   36.37    3.17
  -8 -12  -7   53.09    4.41
  -8 -12  -8   26.95    3.05
  -8 -12  -9  125.69    6.05
  -8 -13  -3   40.73    3.01
  -8 -13  -4    8.34    1.49
  -8 -13  -5   51.64    3.62
  -8 -13  -7  148.44    6.14
  -8 -13  -8    0.78    0.62
  -9   3   0   10.19    1.72
  -9   3  -1    5.71    1.34
  -9   3  -2   30.88    2.78
  -9   2   4    2.82    0.88
  -9   2   3   31.62    2.94
  -9   2   2  725.58   14.58
  -9   2   0  126.90    6.78
  -9   2  -1   75.77    5.25
  -9   2  -2    0.61    0.62
  -9   2  -3    2.78    1.03
  -9   2  -4    0.76    0.59
  -9   2  -5   35.65    2.69
  -9   1   5   52.71    3.27
  -9   1   4    1.07    0.72
  -9   1   3   34.99    3.31
  -9   1   2  123.69    6.42
  -9   1   2  108.63    5.96
  -9   1   1    6.57    1.63
  -9   1   1    6.62    1.88
  -9   1   0   13.16    2.23
  -9   1   0   18.06    2.84
  -9   1  -1   -0.50    1.44
  -9   1  -1    4.68    1.67
  -9   1  -2   23.14    3.19
  -9   1  -3  115.94    6.62
  -9   1  -3  120.09    6.44
  -9   1  -4  126.16    6.24
  -9   1  -4  103.87    5.82
  -9   1  -5   26.12    2.77
  -9   1  -6    8.50    1.44
  -9   1  -7    2.82    0.75
  -9   0   5   20.49    2.13
  -9   0   4   80.06    4.77
  -9   0   4   90.53    4.58
  -9   0   3   10.09    1.89
  -9   0   3   12.62    2.69
  -9   0   2   10.98    2.02
  -9   0   2   11.15    2.52
  -9   0   1    1.90    1.03
  -9   0   1   -0.59    1.49
  -9   0   0   73.73    5.26
  -9   0   0   57.31    4.54
  -9   0   0   74.52    5.99
  -9   0  -1  181.62    8.08
  -9   0  -1  196.47    9.73
  -9   0  -2  456.85   12.85
  -9   0  -2  451.17   14.55
  -9   0  -3  609.63   16.28
  -9   0  -3  618.00   15.64
  -9   0  -4   45.72    3.86
  -9   0  -4   59.24    4.79
  -9   0  -4   50.67    4.43
  -9   0  -5  360.54    9.92
  -9   0  -5  355.38   11.15
  -9   0  -6  348.22   10.27
  -9   0  -7   13.72    1.87
  -9   0  -8    0.86    0.47
  -9  -1   6  114.65    4.45
  -9  -1   5    0.07    0.44
  -9  -1   4   51.63    3.80
  -9  -1   3   51.98    4.66
  -9  -1   3   45.91    3.66
  -9  -1   2   32.30    3.73
  -9  -1   1   53.73    4.55
  -9  -1   0  151.58    7.59
  -9  -1  -1    5.25    1.59
  -9  -1  -2  117.87    7.09
  -9  -1  -2  119.41    7.78
  -9  -1  -3  231.84    9.83
  -9  -1  -3  241.48   10.76
  -9  -1  -3  241.17   10.04
  -9  -1  -4   19.50    2.81
  -9  -1  -4   24.16    3.17
  -9  -1  -5   35.11    3.62
  -9  -1  -5   37.13    3.82
  -9  -1  -6   13.67    2.15
  -9  -1  -6    8.81    1.79
  -9  -1  -7   15.02    1.98
  -9  -1  -7   10.65    1.79
  -9  -1  -8   62.23    3.76
  -9  -2   6    5.48    1.06
  -9  -2   5  185.65    6.82
  -9  -2   4   88.52    5.21
  -9  -2   3  179.48    7.92
  -9  -2   3  148.16    6.99
  -9  -2   2   46.34    4.23
  -9  -2   2   40.31    3.67
  -9  -2   1    7.66    1.58
  -9  -2   0  337.29   11.49
  -9  -2  -1  163.53    8.26
  -9  -2  -2   41.67    4.30
  -9  -2  -3   -0.14    1.05
  -9  -2  -3    0.12    0.80
  -9  -2  -4  344.96   12.28
  -9  -2  -4  346.33   11.98
  -9  -2  -5    2.40    1.05
  -9  -2  -5    1.52    0.86
  -9  -2  -6  145.17    7.29
  -9  -2  -7    1.80    0.86
  -9  -2  -8    1.70    0.63
  -9  -2  -8    2.88    0.88
  -9  -2  -9  112.72    4.55
  -9  -2  -9  113.60    4.34
  -9  -3   6    0.27    0.38
  -9  -3   5   79.28    4.52
  -9  -3   4   25.54    2.90
  -9  -3   3   46.40    4.23
  -9  -3   3   38.90    3.81
  -9  -3   2  181.49    8.00
  -9  -3   2  167.04    7.89
  -9  -3   1  249.86    9.42
  -9  -3   0  168.54    7.97
  -9  -3  -1   94.61    6.25
  -9  -3  -2  255.30   10.51
  -9  -3  -3   30.24    3.68
  -9  -3  -4    8.25    2.03
  -9  -3  -4    9.59    2.10
  -9  -3  -5   50.04    4.48
  -9  -3  -6    2.61    1.14
  -9  -3  -7   86.79    5.32
  -9  -3  -8    4.20    1.08
  -9  -3  -8    4.76    1.19
  -9  -3  -9    9.50    1.44
  -9  -3 -10   20.37    1.79
  -9  -4   6  162.14    4.97
  -9  -4   5  161.79    6.27
  -9  -4   4   73.91    4.87
  -9  -4   3  104.50    5.45
  -9  -4   3  108.48    6.37
  -9  -4   2    7.75    2.08
  -9  -4   2    0.85    0.78
  -9  -4   1  625.54   14.40
  -9  -4   1  628.34   15.64
  -9  -4   0  130.57    6.81
  -9  -4  -1  102.30    6.31
  -9  -4  -2  160.92    8.15
  -9  -4  -3  117.19    7.09
  -9  -4  -4   19.67    2.90
  -9  -4  -5    1.23    0.77
  -9  -4  -6   44.77    4.03
  -9  -4  -6   45.98    4.05
  -9  -4  -7    7.10    1.48
  -9  -4  -8   29.65    2.87
  -9  -4  -9    9.47    1.57
  -9  -4 -10    9.13    1.39
  -9  -5   5   10.57    1.55
  -9  -5   4  315.34    9.59
  -9  -5   3   94.25    5.95
  -9  -5   2   26.69    3.01
  -9  -5   2   21.58    2.97
  -9  -5   1   -0.28    1.25
  -9  -5   1   -0.06    1.10
  -9  -5   0  124.19    6.09
  -9  -5   0  131.94    7.24
  -9  -5  -1  823.28   16.76
  -9  -5  -2 1176.43   20.89
  -9  -5  -2 1144.59   20.90
  -9  -5  -3  115.77    6.76
  -9  -5  -3  116.87    6.80
  -9  -5  -4  752.52   17.52
  -9  -5  -4  703.04   16.74
  -9  -5  -5  346.04   11.72
  -9  -5  -6   10.45    1.83
  -9  -5  -6    8.38    1.86
  -9  -5  -7    1.86    0.93
  -9  -5  -7    0.38    1.00
  -9  -5  -8   75.30    4.72
  -9  -5  -9   82.70    4.74
  -9  -5 -10    0.79    0.64
  -9  -5 -11   -0.09    0.36
  -9  -5 -11    0.20    0.36
  -9  -6   5    1.31    0.58
  -9  -6   4    0.26    0.55
  -9  -6   3  235.11    8.90
  -9  -6   2   22.67    2.98
  -9  -6   1  266.61   10.39
  -9  -6   0   14.03    2.40
  -9  -6   0    6.46    0.95
  -9  -6   0   12.96    2.40
  -9  -6  -1   47.60    4.38
  -9  -6  -1   47.04    3.66
  -9  -6  -2  127.90    6.39
  -9  -6  -2  128.81    7.29
  -9  -6  -3   40.16    3.75
  -9  -6  -3   39.81    4.07
  -9  -6  -4  451.59   12.85
  -9  -6  -4  456.36   13.72
  -9  -6  -5   -0.22    0.89
  -9  -6  -6   88.94    6.07
  -9  -6  -7   81.28    5.04
  -9  -6  -7   98.08    6.29
  -9  -6  -8   10.58    1.86
  -9  -6  -8   11.15    2.14
  -9  -6  -9  263.11    8.69
  -9  -6  -9  265.85    9.49
  -9  -6 -10    3.56    1.06
  -9  -6 -10    3.11    1.04
  -9  -6 -11  206.05    6.47
  -9  -7   4    7.69    1.35
  -9  -7   3   12.60    2.00
  -9  -7   2   21.25    2.79
  -9  -7   1  238.92    9.45
  -9  -7   0 1468.62   24.14
  -9  -7   0 1584.96   24.69
  -9  -7  -1   73.42    5.49
  -9  -7  -1   69.50    5.15
  -9  -7  -2    0.40    0.97
  -9  -7  -3    3.61    1.48
  -9  -7  -4  461.05   11.99
  -9  -7  -4  470.64   14.14
  -9  -7  -5   25.05    2.86
  -9  -7  -5   22.80    3.19
  -9  -7  -6  119.47    7.07
  -9  -7  -7   42.56    4.18
  -9  -7  -8  193.64    8.62
  -9  -7  -9  358.04   11.12
  -9  -7 -10   18.07    2.29
  -9  -7 -11   58.17    3.53
  -9  -8   3   60.41    3.74
  -9  -8   2   33.21    3.20
  -9  -8   1  194.02    8.05
  -9  -8   0  148.72    7.59
  -9  -8   0  165.75    7.83
  -9  -8  -1   14.54    2.54
  -9  -8  -1   12.52    2.26
  -9  -8  -2   51.40    4.64
  -9  -8  -2   37.37    3.68
  -9  -8  -3    1.30    0.97
  -9  -8  -4   11.48    2.35
  -9  -8  -5   35.96    3.96
  -9  -8  -6   39.46    4.10
  -9  -8  -7   37.05    3.91
  -9  -8  -8  141.20    7.28
  -9  -8  -9    0.94    0.90
  -9  -8 -10    2.95    1.02
  -9  -8 -11    2.20    0.77
  -9  -9   2    8.03    1.41
  -9  -9   1  104.67    5.40
  -9  -9   0    3.82    1.29
  -9  -9  -1    1.27    1.14
  -9  -9  -1    0.23    0.81
  -9  -9  -2   13.83    2.48
  -9  -9  -3   12.26    2.35
  -9  -9  -4   72.32    5.47
  -9  -9  -5    0.86    0.83
  -9  -9  -5    0.87    1.18
  -9  -9  -6   37.48    3.99
  -9  -9  -6   44.82    4.28
  -9  -9  -7   97.97    6.14
  -9  -9  -8   28.20    3.21
  -9  -9  -9   63.72    4.48
  -9  -9 -10  529.37   11.51
  -9 -10   1  178.69    6.01
  -9 -10   0  189.53    6.96
  -9 -10  -1   22.20    2.59
  -9 -10  -2   14.56    2.45
  -9 -10  -3    4.03    1.34
  -9 -10  -4    1.29    1.09
  -9 -10  -5  297.77   11.13
  -9 -10  -5  336.46   11.18
  -9 -10  -6   36.30    3.85
  -9 -10  -6   44.04    4.09
  -9 -10  -7   37.22    3.74
  -9 -10  -7   48.20    4.10
  -9 -10  -8  206.65    8.16
  -9 -10  -8  267.71    9.06
  -9 -10  -9   38.28    3.24
  -9 -10 -10  414.73    9.10
  -9 -11   0  111.84    4.40
  -9 -11  -1    0.14    0.53
  -9 -11  -1    0.65    0.42
  -9 -11  -2   38.94    3.10
  -9 -11  -3    0.81    0.69
  -9 -11  -3    1.14    0.70
  -9 -11  -4   57.99    4.35
  -9 -11  -4   50.53    3.88
  -9 -11  -5   12.87    2.16
  -9 -11  -6   53.03    4.36
  -9 -11  -6   58.91    4.25
  -9 -11  -7    7.62    1.70
  -9 -11  -7   10.17    1.81
  -9 -11  -8   36.37    3.26
  -9 -11  -8   47.83    3.46
  -9 -12  -3   47.10    2.83
  -9 -12  -3   53.38    3.31
  -9 -12  -4   39.61    2.98
  -9 -12  -5    2.17    0.85
  -9 -12  -5    2.12    0.88
  -9 -12  -6   30.42    2.62
 -10   0   1   18.73    2.21
 -10   0   0   96.97    4.80
 -10   0  -1    9.00    1.60
 -10   0  -2   24.49    2.32
 -10   0  -3    8.73    1.30
 -10  -1   2   66.35    4.13
 -10  -1   1   56.45    4.07
 -10  -1   0   -0.06    1.11
 -10  -1  -1  169.26    6.98
 -10  -1  -2  209.77    7.60
 -10  -1  -3   67.46    4.25
 -10  -1  -4   18.56    2.16
 -10  -1  -5    3.85    0.95
 -10  -2   2   17.75    2.53
 -10  -2   1  109.50    5.84
 -10  -2   0   -3.31    2.06
 -10  -2  -1   39.11    3.40
 -10  -2  -2   13.63    2.22
 -10  -2  -3   20.98    2.71
 -10  -2  -4   15.60    2.28
 -10  -2  -5    6.54    1.42
 -10  -2  -6   26.48    2.54
 -10  -2  -7   23.78    2.07
 -10  -3   3   97.31    4.11
 -10  -3   2  224.68    7.54
 -10  -3   1   13.99    2.42
 -10  -3   0   -3.76    1.91
 -10  -3  -1   23.21    2.21
 -10  -3  -2   68.15    4.89
 -10  -3  -3   29.99    3.34
 -10  -3  -4    5.81    1.58
 -10  -3  -5  169.99    7.53
 -10  -3  -6   11.03    1.89
 -10  -3  -7   11.82    1.75
 -10  -3  -8    1.30    0.58
 -10  -4   3   62.80    3.46
 -10  -4   2   55.74    3.81
 -10  -4   2   41.25    3.01
 -10  -4   1  130.35    5.95
 -10  -4   0   25.72    2.72
 -10  -4  -2  171.40    7.57
 -10  -4  -3    4.56    1.49
 -10  -4  -4  135.12    6.98
 -10  -4  -5  110.45    6.28
 -10  -4  -6  150.38    7.04
 -10  -4  -7  292.42    9.24
 -10  -4  -8   60.58    3.81
 -10  -5   3   36.07    2.63
 -10  -5   2   19.99    2.18
 -10  -5   1    6.80    1.84
 -10  -5   0    1.14    1.06
 -10  -5  -1   53.27    3.83
 -10  -5  -2  474.07   12.06
 -10  -5  -3  868.00   16.97
 -10  -5  -4  108.12    6.16
 -10  -5  -5    4.48    1.29
 -10  -5  -5    6.04    1.48
 -10  -5  -6   14.13    2.22
 -10  -5  -6   14.85    2.12
 -10  -5  -7    5.84    1.41
 -10  -5  -7    5.90    1.33
 -10  -5  -8   21.59    2.40
 -10  -5  -8   21.17    2.23
 -10  -5  -9   14.85    1.76
 -10  -6   3   37.53    2.54
 -10  -6   2   11.06    1.63
 -10  -6   1    0.26    0.52
 -10  -6   0    2.68    1.26
 -10  -6  -1    8.25    1.39
 -10  -6  -2  211.42    7.31
 -10  -6  -3   10.11    1.96
 -10  -6  -3    6.78    1.54
 -10  -6  -4 1173.90   19.05
 -10  -6  -4 1129.55   19.54
 -10  -6  -5   44.12    3.78
 -10  -6  -5   58.50    4.47
 -10  -6  -6  145.03    6.78
 -10  -6  -6  140.46    6.77
 -10  -6  -7    7.13    1.50
 -10  -6  -7    8.43    1.67
 -10  -6  -8    2.12    0.75
 -10  -6  -8    2.83    1.02
 -10  -6  -9  229.82    6.92
 -10  -6  -9  232.91    7.05
 -10  -7   2   27.43    2.33
 -10  -7   1    1.06    0.61
 -10  -7   0   25.29    2.60
 -10  -7  -1    9.92    1.85
 -10  -7  -2   12.87    2.10
 -10  -7  -3  191.74    8.15
 -10  -7  -3  178.69    6.33
 -10  -7  -4  276.02    8.33
 -10  -7  -4  283.70   10.01
 -10  -7  -5   77.19    4.56
 -10  -7  -5   77.08    5.23
 -10  -7  -6    1.40    0.65
 -10  -7  -6    2.81    1.20
 -10  -7  -7   11.97    1.80
 -10  -7  -7   13.33    2.10
 -10  -7  -8   71.82    4.11
 -10  -7  -8   71.13    4.47
 -10  -7  -9  158.73    5.52
 -10  -7  -9  162.02    6.14
 -10  -8   1   57.31    3.44
 -10  -8   0  221.37    7.16
 -10  -8  -1  263.24    8.85
 -10  -8  -2   42.68    3.76
 -10  -8  -3   29.48    3.19
 -10  -8  -4    3.24    1.21
 -10  -8  -5   17.03    2.49
 -10  -8  -6    1.37    0.99
 -10  -8  -7    1.20    0.87
 -10  -8  -8   23.34    2.07
 -10  -8  -8   24.49    2.65
 -10  -8  -9    9.50    1.52
 -10  -9   0   74.47    3.77
 -10  -9  -1    0.29    0.50
 -10  -9  -2  114.95    5.86
 -10  -9  -3   91.68    5.42
 -10  -9  -4   57.15    4.34
 -10  -9  -5    9.11    1.87
 -10  -9  -6   18.63    2.48
 -10  -9  -7   31.49    3.10
 -10  -9  -8    4.34    1.18
 -10  -9  -9    1.12    0.63
 -10 -10  -3   68.76    4.38
 -10 -10  -4  213.53    7.84
 -10 -10  -5   72.30    4.56
 -10 -10  -6    8.16    1.57
 -10 -10  -7   46.67    3.48
 -10 -10  -8   14.98    1.84
 -10 -11  -4  290.51    8.05
 -10 -11  -5   34.28    2.84
 -10 -11  -6   31.43    2.64
 -11  -3   0   31.82    2.48
 -11  -3  -1   86.01    4.15
 -11  -3  -2   69.59    3.76
 -11  -3  -3   -0.84    1.21
 -11  -3  -4   -0.19    1.07
 -11  -4   0   20.13    2.09
 -11  -4  -1   22.85    2.29
 -11  -4  -2    4.68    1.07
 -11  -4  -3  139.53    5.35
 -11  -4  -4   -0.77    1.24
 -11  -4  -5   46.34    2.96
 -11  -5  -1    9.14    1.55
 -11  -5  -2   15.48    1.81
 -11  -5  -3   -0.56    1.29
 -11  -5  -4    0.93    0.58
 -11  -5  -5  232.92    6.83
 -11  -5  -6   25.07    2.16
 -11  -6  -2   83.69    3.70
 -11  -6  -3  174.45    5.55
 -11  -6  -4   48.89    2.99
 -11  -6  -5   56.31    3.27
 -11  -6  -6   65.03    3.39
   0   0   0    0.00    0.00

_computing_structure_solution     'SHELXT 2014/5 (Sheldrick, 2014)'
;
_shelx_hkl_checksum   93980
