# Supplementary material for: Towards deeper understanding of multifaceted chemistry of magnesium alkylperoxides
Source: Commun Chem. 2021 Aug 25;4:123. doi: 10.1038/s42004-021-00560-9 (PMC9814855; doi:10.1038/s42004-021-00560-9)
Supplement: Supplementary file 4 — Supplementary Data 2. [file 42004_2021_560_MOESM4_ESM.cif]

 
data_shelx
 
_audit_creation_method            'SHELXL-2018/3'
_shelx_SHELXL_version_number      '2018/3'
_chemical_name_systematic         ?
_chemical_name_common             ?
_chemical_melting_point           ?
_chemical_formula_moiety          ?
_chemical_formula_sum        'C58 H68 F20 Mg4 N4 O12' 
_chemical_formula_weight          1490.40

loop_
 _atom_type_symbol
 _atom_type_description
 _atom_type_scat_dispersion_real
 _atom_type_scat_dispersion_imag
 _atom_type_scat_source
 'C'  'C'   0.0033   0.0016
 'International Tables Vol C Tables 4.2.6.8 and 6.1.1.4'
 'H'  'H'   0.0000   0.0000
 'International Tables Vol C Tables 4.2.6.8 and 6.1.1.4'
 'F'  'F'   0.0171   0.0103
 'International Tables Vol C Tables 4.2.6.8 and 6.1.1.4'
 'Mg'  'Mg'   0.0486   0.0363
 'International Tables Vol C Tables 4.2.6.8 and 6.1.1.4'
 'N'  'N'   0.0061   0.0033
 'International Tables Vol C Tables 4.2.6.8 and 6.1.1.4'
 'O'  'O'   0.0106   0.0060
 'International Tables Vol C Tables 4.2.6.8 and 6.1.1.4'
 
_space_group_crystal_system       triclinic
_space_group_IT_number            2
_space_group_name_H-M_alt         'P -1'
_space_group_name_Hall            '-P 1'
 
_shelx_space_group_comment
;
The symmetry employed for this shelxl refinement is uniquely defined
by the following loop, which should always be used as a source of
symmetry information in preference to the above space-group names.
They are only intended as comments.
;
 
loop_
 _space_group_symop_operation_xyz
 'x, y, z'
 '-x, -y, -z'
 
_cell_length_a                    10.0839(4)
_cell_length_b                    11.1700(5)
_cell_length_c                    15.9702(7)
_cell_angle_alpha                 95.127(4)
_cell_angle_beta                  102.809(3)
_cell_angle_gamma                 104.709(4)
_cell_volume                      1676.23(13)
_cell_formula_units_Z             1
_cell_measurement_temperature     100(2)
_cell_measurement_reflns_used     5795
_cell_measurement_theta_min       2.9240
_cell_measurement_theta_max       25.948
 
_exptl_crystal_description        'plate'
_exptl_crystal_colour             'yellow'
_exptl_crystal_density_meas       ?
_exptl_crystal_density_method     ?
_exptl_crystal_density_diffrn     1.476          
_exptl_crystal_F_000              768
_exptl_transmission_factor_min    ?
_exptl_transmission_factor_max    ?
_exptl_crystal_size_max           0.19
_exptl_crystal_size_mid           0.14
_exptl_crystal_size_min           0.07
_exptl_absorpt_coefficient_mu     0.171
_shelx_estimated_absorpt_T_min    ?
_shelx_estimated_absorpt_T_max    ?
_exptl_absorpt_correction_type     'multi-scan'
_exptl_absorpt_correction_T_min   0.972
_exptl_absorpt_correction_T_max   0.988
_exptl_absorpt_process_details    
;
CrysAlisPro, Agilent Technologies,
Version 1.171.35.21b (release 03-02-2012 CrysAlis171 .NET)
(compiled Feb  3 2012,10:37:01)
Empirical absorption correction using spherical harmonics,
 implemented in SCALE3 ABSPACK scaling algorithm.
;
_exptl_absorpt_special_details    ?
_diffrn_ambient_temperature       100(2)
_diffrn_radiation_wavelength      0.71073
_diffrn_radiation_type            MoK\a
_diffrn_radiation_source 'SuperNova (Cu) X-ray Source'
_diffrn_measurement_device_type   'SuperNova, Dual, Cu at zero, Eos'
_diffrn_measurement_method        '\w scans'
_diffrn_detector_area_resol_mean  ?
_diffrn_reflns_number             11018
_diffrn_reflns_av_unetI/netI      0.0313
_diffrn_reflns_av_R_equivalents   0.0214
_diffrn_reflns_limit_h_min        -11
_diffrn_reflns_limit_h_max        12
_diffrn_reflns_limit_k_min        -12
_diffrn_reflns_limit_k_max        13
_diffrn_reflns_limit_l_min        -17
_diffrn_reflns_limit_l_max        19
_diffrn_reflns_theta_min          1.908
_diffrn_reflns_theta_max          25.948
_diffrn_reflns_theta_full         25.242
_diffrn_measured_fraction_theta_max   0.977
_diffrn_measured_fraction_theta_full  0.995
_diffrn_reflns_Laue_measured_fraction_max    0.977
_diffrn_reflns_Laue_measured_fraction_full   0.995
_diffrn_reflns_point_group_measured_fraction_max   0.977
_diffrn_reflns_point_group_measured_fraction_full  0.995
_reflns_number_total              6394
_reflns_number_gt                 5533
_reflns_threshold_expression      'I > 2\s(I)'
_reflns_Friedel_coverage          0.000
_reflns_Friedel_fraction_max      .
_reflns_Friedel_fraction_full     .
 
_reflns_special_details
;
 Reflections were merged by SHELXL according to the crystal
 class for the calculation of statistics and refinement.
 
 _reflns_Friedel_fraction is defined as the number of unique
 Friedel pairs measured divided by the number that would be
 possible theoretically, ignoring centric projections and
 systematic absences.
;
 
_computing_data_collection       
;
CrysAlisPro, Agilent Technologies,
Version 1.171.35.21b (release 03-02-2012 CrysAlis171 .NET)
(compiled Feb  3 2012,10:37:01)
;
_computing_cell_refinement        
;
CrysAlisPro, Agilent Technologies,
Version 1.171.35.21b (release 03-02-2012 CrysAlis171 .NET)
(compiled Feb  3 2012,10:37:01)
;
_computing_data_reduction         
;
CrysAlisPro, Agilent Technologies,
Version 1.171.35.21b (release 03-02-2012 CrysAlis171 .NET)
(compiled Feb  3 2012,10:37:01)
;
_computing_structure_solution     ?
_computing_structure_refinement 'SHELXL-2018/3 (Sheldrick, 2018)'
_computing_molecular_graphics     ?
_computing_publication_material   ?
_refine_special_details           ?
_refine_ls_structure_factor_coef  Fsqd
_refine_ls_matrix_type            full
_refine_ls_weighting_scheme       calc
_refine_ls_weighting_details
'w=1/[\s^2^(Fo^2^)+(0.0728P)^2^+2.0490P] where P=(Fo^2^+2Fc^2^)/3'
_atom_sites_solution_primary      ?
_atom_sites_solution_secondary    ?
_atom_sites_solution_hydrogens    geom
_refine_ls_hydrogen_treatment     constr
_refine_ls_extinction_method      none
_refine_ls_extinction_coef        .
_refine_ls_number_reflns          6394
_refine_ls_number_parameters      453
_refine_ls_number_restraints      28
_refine_ls_R_factor_all           0.0686
_refine_ls_R_factor_gt            0.0599
_refine_ls_wR_factor_ref          0.1639
_refine_ls_wR_factor_gt           0.1580
_refine_ls_goodness_of_fit_ref    1.108
_refine_ls_restrained_S_all       1.167
_refine_ls_shift/su_max           0.001
_refine_ls_shift/su_mean          0.000
 
loop_
 _atom_site_label
 _atom_site_type_symbol
 _atom_site_fract_x
 _atom_site_fract_y
 _atom_site_fract_z
 _atom_site_U_iso_or_equiv
 _atom_site_adp_type
 _atom_site_occupancy
 _atom_site_site_symmetry_order  
 _atom_site_calc_flag
 _atom_site_refinement_flags_posn
 _atom_site_refinement_flags_adp
 _atom_site_refinement_flags_occupancy
 _atom_site_disorder_assembly
 _atom_site_disorder_group
C1 C 1.1242(3) -0.1176(3) 0.2617(2) 0.0387(7) Uani 1 1 d . . . . .
C2 C 1.2149(4) -0.0386(4) 0.2121(3) 0.0535(9) Uani 1 1 d . . . . .
H2A H 1.155731 -0.033411 0.155649 0.080 Uiso 1 1 calc R U . . .
H2B H 1.288964 -0.076942 0.203050 0.080 Uiso 1 1 calc R U . . .
H2C H 1.258897 0.045698 0.245341 0.080 Uiso 1 1 calc R U . . .
C3 C 1.2091(3) -0.1195(3) 0.3530(2) 0.0393(7) Uani 1 1 d . . . . .
H3A H 1.252777 -0.033402 0.383270 0.059 Uiso 1 1 calc R U . . .
H3B H 1.283284 -0.160466 0.349328 0.059 Uiso 1 1 calc R U . . .
H3C H 1.145910 -0.165825 0.385002 0.059 Uiso 1 1 calc R U . . .
C4 C 1.0529(4) -0.2494(4) 0.2122(2) 0.0495(8) Uani 1 1 d . . . . .
H4A H 0.983139 -0.293954 0.240955 0.074 Uiso 1 1 calc R U . . .
H4B H 1.124500 -0.294313 0.211186 0.074 Uiso 1 1 calc R U . . .
H4C H 1.005172 -0.244876 0.152502 0.074 Uiso 1 1 calc R U . . .
C5 C 0.6913(3) 0.1667(3) 0.36052(19) 0.0374(6) Uani 1 1 d . . . . .
C6 C 0.6007(4) 0.1712(3) 0.2717(2) 0.0431(7) Uani 1 1 d . . . . .
H6A H 0.654599 0.234730 0.244048 0.065 Uiso 1 1 calc R U . . .
H6B H 0.514819 0.192529 0.278381 0.065 Uiso 1 1 calc R U . . .
H6C H 0.574367 0.089108 0.235333 0.065 Uiso 1 1 calc R U . . .
C7 C 0.7503(4) 0.2959(4) 0.4156(2) 0.0516(9) Uani 1 1 d . . . . .
H7A H 0.808018 0.289852 0.472320 0.077 Uiso 1 1 calc R U . . .
H7B H 0.671771 0.328490 0.423926 0.077 Uiso 1 1 calc R U . . .
H7C H 0.809003 0.352682 0.386161 0.077 Uiso 1 1 calc R U . . .
C8 C 0.6119(3) 0.0729(4) 0.4078(2) 0.0479(8) Uani 1 1 d . . . . .
H8A H 0.574950 -0.009301 0.370931 0.072 Uiso 1 1 calc R U . . .
H8B H 0.532940 0.100465 0.421009 0.072 Uiso 1 1 calc R U . . .
H8C H 0.676297 0.066755 0.462012 0.072 Uiso 1 1 calc R U . . .
C9 C 1.2270(4) 0.2540(3) 0.53336(19) 0.0433(8) Uani 1 1 d . . . . .
C10 C 1.2801(4) 0.2876(4) 0.6318(2) 0.0487(8) Uani 1 1 d . . . . .
H10A H 1.199713 0.286834 0.657018 0.073 Uiso 1 1 calc R U . . .
H10B H 1.347635 0.371349 0.646913 0.073 Uiso 1 1 calc R U . . .
H10C H 1.326958 0.226303 0.654823 0.073 Uiso 1 1 calc R U . . .
C11 C 1.1482(4) 0.3435(3) 0.4950(2) 0.0483(8) Uani 1 1 d . . . . .
H11A H 1.108754 0.315483 0.432361 0.072 Uiso 1 1 calc R U . . .
H11B H 1.213744 0.427843 0.504955 0.072 Uiso 1 1 calc R U . . .
H11C H 1.071090 0.344927 0.522816 0.072 Uiso 1 1 calc R U . . .
C12 C 1.3479(5) 0.2505(4) 0.4904(2) 0.0616(10) Uani 1 1 d . . . . .
H12A H 1.399761 0.194356 0.516855 0.092 Uiso 1 1 calc R U . . .
H12B H 1.412614 0.335013 0.498902 0.092 Uiso 1 1 calc R U . . .
H12C H 1.308731 0.219859 0.428096 0.092 Uiso 1 1 calc R U . . .
C13 C 0.7082(3) -0.0067(3) 0.03216(16) 0.0294(6) Uani 1 1 d . . . . .
C14 C 0.7707(3) 0.1165(3) 0.02147(17) 0.0330(6) Uani 1 1 d . . . . .
H14 H 0.735856 0.137229 -0.034015 0.040 Uiso 1 1 calc R U . . .
C15 C 0.8753(3) 0.2132(3) 0.07889(17) 0.0295(6) Uani 1 1 d . . . . .
C16 C 0.6015(3) -0.0904(3) -0.04604(17) 0.0364(6) Uani 1 1 d . . . . .
H16A H 0.642872 -0.152016 -0.069649 0.055 Uiso 1 1 calc R U . . .
H16B H 0.575480 -0.039471 -0.090468 0.055 Uiso 1 1 calc R U . . .
H16C H 0.516680 -0.133900 -0.028799 0.055 Uiso 1 1 calc R U . . .
C17 C 0.9261(3) 0.3342(3) 0.04515(19) 0.0375(7) Uani 1 1 d . . . . .
H17A H 0.904833 0.402092 0.078181 0.056 Uiso 1 1 calc R U . . .
H17B H 0.877765 0.325271 -0.016448 0.056 Uiso 1 1 calc R U . . .
H17C H 1.028632 0.353793 0.051826 0.056 Uiso 1 1 calc R U . . .
C18 C 0.6729(3) -0.1798(3) 0.10695(16) 0.0270(5) Uani 1 1 d . . . . .
C19 C 0.7197(3) -0.2746(3) 0.07081(18) 0.0362(7) Uani 1 1 d . . . . .
C20 C 0.6646(4) -0.3988(3) 0.0764(2) 0.0459(8) Uani 1 1 d . . . . .
C21 C 0.5577(4) -0.4340(3) 0.1173(2) 0.0475(8) Uani 1 1 d . . . . .
C22 C 0.5053(3) -0.3437(3) 0.15162(19) 0.0372(6) Uani 1 1 d . . . . .
C23 C 0.5632(3) -0.2193(2) 0.14648(16) 0.0280(5) Uani 1 1 d . . . . .
C24 C 1.0369(3) 0.3082(3) 0.21313(17) 0.0301(6) Uani 1 1 d . . . . .
C25 C 1.0026(3) 0.4028(3) 0.25886(19) 0.0367(6) Uani 1 1 d . . . . .
C26 C 1.1040(4) 0.4974(3) 0.3183(2) 0.0438(7) Uani 1 1 d . . . . .
C27 C 1.2438(4) 0.5025(3) 0.3313(2) 0.0479(8) Uani 1 1 d . . . . .
C28 C 1.2831(4) 0.4126(3) 0.2864(2) 0.0437(7) Uani 1 1 d . . . . .
C29 C 1.1807(3) 0.3179(3) 0.2279(2) 0.0356(6) Uani 1 1 d . . . . .
F1 F 0.8220(2) -0.2438(2) 0.02830(12) 0.0478(5) Uani 1 1 d . . . . .
F2 F 0.7152(3) -0.4859(2) 0.04073(15) 0.0674(7) Uani 1 1 d . . . . .
F3 F 0.5022(3) -0.55501(18) 0.12183(15) 0.0677(7) Uani 1 1 d . . . . .
F4 F 0.3973(2) -0.37580(18) 0.18907(13) 0.0515(5) Uani 1 1 d . . . . .
F5 F 0.50606(17) -0.13516(15) 0.17889(10) 0.0332(4) Uani 1 1 d . . . . .
F6 F 0.8662(2) 0.40357(18) 0.24503(13) 0.0473(5) Uani 1 1 d . . . . .
F7 F 1.0642(3) 0.58241(19) 0.36445(15) 0.0620(6) Uani 1 1 d . . . . .
F8 F 1.3427(3) 0.5941(2) 0.38942(15) 0.0670(7) Uani 1 1 d . . . . .
F9 F 1.4199(2) 0.4169(2) 0.29990(17) 0.0610(6) Uani 1 1 d . . . . .
F10 F 1.2222(2) 0.23371(18) 0.18294(14) 0.0471(5) Uani 1 1 d . . . . .
N1 N 0.7377(2) -0.0516(2) 0.10697(13) 0.0252(4) Uani 1 1 d . . . . .
N2 N 0.9320(2) 0.2032(2) 0.16109(14) 0.0273(5) Uani 1 1 d . . . . .
Mg1 Mg 0.87794(9) 0.04862(8) 0.22194(5) 0.0240(2) Uani 1 1 d . U . . .
Mg2 Mg 0.95795(9) 0.02567(8) 0.40942(5) 0.02283(19) Uani 1 1 d . U . . .
O1 O 1.0582(2) 0.0617(2) 0.31278(12) 0.0337(4) Uani 1 1 d . U . . .
O2 O 1.0056(2) -0.0700(2) 0.26845(12) 0.0346(4) Uani 1 1 d . U . . .
O3 O 0.7786(2) 0.0014(2) 0.31339(12) 0.0365(4) Uani 1 1 d . U . . .
O4 O 0.8171(2) 0.1339(2) 0.34801(12) 0.0354(4) Uani 1 1 d . U . . .
O5 O 1.0126(3) 0.1204(2) 0.53398(13) 0.0484(5) Uani 1 1 d . U . . .
O6 O 1.1390(3) 0.1286(2) 0.51103(13) 0.0461(5) Uani 1 1 d . U . . .
 
loop_
 _atom_site_aniso_label
 _atom_site_aniso_U_11
 _atom_site_aniso_U_22
 _atom_site_aniso_U_33
 _atom_site_aniso_U_23
 _atom_site_aniso_U_13
 _atom_site_aniso_U_12
C1 0.0342(16) 0.0490(17) 0.0336(15) 0.0079(13) 0.0052(12) 0.0153(14)
C2 0.051(2) 0.070(2) 0.056(2) 0.0244(18) 0.0271(17) 0.0296(19)
C3 0.0368(16) 0.0415(16) 0.0359(15) 0.0026(12) -0.0015(12) 0.0149(13)
C4 0.050(2) 0.058(2) 0.0360(16) -0.0039(15) -0.0016(14) 0.0218(17)
C5 0.0277(14) 0.0482(17) 0.0300(14) 0.0007(12) 0.0007(11) 0.0071(13)
C6 0.0401(17) 0.0392(16) 0.0416(17) -0.0037(13) -0.0079(13) 0.0155(14)
C7 0.046(2) 0.060(2) 0.0371(17) -0.0097(15) 0.0037(14) 0.0072(17)
C8 0.0326(17) 0.064(2) 0.0506(19) 0.0104(16) 0.0197(14) 0.0117(15)
C9 0.055(2) 0.0491(18) 0.0251(14) -0.0040(12) -0.0015(13) 0.0261(16)
C10 0.054(2) 0.055(2) 0.0263(15) -0.0054(13) -0.0020(14) 0.0108(16)
C11 0.054(2) 0.0383(17) 0.0468(19) 0.0020(14) -0.0009(15) 0.0154(15)
C12 0.075(3) 0.076(3) 0.0427(19) 0.0054(18) 0.0172(19) 0.037(2)
C13 0.0244(13) 0.0481(16) 0.0178(11) 0.0034(11) 0.0048(10) 0.0147(12)
C14 0.0348(15) 0.0499(17) 0.0181(12) 0.0117(11) 0.0078(10) 0.0158(13)
C15 0.0343(14) 0.0409(15) 0.0229(12) 0.0110(11) 0.0145(11) 0.0191(12)
C16 0.0371(16) 0.0533(18) 0.0169(12) 0.0019(11) -0.0001(11) 0.0166(14)
C17 0.0456(17) 0.0456(17) 0.0326(14) 0.0182(13) 0.0174(13) 0.0218(14)
C18 0.0261(13) 0.0348(13) 0.0170(11) -0.0011(10) -0.0025(9) 0.0120(11)
C19 0.0342(15) 0.0472(17) 0.0254(13) -0.0076(12) -0.0017(11) 0.0207(13)
C20 0.0506(19) 0.0442(18) 0.0378(16) -0.0131(13) -0.0087(14) 0.0280(15)
C21 0.061(2) 0.0276(14) 0.0400(17) -0.0025(12) -0.0120(15) 0.0118(14)
C22 0.0403(17) 0.0335(15) 0.0289(14) 0.0026(11) -0.0006(12) 0.0038(12)
C23 0.0307(14) 0.0301(13) 0.0209(12) 0.0001(10) 0.0019(10) 0.0098(11)
C24 0.0385(15) 0.0290(13) 0.0258(13) 0.0086(10) 0.0118(11) 0.0100(11)
C25 0.0445(17) 0.0345(15) 0.0348(15) 0.0072(12) 0.0152(13) 0.0127(13)
C26 0.061(2) 0.0293(14) 0.0399(16) 0.0011(12) 0.0190(15) 0.0074(14)
C27 0.056(2) 0.0325(16) 0.0424(17) 0.0031(13) 0.0087(15) -0.0050(14)
C28 0.0391(17) 0.0405(17) 0.0475(18) 0.0123(14) 0.0098(14) 0.0036(14)
C29 0.0399(16) 0.0308(14) 0.0393(15) 0.0084(12) 0.0147(13) 0.0105(12)
F1 0.0401(10) 0.0721(13) 0.0346(9) -0.0093(9) 0.0068(8) 0.0300(10)
F2 0.0764(15) 0.0549(13) 0.0656(14) -0.0237(11) -0.0091(12) 0.0439(12)
F3 0.0934(18) 0.0269(9) 0.0623(14) 0.0001(9) -0.0110(12) 0.0102(10)
F4 0.0543(12) 0.0418(10) 0.0484(11) 0.0101(8) 0.0130(9) -0.0051(9)
F5 0.0351(9) 0.0341(8) 0.0331(8) 0.0007(6) 0.0145(7) 0.0107(7)
F6 0.0489(11) 0.0487(11) 0.0535(11) 0.0057(9) 0.0210(9) 0.0239(9)
F7 0.0910(17) 0.0402(11) 0.0566(13) -0.0065(9) 0.0302(12) 0.0166(11)
F8 0.0704(15) 0.0452(12) 0.0589(13) -0.0075(10) 0.0046(11) -0.0146(11)
F9 0.0343(11) 0.0561(13) 0.0822(16) 0.0129(11) 0.0070(10) 0.0006(9)
F10 0.0402(10) 0.0411(10) 0.0648(12) 0.0021(9) 0.0223(9) 0.0140(8)
N1 0.0239(11) 0.0356(12) 0.0145(9) 0.0015(8) 0.0018(8) 0.0090(9)
N2 0.0309(12) 0.0321(11) 0.0200(10) 0.0052(8) 0.0068(9) 0.0103(9)
Mg1 0.0245(4) 0.0295(4) 0.0156(3) 0.0046(3) 0.0017(3) 0.0060(3)
Mg2 0.0237(4) 0.0286(4) 0.0144(3) 0.0037(3) 0.0021(3) 0.0062(3)
O1 0.0320(8) 0.0476(10) 0.0236(7) 0.0053(7) 0.0059(6) 0.0159(8)
O2 0.0332(10) 0.0462(10) 0.0245(7) 0.0041(7) 0.0031(7) 0.0155(8)
O3 0.0322(8) 0.0559(10) 0.0224(7) 0.0070(7) 0.0052(5) 0.0151(8)
O4 0.0276(9) 0.0540(10) 0.0272(8) 0.0096(7) 0.0068(6) 0.0149(8)
O5 0.0671(13) 0.0480(12) 0.0200(5) 0.0009(7) 0.0007(7) 0.0084(11)
O6 0.0598(10) 0.0449(12) 0.0249(7) -0.0054(8) -0.0126(6) 0.0233(10)
 
_geom_special_details
;
 All esds (except the esd in the dihedral angle between two l.s. planes)
 are estimated using the full covariance matrix.  The cell esds are taken
 into account individually in the estimation of esds in distances, angles
 and torsion angles; correlations between esds in cell parameters are only
 used when they are defined by crystal symmetry.  An approximate (isotropic)
 treatment of cell esds is used for estimating esds involving l.s. planes.
;
 
loop_
 _geom_bond_atom_site_label_1
 _geom_bond_atom_site_label_2
 _geom_bond_distance
 _geom_bond_site_symmetry_2
 _geom_bond_publ_flag
C1 O2 1.448(4) . ?
C1 C2 1.510(5) . ?
C1 C4 1.520(5) . ?
C1 C3 1.523(4) . ?
C5 O4 1.455(4) . ?
C5 C8 1.514(5) . ?
C5 C6 1.520(4) . ?
C5 C7 1.522(5) . ?
C9 O6 1.420(4) . ?
C9 C11 1.518(4) . ?
C9 C10 1.523(4) . ?
C9 C12 1.532(5) . ?
C13 N1 1.339(3) . ?
C13 C14 1.403(4) . ?
C13 C16 1.509(4) . ?
C14 C15 1.392(4) . ?
C15 N2 1.337(3) . ?
C15 C17 1.510(4) . ?
C18 C23 1.389(4) . ?
C18 C19 1.394(4) . ?
C18 N1 1.415(4) . ?
C19 F1 1.347(4) . ?
C19 C20 1.376(5) . ?
C20 F2 1.347(4) . ?
C20 C21 1.374(6) . ?
C21 F3 1.340(4) . ?
C21 C22 1.377(5) . ?
C22 F4 1.342(4) . ?
C22 C23 1.381(4) . ?
C23 F5 1.343(3) . ?
C24 C25 1.389(4) . ?
C24 C29 1.391(4) . ?
C24 N2 1.411(4) . ?
C25 F6 1.347(4) . ?
C25 C26 1.381(5) . ?
C26 F7 1.344(4) . ?
C26 C27 1.364(5) . ?
C27 F8 1.344(4) . ?
C27 C28 1.371(5) . ?
C28 F9 1.336(4) . ?
C28 C29 1.378(4) . ?
C29 F10 1.337(3) . ?
N1 Mg1 2.074(2) . ?
N2 Mg1 2.069(2) . ?
Mg1 O3 1.983(2) . ?
Mg1 O1 2.021(2) . ?
Mg1 O2 2.140(2) . ?
Mg1 O4 2.417(2) . ?
Mg1 Mg2 2.9752(11) . ?
Mg2 O5 1.990(3) 2_756 ?
Mg2 O3 2.036(2) . ?
Mg2 O1 2.040(2) . ?
Mg2 O5 2.055(2) . ?
Mg2 O6 2.139(2) . ?
Mg2 O4 2.216(2) . ?
Mg2 O6 2.372(3) 2_756 ?
Mg2 O2 2.598(2) . ?
Mg2 Mg2 2.9789(15) 2_756 ?
O1 O2 1.482(3) . ?
O3 O4 1.454(3) . ?
O5 O6 1.386(4) . ?
 
loop_
 _geom_angle_atom_site_label_1
 _geom_angle_atom_site_label_2
 _geom_angle_atom_site_label_3
 _geom_angle
 _geom_angle_site_symmetry_1
 _geom_angle_site_symmetry_3
 _geom_angle_publ_flag
O2 C1 C2 110.6(3) . . ?
O2 C1 C4 103.1(2) . . ?
C2 C1 C4 111.3(3) . . ?
O2 C1 C3 108.6(2) . . ?
C2 C1 C3 111.4(3) . . ?
C4 C1 C3 111.5(3) . . ?
O4 C5 C8 110.2(3) . . ?
O4 C5 C6 107.9(2) . . ?
C8 C5 C6 111.9(3) . . ?
O4 C5 C7 103.7(2) . . ?
C8 C5 C7 111.1(3) . . ?
C6 C5 C7 111.5(3) . . ?
O6 C9 C11 110.7(3) . . ?
O6 C9 C10 109.6(3) . . ?
C11 C9 C10 111.4(3) . . ?
O6 C9 C12 102.8(3) . . ?
C11 C9 C12 110.2(3) . . ?
C10 C9 C12 111.8(3) . . ?
N1 C13 C14 123.6(2) . . ?
N1 C13 C16 119.6(3) . . ?
C14 C13 C16 116.7(2) . . ?
C15 C14 C13 130.5(2) . . ?
N2 C15 C14 123.2(3) . . ?
N2 C15 C17 119.4(3) . . ?
C14 C15 C17 117.4(2) . . ?
C23 C18 C19 115.6(3) . . ?
C23 C18 N1 122.3(2) . . ?
C19 C18 N1 122.0(3) . . ?
F1 C19 C20 118.7(3) . . ?
F1 C19 C18 118.9(3) . . ?
C20 C19 C18 122.4(3) . . ?
F2 C20 C21 120.1(3) . . ?
F2 C20 C19 119.6(3) . . ?
C21 C20 C19 120.3(3) . . ?
F3 C21 C20 120.6(3) . . ?
F3 C21 C22 120.2(4) . . ?
C20 C21 C22 119.1(3) . . ?
F4 C22 C21 120.5(3) . . ?
F4 C22 C23 119.7(3) . . ?
C21 C22 C23 119.8(3) . . ?
F5 C23 C22 117.5(3) . . ?
F5 C23 C18 119.7(2) . . ?
C22 C23 C18 122.8(3) . . ?
C25 C24 C29 115.8(3) . . ?
C25 C24 N2 122.0(3) . . ?
C29 C24 N2 122.0(2) . . ?
F6 C25 C26 118.3(3) . . ?
F6 C25 C24 119.5(3) . . ?
C26 C25 C24 122.3(3) . . ?
F7 C26 C27 120.4(3) . . ?
F7 C26 C25 119.8(3) . . ?
C27 C26 C25 119.8(3) . . ?
F8 C27 C26 120.0(3) . . ?
F8 C27 C28 120.0(3) . . ?
C26 C27 C28 120.0(3) . . ?
F9 C28 C27 119.9(3) . . ?
F9 C28 C29 120.5(3) . . ?
C27 C28 C29 119.6(3) . . ?
F10 C29 C28 118.4(3) . . ?
F10 C29 C24 119.1(3) . . ?
C28 C29 C24 122.5(3) . . ?
C13 N1 C18 117.5(2) . . ?
C13 N1 Mg1 125.57(19) . . ?
C18 N1 Mg1 116.88(15) . . ?
C15 N2 C24 117.9(2) . . ?
C15 N2 Mg1 126.35(19) . . ?
C24 N2 Mg1 115.77(16) . . ?
O3 Mg1 O1 85.93(8) . . ?
O3 Mg1 N2 137.56(10) . . ?
O1 Mg1 N2 103.52(9) . . ?
O3 Mg1 N1 104.63(9) . . ?
O1 Mg1 N1 145.73(9) . . ?
N2 Mg1 N1 90.55(9) . . ?
O3 Mg1 O2 86.15(9) . . ?
O1 Mg1 O2 41.61(8) . . ?
N2 Mg1 O2 128.06(9) . . ?
N1 Mg1 O2 105.65(9) . . ?
O3 Mg1 O4 36.96(8) . . ?
O1 Mg1 O4 81.00(7) . . ?
N2 Mg1 O4 102.86(9) . . ?
N1 Mg1 O4 126.60(8) . . ?
O2 Mg1 O4 105.40(8) . . ?
O3 Mg1 Mg2 42.92(6) . . ?
O1 Mg1 Mg2 43.14(6) . . ?
N2 Mg1 Mg2 129.35(7) . . ?
N1 Mg1 Mg2 139.46(7) . . ?
O2 Mg1 Mg2 58.35(6) . . ?
O4 Mg1 Mg2 47.13(5) . . ?
O5 Mg2 O3 118.75(10) 2_756 . ?
O5 Mg2 O1 115.12(10) 2_756 . ?
O3 Mg2 O1 84.09(8) . . ?
O5 Mg2 O5 85.15(10) 2_756 . ?
O3 Mg2 O5 129.00(10) . . ?
O1 Mg2 O5 128.28(10) . . ?
O5 Mg2 O6 83.62(9) 2_756 . ?
O3 Mg2 O6 156.09(10) . . ?
O1 Mg2 O6 94.17(10) . . ?
O5 Mg2 O6 38.52(10) . . ?
O5 Mg2 O4 150.92(10) 2_756 . ?
O3 Mg2 O4 39.72(8) . . ?
O1 Mg2 O4 85.74(8) . . ?
O5 Mg2 O4 97.79(9) . . ?
O6 Mg2 O4 116.40(9) . . ?
O5 Mg2 O6 35.71(9) 2_756 2_756 ?
O3 Mg2 O6 97.14(9) . 2_756 ?
O1 Mg2 O6 145.83(9) . 2_756 ?
O5 Mg2 O6 76.59(9) . 2_756 ?
O6 Mg2 O6 97.51(9) . 2_756 ?
O4 Mg2 O6 116.72(8) . 2_756 ?
O5 Mg2 O2 90.66(9) 2_756 . ?
O3 Mg2 O2 73.80(7) . . ?
O1 Mg2 O2 34.71(8) . . ?
O5 Mg2 O2 155.48(10) . . ?
O6 Mg2 O2 117.02(9) . . ?
O4 Mg2 O2 97.53(7) . . ?
O6 Mg2 O2 112.84(8) 2_756 . ?
O5 Mg2 Mg1 130.14(7) 2_756 . ?
O3 Mg2 Mg1 41.56(6) . . ?
O1 Mg2 Mg1 42.66(6) . . ?
O5 Mg2 Mg1 144.69(8) . . ?
O6 Mg2 Mg1 130.67(8) . . ?
O4 Mg2 Mg1 53.08(6) . . ?
O6 Mg2 Mg1 131.30(6) 2_756 . ?
O2 Mg2 Mg1 44.53(5) . . ?
O5 Mg2 Mg2 43.42(6) 2_756 2_756 ?
O3 Mg2 Mg2 139.06(8) . 2_756 ?
O1 Mg2 Mg2 135.31(7) . 2_756 ?
O5 Mg2 Mg2 41.72(7) . 2_756 ?
O6 Mg2 Mg2 52.13(7) . 2_756 ?
O4 Mg2 Mg2 132.63(7) . 2_756 ?
O6 Mg2 Mg2 45.39(6) 2_756 2_756 ?
O2 Mg2 Mg2 129.44(6) . 2_756 ?
Mg1 Mg2 Mg2 173.46(5) . 2_756 ?
O2 O1 Mg1 73.49(11) . . ?
O2 O1 Mg2 93.71(13) . . ?
Mg1 O1 Mg2 94.20(9) . . ?
C1 O2 O1 109.8(2) . . ?
C1 O2 Mg1 146.95(18) . . ?
O1 O2 Mg1 64.90(11) . . ?
C1 O2 Mg2 127.06(16) . . ?
O1 O2 Mg2 51.58(10) . . ?
Mg1 O2 Mg2 77.12(7) . . ?
O4 O3 Mg1 87.95(13) . . ?
O4 O3 Mg2 76.83(12) . . ?
Mg1 O3 Mg2 95.52(9) . . ?
C5 O4 O3 109.2(2) . . ?
C5 O4 Mg2 137.25(17) . . ?
O3 O4 Mg2 63.45(11) . . ?
C5 O4 Mg1 133.12(16) . . ?
O3 O4 Mg1 55.08(10) . . ?
Mg2 O4 Mg1 79.79(7) . . ?
O6 O5 Mg2 87.36(16) . 2_756 ?
O6 O5 Mg2 74.02(13) . . ?
Mg2 O5 Mg2 94.85(10) 2_756 . ?
O5 O6 C9 109.9(2) . . ?
O5 O6 Mg2 67.46(13) . . ?
C9 O6 Mg2 136.35(18) . . ?
O5 O6 Mg2 56.93(14) . 2_756 ?
C9 O6 Mg2 134.71(18) . 2_756 ?
Mg2 O6 Mg2 82.49(9) . 2_756 ?
 
_refine_diff_density_max    1.039
_refine_diff_density_min   -1.128
_refine_diff_density_rms    0.071

_shelx_res_file
;
TITL tp388 in P -1
    shelx.res
    created by SHELXL-2018/3 at 18:59:10 on 30-Oct-2020
CELL  0.71073  10.0839  11.1700  15.9702   95.127  102.809  104.709
ZERR     1.00   0.0004   0.0005   0.0007    0.004    0.003    0.004
LATT   1
SFAC  C    H    F    MG   N    O
UNIT  58 68 20 4 4 12
MERG   2
OMIT     0.00 180.00
OMIT    11  -1   2
OMIT   -11   1   1
OMIT    10   0   5
OMIT    11  -1   1
OMIT     1  -1   4
OMIT    11  -2   4
OMIT    10  -1   5
OMIT     9   1   0
OMIT    -9  -1   2
OMIT    10   0   0
OMIT   -10   0   1
OMIT    11  -2   2
OMIT     9  -1   8
OMIT    10  -2   7
OMIT   -10   0   2
DELU 0.001 0.001 Mg1 Mg2 O1 O2 O3 O4 O5 O6
FMAP   2
PLAN   20
ACTA
BOND
L.S.   8
TEMP  -173.00
WGHT    0.072800    2.049000
FVAR       5.77847
C1    1    1.124226   -0.117650    0.261685    11.00000    0.03421    0.04898 =
         0.03357    0.00792    0.00519    0.01527
C2    1    1.214908   -0.038647    0.212081    11.00000    0.05057    0.07021 =
         0.05622    0.02437    0.02708    0.02960
AFIX 137
H2A   2    1.155731   -0.033411    0.155649    11.00000   -1.50000
H2B   2    1.288964   -0.076942    0.203050    11.00000   -1.50000
H2C   2    1.258897    0.045698    0.245341    11.00000   -1.50000
AFIX   0
C3    1    1.209113   -0.119500    0.352954    11.00000    0.03681    0.04150 =
         0.03585    0.00257   -0.00147    0.01487
AFIX 137
H3A   2    1.252777   -0.033402    0.383270    11.00000   -1.50000
H3B   2    1.283284   -0.160466    0.349328    11.00000   -1.50000
H3C   2    1.145910   -0.165825    0.385002    11.00000   -1.50000
AFIX   0
C4    1    1.052927   -0.249399    0.212186    11.00000    0.04980    0.05821 =
         0.03595   -0.00393   -0.00165    0.02184
AFIX 137
H4A   2    0.983139   -0.293954    0.240955    11.00000   -1.50000
H4B   2    1.124500   -0.294313    0.211186    11.00000   -1.50000
H4C   2    1.005172   -0.244876    0.152502    11.00000   -1.50000
AFIX   0
C5    1    0.691309    0.166694    0.360520    11.00000    0.02771    0.04822 =
         0.02999    0.00069    0.00069    0.00708
C6    1    0.600726    0.171162    0.271678    11.00000    0.04011    0.03919 =
         0.04156   -0.00367   -0.00787    0.01546
AFIX 137
H6A   2    0.654599    0.234730    0.244048    11.00000   -1.50000
H6B   2    0.514819    0.192529    0.278381    11.00000   -1.50000
H6C   2    0.574367    0.089108    0.235333    11.00000   -1.50000
AFIX   0
C7    1    0.750277    0.295941    0.415641    11.00000    0.04625    0.06019 =
         0.03707   -0.00975    0.00370    0.00716
AFIX 137
H7A   2    0.808018    0.289852    0.472320    11.00000   -1.50000
H7B   2    0.671771    0.328490    0.423926    11.00000   -1.50000
H7C   2    0.809003    0.352682    0.386161    11.00000   -1.50000
AFIX   0
C8    1    0.611867    0.072878    0.407787    11.00000    0.03260    0.06408 =
         0.05060    0.01040    0.01965    0.01169
AFIX 137
H8A   2    0.574950   -0.009301    0.370931    11.00000   -1.50000
H8B   2    0.532940    0.100465    0.421009    11.00000   -1.50000
H8C   2    0.676297    0.066755    0.462012    11.00000   -1.50000
AFIX   0
C9    1    1.227022    0.254023    0.533356    11.00000    0.05473    0.04915 =
         0.02506   -0.00398   -0.00149    0.02611
C10   1    1.280057    0.287620    0.631797    11.00000    0.05366    0.05537 =
         0.02630   -0.00539   -0.00202    0.01079
AFIX 137
H10A  2    1.199713    0.286834    0.657018    11.00000   -1.50000
H10B  2    1.347635    0.371349    0.646913    11.00000   -1.50000
H10C  2    1.326958    0.226303    0.654823    11.00000   -1.50000
AFIX   0
C11   1    1.148167    0.343495    0.494972    11.00000    0.05356    0.03834 =
         0.04681    0.00199   -0.00091    0.01540
AFIX 137
H11A  2    1.108754    0.315483    0.432361    11.00000   -1.50000
H11B  2    1.213744    0.427843    0.504955    11.00000   -1.50000
H11C  2    1.071090    0.344927    0.522816    11.00000   -1.50000
AFIX   0
C12   1    1.347927    0.250495    0.490435    11.00000    0.07508    0.07650 =
         0.04267    0.00538    0.01723    0.03736
AFIX 137
H12A  2    1.399761    0.194356    0.516855    11.00000   -1.50000
H12B  2    1.412614    0.335013    0.498902    11.00000   -1.50000
H12C  2    1.308731    0.219859    0.428096    11.00000   -1.50000
AFIX   0
C13   1    0.708214   -0.006730    0.032162    11.00000    0.02438    0.04811 =
         0.01782    0.00338    0.00484    0.01471
C14   1    0.770684    0.116466    0.021473    11.00000    0.03477    0.04994 =
         0.01812    0.01173    0.00778    0.01577
AFIX  43
H14   2    0.735856    0.137229   -0.034015    11.00000   -1.20000
AFIX   0
C15   1    0.875327    0.213187    0.078891    11.00000    0.03431    0.04089 =
         0.02286    0.01105    0.01453    0.01905
C16   1    0.601460   -0.090354   -0.046038    11.00000    0.03707    0.05334 =
         0.01690    0.00189   -0.00008    0.01660
AFIX 137
H16A  2    0.642872   -0.152016   -0.069649    11.00000   -1.50000
H16B  2    0.575480   -0.039471   -0.090468    11.00000   -1.50000
H16C  2    0.516680   -0.133900   -0.028799    11.00000   -1.50000
AFIX   0
C17   1    0.926095    0.334209    0.045151    11.00000    0.04562    0.04556 =
         0.03258    0.01821    0.01742    0.02177
AFIX 137
H17A  2    0.904833    0.402092    0.078181    11.00000   -1.50000
H17B  2    0.877765    0.325271   -0.016448    11.00000   -1.50000
H17C  2    1.028632    0.353793    0.051826    11.00000   -1.50000
AFIX   0
C18   1    0.672881   -0.179832    0.106946    11.00000    0.02611    0.03481 =
         0.01703   -0.00111   -0.00247    0.01205
C19   1    0.719742   -0.274604    0.070808    11.00000    0.03419    0.04717 =
         0.02540   -0.00760   -0.00169    0.02074
C20   1    0.664648   -0.398770    0.076403    11.00000    0.05057    0.04419 =
         0.03777   -0.01305   -0.00874    0.02801
C21   1    0.557718   -0.434031    0.117328    11.00000    0.06089    0.02757 =
         0.04004   -0.00247   -0.01199    0.01179
C22   1    0.505323   -0.343701    0.151625    11.00000    0.04031    0.03355 =
         0.02892    0.00259   -0.00056    0.00378
C23   1    0.563162   -0.219336    0.146477    11.00000    0.03071    0.03006 =
         0.02091    0.00008    0.00190    0.00978
C24   1    1.036866    0.308174    0.213127    11.00000    0.03846    0.02902 =
         0.02577    0.00863    0.01180    0.01000
C25   1    1.002590    0.402755    0.258861    11.00000    0.04453    0.03448 =
         0.03478    0.00715    0.01517    0.01270
C26   1    1.104014    0.497400    0.318326    11.00000    0.06142    0.02931 =
         0.03995    0.00113    0.01899    0.00743
C27   1    1.243751    0.502457    0.331336    11.00000    0.05640    0.03252 =
         0.04237    0.00311    0.00867   -0.00505
C28   1    1.283089    0.412648    0.286367    11.00000    0.03911    0.04051 =
         0.04755    0.01233    0.00985    0.00361
C29   1    1.180692    0.317918    0.227910    11.00000    0.03987    0.03081 =
         0.03934    0.00842    0.01474    0.01050
F1    3    0.822043   -0.243769    0.028297    11.00000    0.04008    0.07215 =
         0.03457   -0.00933    0.00683    0.02996
F2    3    0.715209   -0.485920    0.040728    11.00000    0.07638    0.05491 =
         0.06561   -0.02372   -0.00913    0.04390
F3    3    0.502174   -0.555007    0.121835    11.00000    0.09344    0.02695 =
         0.06226    0.00010   -0.01103    0.01018
F4    3    0.397335   -0.375805    0.189067    11.00000    0.05428    0.04182 =
         0.04843    0.01005    0.01301   -0.00509
F5    3    0.506056   -0.135155    0.178893    11.00000    0.03508    0.03410 =
         0.03307    0.00074    0.01450    0.01067
F6    3    0.866165    0.403573    0.245030    11.00000    0.04894    0.04869 =
         0.05353    0.00573    0.02099    0.02394
F7    3    1.064196    0.582414    0.364447    11.00000    0.09099    0.04022 =
         0.05660   -0.00654    0.03018    0.01662
F8    3    1.342673    0.594138    0.389417    11.00000    0.07038    0.04522 =
         0.05893   -0.00753    0.00461   -0.01455
F9    3    1.419927    0.416927    0.299896    11.00000    0.03434    0.05610 =
         0.08218    0.01294    0.00701    0.00061
F10   3    1.222175    0.233714    0.182937    11.00000    0.04022    0.04112 =
         0.06478    0.00205    0.02232    0.01401
N1    5    0.737685   -0.051615    0.106969    11.00000    0.02393    0.03555 =
         0.01452    0.00145    0.00183    0.00898
N2    5    0.932044    0.203170    0.161087    11.00000    0.03093    0.03212 =
         0.02004    0.00524    0.00678    0.01032
MG1   4    0.877941    0.048617    0.221942    11.00000    0.02450    0.02952 =
         0.01564    0.00463    0.00175    0.00600
MG2   4    0.957952    0.025673    0.409420    11.00000    0.02367    0.02857 =
         0.01435    0.00373    0.00212    0.00623
O1    6    1.058164    0.061732    0.312777    11.00000    0.03205    0.04757 =
         0.02361    0.00526    0.00593    0.01594
O2    6    1.005583   -0.069968    0.268452    11.00000    0.03324    0.04619 =
         0.02448    0.00405    0.00306    0.01551
O3    6    0.778600    0.001414    0.313391    11.00000    0.03215    0.05586 =
         0.02244    0.00705    0.00517    0.01513
O4    6    0.817067    0.133944    0.348015    11.00000    0.02758    0.05405 =
         0.02724    0.00961    0.00680    0.01494
O5    6    1.012640    0.120443    0.533984    11.00000    0.06706    0.04796 =
         0.01996    0.00086    0.00071    0.00843
O6    6    1.138997    0.128592    0.511029    11.00000    0.05983    0.04492 =
         0.02488   -0.00540   -0.01257    0.02331
HKLF    4


REM  tp388 in P -1
REM wR2 = 0.1639, GooF = S = 1.108, Restrained GooF = 1.167 for all data
REM R1 = 0.0599 for 5533 Fo > 4sig(Fo) and 0.0686 for all 6394 data
REM 453 parameters refined using 28 restraints

END

WGHT      0.0748      2.2568

REM Highest difference peak  1.039,  deepest hole -1.128,  1-sigma level  0.071
Q1    1   1.0029 -0.0177  0.3054  11.00000  0.05    1.04
Q2    1   0.8398  0.0801  0.3335  11.00000  0.05    0.80
Q3    1   1.0592  0.0869  0.5022  11.00000  0.05    0.53
Q4    1   1.1920  0.1333  0.5364  11.00000  0.05    0.43
Q5    1   1.2664  0.2053  0.4867  11.00000  0.05    0.43
Q6    1   1.1121 -0.0560  0.2981  11.00000  0.05    0.41
Q7    1   1.0343 -0.1771  0.2317  11.00000  0.05    0.36
Q8    1   0.7440  0.1369  0.3517  11.00000  0.05    0.31
Q9    1   0.9020  0.2065  0.1219  11.00000  0.05    0.28
Q10   1   1.1144 -0.1116  0.1959  11.00000  0.05    0.26
Q11   1   0.7897 -0.0211  0.1427  11.00000  0.05    0.26
Q12   1   0.8424  0.1634  0.0568  11.00000  0.05    0.26
Q13   1   0.7812  0.0524  0.0235  11.00000  0.05    0.25
Q14   1   1.1081  0.3139  0.2210  11.00000  0.05    0.25
Q15   1   0.9220  0.0576  0.3043  11.00000  0.05    0.25
Q16   1   1.0460  0.6182  0.3096  11.00000  0.05    0.25
Q17   1   0.9321  0.0257  0.3348  11.00000  0.05    0.24
Q18   1   0.7439  0.2198  0.4003  11.00000  0.05    0.24
Q19   1   1.2648  0.2734  0.5767  11.00000  0.05    0.23
Q20   1   0.5751 -0.4192  0.0737  11.00000  0.05    0.23
;
_shelx_res_checksum   63061

_shelx_hkl_file
;
   0   0   2 93382.3 1922.72   3
   0   0   2 93192.6 1860.09   1
   0   0  -2 94304.5 1857.90   1
   0   0   3 5770.49 260.435   3
   0   0   3 6171.97 217.926   5
   0   0  -3 6431.31 204.056   1
   0   0   4 7642.62 346.705   3
   0   0   4 7669.66 278.240   5
   0   0   5 6129.91 333.747   3
   0   0   5 4125.68 217.730   5
   0   0   6 10080.0 367.021  11
   0   0   6 10122.5 391.380   5
   0   0   6 10706.8 508.357   3
   0   0   7 69928.7 1847.86   3
   0   0   7 69278.2 1624.88   5
   0   0  -7 67715.3 1689.84   9
   0   0   8 2450.16 249.045   6
   0   0  -8 2373.37 244.340   9
   0   0   8 2222.59 294.779   3
   0   0  -9 13057.3 608.878   9
   0   0   9 12759.3 617.203   6
   0   0  10 3834.95 349.921   6
   0   0 -10 3952.28 344.995   9
   0   0 -11 26887.1 1032.54   9
   0   0 -12 236.140 136.476   9
   0   0  13 7331.98 337.093  28
   0   0  14 2055.31 196.665  22
   0   0  15 2099.65 194.207  22
   0   0  15 1881.70 182.625  14
   0   0  16 13787.2 481.495  14
   0   0  16 14576.0 500.862  22
   0   0  17 346.849 92.8406  14
   0   0  17 356.697 102.952  22
   0   0  18 1350.51 114.597  14
   0   0  18 1609.97 128.257  22
   0  -1  19 3020.79 143.513  22
   0  -1  18 16.4625 63.8374  14
   0  -1  18-18.3318 67.3902  22
   0  -1  17 13.3772 82.1715  14
   0  -1  17 28.7999 91.6507  22
   0  -1  16 35564.3 940.601  22
   0  -1  16 35050.9 928.409  14
   0  -1  15 622.251 134.942  14
   0  -1  15 535.867 136.193  22
   0  -1  14 360.659 121.459  22
   0  -1  14 267.356 112.885  14
   0  -1  13 1266.58 157.641  22
   0  -1  13 1263.08 149.956  14
   0   1 -12 62.0410 106.798   9
   0   1 -11 26690.8 1002.25   9
   0   1 -10 47875.8 1434.82   9
   0  -1  10 50662.1 1680.22   3
   0  -1   9 3676.10 380.418   3
   0   1  -9 3646.80 301.844   9
   0  -1   8 3902.30 354.514   3
   0  -1   8 231.904 94.0058   5
   0   1  -7 2220.70 167.076   1
   0  -1   7 2358.27 274.296   3
   0  -1   7 2159.35 189.622   5
   0   1  -6 98.2790 54.6769   1
   0  -1   6 186.541 114.900   3
   0  -1   5 129143. 2803.58   3
   0   1  -5 127404. 2643.36   1
   0   1  -4 44669.2 1008.28   1
   0  -1   4 43669.3 1097.70   3
   0  -1   3 108625. 2268.66   3
   0  -1   2 14745.2 398.463   3
   0   1  -1 2386.61 105.404   2
   0   1   0 59313.3 1203.95   2
   0   1   1 58874.3 1235.35   6
   0  -1  -2 37605.2 855.242   9
   0   1   2 38026.2 830.574   4
   0   1   2 37256.3 865.976   6
   0   1   3 55006.5 1242.19   6
   0   1   3 54935.0 1193.11   4
   0  -1  -3 53968.7 1232.95   9
   0   1   3 54133.2 1192.61   5
   0   1   4 5479.81 271.178   6
   0   1   4 5485.88 243.156   5
   0   1   4 5741.69 209.766   1
   0  -1  -4 5346.91 269.730   9
   0   1   5 520.989 88.8373   5
   0   1   5 484.242 66.7596   1
   0   1   5 636.346 116.969   6
   0  -1  -5 403.666 101.698   9
   0  -1  -6 449.853 120.774   9
   0   1   6 452.776 98.0279   5
   0   1   7 6492.21 333.633   5
   0   1   7 6584.13 393.253   6
   0  -1  -7 7013.94 393.178   9
   0  -1  -8 18330.9 728.098   9
   0   1   8 18260.6 742.327   6
   0  -1  -9 35244.7 1158.18   9
   0   1   9 34039.1 1167.57   6
   0  -1 -10 1219.30 212.089   9
   0   1  10 1074.34 217.696   6
   0  -1 -11 629.913 184.645   9
   0  -1 -12 11340.2 674.546   9
   0   1  13 498.842 120.217  28
   0   1  14-65.0994 109.430  28
   0   1  15 2090.90 187.358  14
   0   1  15 2279.60 200.421  22
   0   1  16 7365.39 334.493  22
   0   1  16 7091.69 312.552  14
   0   1  17 3031.83 181.283  14
   0   1  17 3437.39 201.776  22
   0   1  18 517.446 84.0486  22
   0   1  18 555.985 74.6606  14
   0  -2  19 174.088 55.0181  22
   0  -2  19 242.898 54.3249  13
   0  -2  18 2269.10 155.788  22
   0  -2  17 1080.88 134.491  22
   0  -2  17 961.611 130.584  14
   0  -2  16 361.208 122.773  22
   0  -2  16 532.417 129.523  14
   0  -2  15 5986.43 312.869  14
   0  -2  15 6187.22 320.755  22
   0  -2  14 1020.58 149.008  14
   0  -2  14 1020.11 154.842  22
   0  -2  13 5842.79 271.383  29
   0  -2  13 6133.19 306.310  14
   0  -2  13 5938.52 306.339  22
   0  -2  12 5876.36 571.914   3
   0   2 -11 67170.2 1850.00   9
   0  -2  11 70228.3 2177.65   3
   0  -2  10 31347.2 1253.51   3
   0   2 -10 31563.1 1043.63   9
   0  -2   9 5388.56 346.462   5
   0  -2   9 4840.58 436.587   3
   0  -2   8 799.608 201.225   3
   0  -2   7 47452.6 1370.09   3
   0   2  -7 44903.2 1150.76   1
   0  -2   6 35654.2 967.465   2
   0  -2   6 37857.5 1109.65   3
   0   2  -6 39005.3 975.622   1
   0  -2   5 217674. 4347.81   3
   0  -2   5 201269. 4222.64   2
   0  -2   4 2034.44 176.814   3
   0  -2   4 1854.40 144.290   2
   0  -2   3 881308. 16569.7   7
   0  -2   3 856133. 16611.6   3
   0  -2   2 182567. 3647.46   7
   0   2  -1 24231.0 624.012   6
   0  -2   1 23156.7 591.093   7
   0  -2   1 24237.2 577.981  10
   0   2  -1 24939.6 603.594   2
   0  -2   0 34333.7 727.832   8
   0   2   0 32255.6 782.828   4
   0   2   0 33069.6 810.061   6
   0   2   0 33422.2 775.330   2
   0   2   1 2512.65 163.767   6
   0   2   1 2496.81 143.947   4
   0  -2  -1 2666.13 150.859   9
   0   2   2 9468.21 356.795   6
   0  -2  -2 9260.65 334.556   9
   0   2   2 9044.10 309.663   4
   0   2   3 16838.7 553.823   6
   0  -2  -3 17000.7 533.118   9
   0   2   3 17109.8 495.492   4
   0   2   4 16244.3 498.689   4
   0  -2  -4 15856.0 546.324   9
   0   2   4 15930.0 565.950   6
   0   2   5 20489.9 702.821   6
   0  -2  -5 19466.6 669.453   9
   0  -2  -6 293673. 6019.21   9
   0   2   6 288294. 6049.62   6
   0   2   7 5637.77 389.662   6
   0  -2  -7 5654.26 383.969   9
   0   2   8 1821.85 248.772   6
   0  -2  -8 1936.08 245.539   9
   0   2   9 40108.3 1348.66   6
   0  -2  -9 40536.1 1322.73   9
   0   2  10 7363.02 533.004   6
   0  -2 -10 8049.81 539.866   9
   0  -2 -11 25883.0 1081.98   9
   0   2  12 48.7569 85.3148  28
   0   2  13 878.289 137.407  28
   0   2  14 24998.3 728.384  28
   0   2  15 1684.98 174.964  22
   0   2  15 1386.51 155.330  28
   0   2  16 1503.04 155.369  22
   0   2  16 1442.50 136.929  14
   0   2  17 716.642 103.374  22
   0   2  17 671.228 89.7764  14
   0   2  18 244.166 62.1297  22
   0  -3  19 30.6773 44.9198  13
   0  -3  18 160.781 71.6109  22
   0  -3  17 747.765 118.766  22
   0  -3  16 1436.89 163.819  14
   0  -3  16 1424.88 132.785  29
   0  -3  16 1368.31 161.792  22
   0  -3  15 1294.94 167.681  14
   0  -3  15 1136.68 158.494  22
   0  -3  15 1307.55 141.406  29
   0  -3  14 8616.96 385.561  22
   0  -3  14 8445.97 348.107  29
   0  -3  14 8420.09 381.411  14
   0  -3  13 951.185 145.960  22
   0  -3  13 1012.38 130.838  29
   0  -3  13 944.944 141.375  14
   0  -3  12 25051.5 1211.77   3
   0  -3  11 43799.3 1609.12   3
   0  -3  10 236335. 5434.53   3
   0  -3   9 7292.26 533.197   3
   0  -3   8 640.508 192.909   3
   0  -3   7 1491.34 231.689   3
   0  -3   6 117605. 2706.04   3
   0  -3   5 269613. 5556.70   3
   0  -3   4 229022. 4658.65   2
   0  -3   4 226848. 4693.54   3
   0  -3   3 43488.2 1074.16   7
   0  -3   3 44699.9 1092.66   2
   0  -3   2 44462.5 1085.17   7
   0  -3   2 46130.4 1052.44  10
   0  -3   1 2477.37 156.374  10
   0   3  -1 2914.89 179.964   2
   0  -3   1 2450.26 167.959   7
   0   3  -1 2493.48 189.895   6
   0   3   0 4867.29 247.844   4
   0  -3   0 5274.42 199.608   8
   0   3   0 5399.32 246.516   2
   0   3   0 4920.35 274.238   6
   0   3   1 29044.9 840.800   6
   0   3   1 29500.6 783.944   4
   0  -3  -1 30905.4 695.164   8
   0   3   1 30579.5 776.421   2
   0  -3  -2 556.746 58.6364   8
   0   3   2 475.206 109.447   6
   0  -3  -2 528.814 99.0983   9
   0   3   2 488.478 89.4510   4
   0   3   3 3343.39 208.055   4
   0  -3  -3 3619.02 157.407   8
   0   3   3 3633.03 264.808   6
   0   3   4 16653.3 549.265   4
   0  -3  -4 17615.3 627.028   9
   0   3   4 17059.2 652.719   6
   0  -3  -5 860.098 161.023   9
   0   3   5 786.277 120.211   4
   0   3   5 993.132 178.335   6
   0   3   6 51096.7 1481.77   6
   0  -3  -6 50673.5 1429.85   9
   0  -3  -7 225.230 133.099   9
   0   3   7 443.746 157.885   6
   0  -3  -8 10639.6 595.988   9
   0   3   8 10498.0 615.444   6
   0   3   9 474.235 172.288   6
   0  -3  -9 722.823 203.675   9
   0   3  10 16115.0 847.336   6
   0  -3 -10 16285.7 829.449   9
   0  -3 -11 42632.6 1518.74   9
   0   3  12 12972.0 464.136  28
   0   3  13 12376.1 454.922  28
   0   3  14 100.581 95.0373  28
   0   3  15 1985.89 166.132  28
   0   3  16 1119.41 113.602  14
   0   3  16 1053.75 122.642  22
   0   3  17 454.462 80.6325  22
   0   3  17 429.788 64.3582  14
   0  -4  18 173.726 71.5507  13
   0  -4  17 6240.97 278.594  22
   0  -4  17 5868.88 241.896  29
   0  -4  16 11842.9 439.825  22
   0  -4  16 11655.3 402.790  29
   0  -4  15 676.117 143.781  14
   0  -4  15 773.708 125.678  29
   0  -4  15 902.946 144.797  22
   0  -4  14 100.070 105.336  14
   0  -4  14 149.594 96.8026  29
   0  -4  14 89.3699 100.678  22
   0  -4  13 7316.46 346.715  14
   0  -4  13 7584.32 335.100  29
   0  -4  13 7716.46 356.131  22
   0  -4  12 28141.7 800.583  22
   0  -4  12 29329.7 808.974  14
   0  -4  12 30015.0 792.198  29
   0  -4  12 27751.8 1293.47   3
   0  -4  11 16683.5 939.307   3
   0  -4  10 112446. 3016.72   3
   0  -4   9 1344.51 263.113   3
   0  -4   8 46867.1 1491.80   3
   0  -4   7 9715.13 546.652   3
   0  -4   6 75111.1 1925.75   3
   0  -4   5 23670.5 816.425   3
   0  -4   4 70036.7 1724.15   3
   0  -4   4 70604.5 1683.34   7
   0  -4   3 80884.9 1869.18   7
   0  -4   2 1238.87 147.582   7
   0  -4   2 1055.16 120.802  10
   0   4  -1 12999.7 471.030   2
   0   4  -1 11979.5 484.896   4
   0   4  -1 12709.3 518.439   6
   0  -4   1 12358.8 445.918  10
   0  -4   1 12579.6 471.356   7
   0   4   0 6151.35 322.254   4
   0   4   0 6176.99 355.631   6
   0   4   0 6784.03 316.662   2
   0   4   1 48354.2 1184.62   2
   0   4   1 47878.3 1291.64   6
   0  -4  -1 47576.3 1056.33   8
   0   4   1 44330.1 1183.32   4
   0   4   2 76632.5 1763.13   2
   0   4   2 77184.7 1793.25   4
   0   4   2 77996.9 1916.21   6
   0   4   3 30211.7 976.281   6
   0   4   3 27778.6 828.607   4
   0  -4  -3 29413.8 895.959   9
   0   4   3 27950.9 804.316   2
   0   4   4 11354.0 463.765   4
   0  -4  -4 10975.2 519.084   9
   0   4   4 11509.1 570.931   6
   0  -4  -5 307.503 137.758   9
   0   4   5 415.246 148.391   6
   0   4   5 252.211 87.3314   4
   0  -4  -6 86309.1 2240.73   9
   0   4   6 88654.7 2326.68   6
   0  -4  -7 5486.63 430.345   9
   0   4   7 5137.96 437.252   6
   0  -4  -8 12041.2 678.113   9
   0   4   8 11468.8 694.073   6
   0  -4  -9 32177.3 1255.73   9
   0   4   9 33902.3 1320.10   6
   0  -4 -10 15162.9 830.987   9
   0   4  10 14850.3 844.471   6
   0   4  11 76275.4 1699.87  28
   0   4  11 73842.7 1643.96  23
   0   4  12 11007.9 420.906  28
   0   4  13 1624.98 164.814  28
   0   4  14-3.74795 83.0822  28
   0   4  15 685.503 105.150  28
   0   4  16 265.539 61.6680  14
   0   4  16 286.089 78.4390  22
   0   4  17 465.529 64.3928  22
   0  -5  18 24.6466 58.9410  13
   0  -5  17 197.860 73.0392  29
   0  -5  17 204.584 87.7481  13
   0  -5  16 1117.27 128.517  29
   0  -5  15 130.219 96.3459  29
   0  -5  15 170.846 109.546  22
   0  -5  14 415.537 118.635  29
   0  -5  14 383.365 118.761  22
   0  -5  13 18047.9 604.069  22
   0  -5  13 18932.2 595.273  29
   0  -5  12 6706.23 324.221  14
   0  -5  12 6719.41 326.849  22
   0  -5  12 7271.56 326.779  29
   0  -5  11 1501.94 323.242   3
   0  -5  10 10652.2 712.466   3
   0  -5   9 90950.1 2530.02   3
   0  -5   8 3004.77 344.341   3
   0  -5   7 28073.0 1047.88   3
   0  -5   6 49375.9 1471.14   3
   0  -5   5 6439.14 416.894   3
   0  -5   4 234042. 4888.70   7
   0  -5   4 228909. 4915.71   3
   0  -5   3 22366.0 768.394   7
   0  -5   2 24841.9 765.534  10
   0   5  -2 25206.9 861.691   4
   0  -5   2 25011.4 820.836   7
   0  -5   1 44426.7 1220.19   7
   0  -5   1 45057.0 1185.30  10
   0   5  -1 44049.4 1252.20   4
   0   5   0 25652.0 906.846   6
   0   5   0 24169.5 818.707   4
   0  -5   0 25960.9 808.442  10
   0  -5   0 25253.3 818.648   7
   0   5   1 8807.51 434.073   4
   0   5   1 9290.72 509.489   6
   0   5   2 61773.3 1701.88   6
   0   5   2 58851.2 1529.35   4
   0   5   3 2584.97 228.967   4
   0   5   3 2522.09 298.903   6
   0   5   4 5467.63 437.340   6
   0   5   4 5355.92 332.363   4
   0   5   5 6042.12 480.526   6
   0   5   6 475.265 178.085   6
   0   5   7 6677.17 545.839   6
   0  -5  -7 6569.19 499.436   9
   0  -5  -8 1311.92 255.527   9
   0   5   8 1264.22 265.963   6
   0   5   9 11795.5 765.786   6
   0   5  10 3682.78 230.177  30
   0   5  10 3661.49 216.502  15
   0   5  10 3924.28 217.168  23
   0   5  11 1993.50 178.200  28
   0   5  11 1940.15 158.076  23
   0   5  12 16926.3 540.308  28
   0   5  12 16144.4 494.132  23
   0   5  13 474.954 110.046  28
   0   5  14-13.0761 76.0941  28
   0   5  15 326.618 73.1647  28
   0   5  16 1478.35 103.654  22
   0  -6  18 677.749 76.8754  13
   0  -6  17 41.5554 67.4476  13
   0  -6  17 94.3017 68.0592  29
   0  -6  16 5283.64 267.829  13
   0  -6  16 5066.47 242.923  29
   0  -6  15 100.363 100.855  13
   0  -6  15-106.647 107.452  29
   0  -6  14-18.2482 103.183  29
   0  -6  13 963.788 141.752  29
   0  -6  12 3323.57 228.480  29
   0  -6  11 25722.1 733.452  29
   0  -6  10 7717.97 627.371   3
   0  -6   9 130.514 166.278   3
   0  -6   8 8246.36 579.251   3
   0  -6   7 345.811 165.554   3
   0  -6   6 22213.9 924.056   3
   0  -6   5 25816.9 974.503   3
   0  -6   4 17855.0 732.410   7
   0  -6   4 17024.1 737.463   3
   0   6  -3 310.886 142.201   4
   0  -6   3 260.946 126.983   7
   0  -6   2 312.389 143.661   7
   0   6  -2 208.414 119.449   4
   0   6  -1 10270.7 539.839   4
   0  -6   1 11105.8 507.457  10
   0  -6   1 11169.8 544.554   7
   0  -6   0 38834.9 1174.50   7
   0  -6   0 37602.9 1134.73  10
   0   6   0 35984.9 1153.21   4
   0   6   0 38948.0 1291.84   6
   0   6   1 13575.4 613.709   4
   0   6   1 14657.3 736.989   6
   0  -6  -1 14611.6 636.597   7
   0   6   2 33582.3 1072.77   4
   0   6   2 35023.8 1255.70   6
   0   6   3 6765.81 517.611   6
   0   6   4 1225.59 249.287   6
   0   6   5 7146.15 565.157   6
   0   6   6 1970.49 314.816   6
   0   6   7 381.657 204.726   6
   0   6   8 4123.09 227.972  15
   0   6   8 4151.22 233.019  30
   0   6   9 786.434 123.042  30
   0   6   9 991.841 127.889  15
   0   6  10 3721.52 223.396  15
   0   6  10 4023.28 240.860  30
   0   6  10 3720.47 216.233  23
   0   6  11 1681.46 148.002  23
   0   6  11 1763.46 168.845  28
   0   6  12 14610.0 443.959  23
   0   6  12 14334.6 476.345  28
   0   6  13 5195.84 244.737  28
   0   6  14 67.3205 62.5554  28
   0   6  15 1970.04 117.532  22
   0   6  15 1683.46 102.811  28
   0  -7  17 1497.92 112.372  13
   0   7 -17 1318.28 89.1897  24
   0  -7  16 313.832 84.5653  13
   0  -7  16 283.052 84.6737  29
   0  -7  15 4354.55 236.903  29
   0  -7  15 4594.85 246.960  13
   0  -7  14 813.114 137.184  29
   0  -7  14 732.819 130.512  13
   0  -7  13 4871.02 273.693  29
   0  -7  13 4997.02 286.035  13
   0  -7  12 18906.3 600.379  29
   0  -7  12 18329.3 609.646  13
   0  -7  11 6745.32 320.589  29
   0  -7  11 6764.59 332.279  13
   0  -7  10 855.874 135.734  29
   0  -7  10 1234.00 146.865  13
   0  -7   9 1225.68 286.057   3
   0  -7   8 2171.38 343.193   3
   0  -7   7 217.354 171.601   3
   0  -7   6 6108.32 485.377   3
   0  -7   5 885.908 214.122   3
   0   7  -5 1059.71 236.628   4
   0  -7   4 52102.7 1608.97   3
   0  -7   4 53861.7 1602.89   7
   0   7  -4 53245.2 1679.86   4
   0  -7   3 35358.6 1195.35   7
   0   7  -3 33681.4 1232.96   4
   0  -7   2 3664.69 344.674   7
   0   7  -2 3566.58 344.456   4
   0  -7   1 106.196 140.118   7
   0   7  -1 200.120 127.705   4
   0   7   0 8232.08 503.379   4
   0  -7   0 8300.81 512.659   7
   0  -7  -1 104204. 2586.94   7
   0   7   1 99879.3 2551.69   4
   0   7   1 105934. 2809.02   6
   0   7   2 14703.4 824.301   6
   0  -7  -2 13651.6 685.689  10
   0  -7  -2 13524.4 670.110   7
   0  -7  -3 147.095 109.039   7
   0   7   3 170.871 158.274   6
   0   7   4 3046.27 395.374   6
   0  -7  -4 2953.59 307.776   7
   0   7   5 1203.20 279.837   6
   0   7   6 17013.1 974.036   6
   0   7   6 17088.9 528.948  15
   0   7   7 23.1061 90.0962  30
   0   7   7 84.0442 83.3177  15
   0   7   8 13644.1 466.870  30
   0   7   8 12843.6 457.589  15
   0   7   9 195.595 91.9612  15
   0   7   9 301.896 96.6615  30
   0   7  10 919.009 129.355  30
   0   7  10 857.711 121.815  15
   0   7  10 697.045 111.383  23
   0   7  11 1395.93 141.113  28
   0   7  11 1483.59 132.455  23
   0   7  12 2664.71 169.589  28
   0   7  12 2532.06 148.031  23
   0   7  13 133.738 63.1626  28
   0   7  14 1005.60 79.2574  28
   0   8 -16 1144.98 92.0730  24
   0  -8  16 975.190 93.6157  13
   0  -8  15 12911.5 416.757  13
   0   8 -15 13481.6 403.999  24
   0  -8  14 9294.59 360.304  13
   0  -8  14 9627.51 361.728  29
   0  -8  13 1339.84 154.300  29
   0  -8  13 1410.83 150.464  13
   0  -8  12 1621.12 163.594  13
   0  -8  12 1455.19 161.305  29
   0  -8  11 226.333 97.6194  13
   0  -8  11 151.001 99.2941  29
   0  -8  10 1477.27 155.770  29
   0  -8  10 1561.71 160.195  13
   0  -8   9 3441.77 216.503  29
   0   8  -8 1488.70 133.664  25
   0  -8   8 1572.82 146.349  29
   0  -8   7 11250.1 716.067   3
   0   8  -7 10231.7 363.419  25
   0   8  -7 11089.1 743.902   4
   0   8  -6 13736.4 816.509   4
   0  -8   6 13851.6 788.632   3
   0  -8   5 18347.3 890.098   3
   0   8  -5 16592.0 892.201   4
   0  -8   4 2350.83 307.536   7
   0  -8   4 2047.54 301.329   3
   0   8  -4 2010.48 310.582   4
   0  -8   3 12486.0 702.079   3
   0   8  -3 12576.7 720.976   4
   0  -8   3 12824.3 703.517   7
   0  -8   2 347.210 155.023   7
   0   8  -2 200.558 145.739   4
   0   8  -1 114.199 135.143   4
   0  -8   1 6.99528 122.203   7
   0  -8   0 1494.02 256.713   7
   0  -8  -1 11969.6 669.325   7
   0  -8  -2 46266.8 1502.24   7
   0   8   3 30021.1 1328.00   6
   0  -8  -3 26857.9 1064.91   7
   0   8   4 12831.5 431.264  30
   0   8   4 13142.1 448.143  15
   0   8   4 13202.0 426.261  26
   0   8   5 774.315 114.075  30
   0   8   5 882.218 115.828  26
   0   8   5 926.030 127.496  15
   0   8   6 50349.6 1202.24  15
   0   8   6 48826.3 1185.19  30
   0   8   7 20.2839 87.4956  15
   0   8   7 94.3565 83.6090  30
   0   8   8 24409.3 687.744  30
   0   8   8 24264.3 694.950  15
   0   8   9 9519.51 361.849  30
   0   8   9 9455.14 365.982  15
   0   8  10 11680.2 398.704  28
   0   8  10 11575.9 382.585  23
   0   8  11 2056.93 135.654  23
   0   8  11 2055.42 144.701  28
   0   8  12 3133.89 155.917  28
   0  -9  15-9.21877 44.4011  13
   0   9 -15 80.9209 50.9470  24
   0  -9  14 1189.66 106.202  13
   0   9 -14 1284.10 114.996  24
   0  -9  13 18.7032 60.3289  13
   0   9 -13 42.9346 70.3130  24
   0   9 -12 43.6267 86.7847  24
   0  -9  12 14.7576 65.3938  13
   0   9 -11 423.932 105.795  24
   0   9 -10 368.906 102.266  24
   0   9  -9 3542.27 226.349  24
   0   9  -9 3804.43 204.846  25
   0   9  -8 164.297 77.2857  25
   0   9  -8 135.516 83.2831  24
   0   9  -7 3816.81 225.318  24
   0   9  -7 3387.41 205.437  25
   0   9  -6 19087.6 564.699  25
   0   9  -6 18868.8 571.008  24
   0   9  -5 9910.44 367.912  24
   0   9  -5 9760.16 367.846  25
   0   9  -4 787.356 114.945  25
   0   9  -4 654.709 103.159  24
   0   9  -3 533.311 103.047  25
   0   9  -2 440.242 93.4426  26
   0   9  -2 457.252 95.4137  18
   0   9  -1 922.341 109.688  18
   0   9  -1 825.036 113.957  26
   0   9   0 219.470 84.5315  26
   0   9   0 161.685 69.8468  18
   0   9   1 10616.6 387.508  26
   0   9   2 44035.9 1074.52  26
   0   9   2 45084.2 1098.20  15
   0   9   3 31051.3 839.381  15
   0   9   3 32067.0 822.683  26
   0   9   4 473.800 97.8413  26
   0   9   4 368.588 107.097  15
   0   9   5 2916.53 207.964  15
   0   9   6 5494.09 263.794  30
   0   9   6 5778.38 284.622  15
   0   9   7 32643.6 838.749  30
   0   9   7 33477.7 865.298  15
   0   9   8 1233.92 123.057  30
   0   9   8 1211.33 140.292  15
   0   9   9 261.100 80.3365  15
   0   9   9 244.170 76.6958  23
   0   9  10 522.067 81.2412  28
   0   9  10 398.226 72.9338  23
   0   9  11 163.337 53.4475  28
   0   9  11 72.7879 42.8119  23
   0  10 -14 1569.89 103.872  24
   0  10 -13 2129.17 134.524  24
   0  10 -12 2108.81 148.079  24
   0  10 -11 376.177 87.8933  24
   0  10 -10 70.5239 81.8737  24
   0  10  -9 14995.2 451.608  25
   0  10  -9 14574.3 480.226  24
   0  10  -8 14.7981 73.3463  25
   0  10  -8 74.2956 78.9124  24
   0  10  -7 83.6144 79.3210  25
   0  10  -7 19.5957 72.9871  24
   0  10  -6 190.638 89.5770  25
   0  10  -6 247.968 88.1929  24
   0  10  -5 2487.44 174.032  24
   0  10  -4-6.71641 83.6337  26
   0  10  -4 16.9239 65.3743  24
   0  10  -3 15159.0 495.089  26
   0  10  -2 158.505 91.7832  26
   0  10  -1 255.246 94.7068  26
   0  10   0 153.140 90.8218  26
   0  10   1 4476.50 243.484  26
   0  10   1 4636.79 255.048  15
   0  10   2 1902.50 161.681  26
   0  10   2 2163.03 180.347  15
   0  10   3 13728.1 455.496  26
   0  10   3 14300.8 479.396  15
   0  10   4 51.3081 89.9553  15
   0  10   5 4226.34 239.254  15
   0  10   6 4047.00 222.871  15
   0  10   7 2572.28 169.653  15
   0  10   8 2048.60 142.100  15
   0  10   9 317.853 62.3535  23
   0  10   9 278.284 60.7575  28
   0  11 -13 21.4097 34.7980  24
   0  11 -12 130.363 49.1257  24
   0  11 -11 9.49853 51.1059  24
   0  11 -10 258.377 67.7160  24
   0  11  -9 2139.18 133.750  26
   0  11  -9 2410.09 153.106  24
   0  11  -8 1106.00 108.451  26
   0  11  -8 1263.85 117.321  24
   0  11  -7 4.62026 59.1685  26
   0  11  -7 4.69197 60.1724  24
   0  11  -6 44.3682 61.7788  24
   0  11  -6 4.13034 74.1805  26
   0  11  -5 1949.10 157.329  26
   0  11  -5 1840.65 138.607  24
   0  11  -4 7116.48 302.014  26
   0  11  -3 1058.98 131.955  26
   0  11  -2 8781.54 345.726  26
   0  11  -1 648.615 116.733  26
   0  11  -1 440.090 109.594  15
   0  11   0 25544.2 694.918  26
   0  11   0 25375.8 705.853  15
   0  11   1 1568.50 143.985  26
   0  11   1 1654.31 157.462  15
   0  11   2 4819.85 249.782  15
   0  11   2 4653.83 231.880  26
   0  11   3 280.878 88.8058  15
   0  11   4 194.566 63.2073  19
   0  11   4 216.528 89.2750  15
   0  11   5 3048.28 179.725  15
   0  11   6-6.21363 59.3373  15
   0  11   7 10098.3 311.471  15
   0  12 -10 705.675 64.6649  24
   0  12  -9 1370.92 92.7885  24
   0  12  -9 1586.99 91.6134  26
   0  12  -8 3991.08 166.947  24
   0  12  -8 4085.58 168.855  26
   0  12  -7 399.084 64.1237  24
   0  12  -7 496.985 72.2537  26
   0  12  -6-7.81423 57.3011  26
   0  12  -5 5243.92 225.559  26
   0  12  -4 299.031 79.9313  26
   0  12  -4 314.325 75.4164  15
   0  12  -3 28738.0 720.621  15
   0  12  -3 28413.1 720.013  26
   0  12  -2 274.831 84.3662  26
   0  12  -2 229.547 77.4864  15
   0  12  -1 3469.50 187.836  26
   0  12  -1 3358.28 185.701  15
   0  12   0 162.128 71.2406  26
   0  12   0 146.706 71.3780  15
   0  12   1 327.094 79.4685  15
   0  12   2 1.66078 53.0271  19
   0  12   2 4.90906 60.7473  15
   0  12   3 981.232 81.8710  19
   0  12   3 904.039 96.7450  15
   0  12   4 515.420 73.8511  15
   0  12   5 1212.84 89.8953  15
   0  13  -6 263.316 45.4394  26
   0  13  -5 1737.02 99.5645  26
   0  13  -4 171.140 50.3039  26
   0  13  -4 106.578 41.8109  15
   0  13  -3 346.839 55.1181  15
   0  13  -3 395.117 61.2279  26
   0  13  -2 1308.76 92.4410  15
   0  13  -1 1765.14 105.344  15
   0  13   0 2139.86 113.955  15
  -1  13   2 3004.19 136.162  15
  -1  13   1 3822.80 161.353  15
  -1  13   0 32.3452 42.9114  15
  -1  13  -1 1356.41 97.7545  15
  -1  13  -2 10641.7 310.338  15
  -1  13  -3 973.407 80.2600  15
  -1  13  -3 1111.63 91.9253  26
  -1  13  -4 4168.52 170.713  26
  -1  13  -5-5.80217 38.7089  26
  -1  13  -6 813.945 66.4374  26
  -1  12   6 658.911 71.9669  15
  -1  12   5 473.215 73.6202  15
  -1  12   4 709.896 89.2501  15
  -1  12   3 658.059 92.3581  15
  -1  12   2-3.73351 65.2662  15
  -1  12   1 5361.41 239.485  15
  -1  12   0 735.357 101.562  15
  -1  12   0 697.302 103.822  26
  -1  12  -1 5015.03 232.322  15
  -1  12  -1 5313.68 241.525  26
  -1  12  -2 1066.47 109.768  15
  -1  12  -2 1068.55 120.868  26
  -1  12  -3 3157.03 174.425  15
  -1  12  -3 3056.27 177.691  26
  -1  12  -4 395.179 81.9548  26
  -1  12  -4 329.822 70.6398  24
  -1  12  -4 267.998 66.4949  15
  -1  12  -5 51.4629 56.7460  24
  -1  12  -5-2.46498 56.0133  26
  -1  12  -5-42.1380 52.0770  15
  -1  12  -6-33.8475 51.8379  26
  -1  12  -6 4.79337 51.6695  24
  -1  12  -7 781.248 80.1853  26
  -1  12  -7 818.635 92.7858  24
  -1  12  -8 5133.16 209.469  24
  -1  12  -9 33.6919 48.9994  24
  -1  12 -10 453.396 61.9002  24
  -1  12 -11 24.4501 34.4059  24
  -1  11   8 6149.66 203.785  23
  -1  11   7 1323.17 101.143  30
  -1  11   7 1491.05 121.291  15
  -1  11   6-70.3581 57.8336  30
  -1  11   6 48.2599 70.7389  15
  -1  11   5 996.884 107.183  30
  -1  11   5 988.266 120.653  15
  -1  11   4 577.302 90.8827  30
  -1  11   4 668.382 111.711  15
  -1  11   3 137.092 90.8539  15
  -1  11   3 177.437 73.5021  30
  -1  11   2 7167.16 315.743  15
  -1  11   2 7224.92 309.783  26
  -1  11   2 7604.77 301.432  30
  -1  11   1 7814.58 309.637  30
  -1  11   1 7842.05 327.823  15
  -1  11   1 7556.62 322.508  26
  -1  11   0 23962.3 674.728  15
  -1  11   0 24107.8 674.381  26
  -1  11  -1 12949.2 441.928  15
  -1  11  -1 13458.7 449.786  26
  -1  11  -2 1817.72 158.689  26
  -1  11  -3 1416.77 131.529  24
  -1  11  -3 1359.06 139.493  26
  -1  11  -4 1608.55 146.529  26
  -1  11  -4 1603.94 141.934  24
  -1  11  -5 1126.42 124.606  26
  -1  11  -5 1300.86 133.982  24
  -1  11  -6 1266.98 130.328  24
  -1  11  -6 1110.00 119.888  26
  -1  11  -7 128.186 78.0133  24
  -1  11  -7 68.1831 56.2753  26
  -1  11  -8 1731.80 144.297  24
  -1  11  -8 1442.68 114.133  26
  -1  11  -9 10907.2 373.574  24
  -1  11 -10 1062.47 110.738  24
  -1  11 -11 634.389 85.3223  24
  -1  11 -12-7.13071 47.2210  24
  -1  11 -13 1152.15 80.7189  24
  -1  10  10 33.6614 51.9901  28
  -1  10   9 766.514 79.9665  23
  -1  10   9 753.956 87.9996  30
  -1  10   8 7960.33 306.708  15
  -1  10   8 7424.93 286.320  30
  -1  10   7 6989.81 291.503  30
  -1  10   7 7655.79 316.915  15
  -1  10   6 1030.37 134.003  15
  -1  10   6 1137.68 127.979  30
  -1  10   5 4377.23 235.595  30
  -1  10   5 4334.74 247.243  15
  -1  10   4 1941.98 161.620  30
  -1  10   4 2097.50 179.390  15
  -1  10   3 23311.2 673.882  15
  -1  10   3 22582.8 656.020  26
  -1  10   3 23244.6 658.195  30
  -1  10   2 17415.9 550.087  15
  -1  10   2 17199.1 539.235  26
  -1  10   2 17033.9 532.016  30
  -1  10   1 447.825 108.888  15
  -1  10   1 494.141 107.409  26
  -1  10   0 365.709 100.691  26
  -1  10  -1 114.009 85.7580  26
  -1  10  -2 257.648 76.8052  24
  -1  10  -2 288.325 97.3362  26
  -1  10  -3 6990.41 298.250  24
  -1  10  -3 6591.32 298.002  26
  -1  10  -4 3323.08 205.288  26
  -1  10  -4 3240.24 203.753  24
  -1  10  -5 98.9492 83.0813  24
  -1  10  -5 30.2627 73.3627  26
  -1  10  -6 6838.40 306.931  24
  -1  10  -6 6485.65 283.431  26
  -1  10  -7 1485.57 149.848  24
  -1  10  -7 1185.03 123.361  26
  -1  10  -8 20657.3 618.094  24
  -1  10  -9 3585.34 221.658  24
  -1  10 -10-21.9623 78.4725  24
  -1  10 -11 389.717 94.1034  24
  -1  10 -12 426.506 84.7047  24
  -1  10 -13 1635.98 118.500  24
  -1  10 -14 1141.87 87.6588  24
  -1   9  12 883.237 81.4170  28
  -1   9  11 1600.55 123.568  28
  -1   9  10 267.187 67.3580  23
  -1   9  10 233.137 78.4869  30
  -1   9   9 2993.44 195.069  15
  -1   9   9 3039.53 192.115  30
  -1   9   8 17072.4 540.121  15
  -1   9   8 16776.4 531.008  30
  -1   9   7 11739.2 428.643  30
  -1   9   7 11698.5 435.386  15
  -1   9   6 629.118 116.647  30
  -1   9   6 509.169 113.734  15
  -1   9   5 10344.7 394.617  30
  -1   9   5 10224.5 401.092  15
  -1   9   4 1400.06 153.287  15
  -1   9   4 1550.96 151.319  26
  -1   9   4 1522.25 150.380  30
  -1   9   3 1768.09 165.290  15
  -1   9   3 1733.06 160.046  30
  -1   9   3 1588.79 152.285  26
  -1   9   2 98468.2 2125.76  26
  -1   9   2 99202.8 2136.66  15
  -1   9   1 3747.27 217.036  26
  -1   9   0 21.5225 78.6888  26
   1  -9   1 3204.30 383.221   7
  -1   9  -1 3402.97 200.764  26
  -1   9  -2 8279.10 323.628  26
   1  -9   2 7856.86 578.025   7
  -1   9  -3 977.394 117.825  24
  -1   9  -3 877.991 111.719  26
  -1   9  -4 4713.56 240.668  24
  -1   9  -4 4486.83 232.589  25
  -1   9  -5 2908.32 186.397  25
  -1   9  -5 2827.75 193.163  24
  -1   9  -6 1263.16 140.176  24
  -1   9  -6 1110.65 120.303  25
  -1   9  -7 5109.90 264.856  24
  -1   9  -7 4420.12 226.083  25
   1  -9   7 4876.08 261.385  13
  -1   9  -8 19379.1 601.447  24
   1  -9   8 19654.4 612.079  13
   1  -9   9 39911.2 1018.59  13
  -1   9  -9 38099.8 994.431  24
  -1   9 -10 520.151 111.386  24
   1  -9  10 572.583 119.564  13
  -1   9 -11 5842.06 280.688  24
   1  -9  11 5168.95 278.951  13
   1  -9  12 2089.58 172.405  13
  -1   9 -12 2413.95 176.505  24
   1  -9  13 926.762 118.125  13
  -1   9 -13 1032.56 114.580  24
   1  -9  14 6132.35 258.178  13
  -1   9 -14 6136.62 240.661  24
   1  -9  15-10.5646 49.3682  13
  -1   9 -15 26.0595 43.9987  24
  -1   8  13 2889.00 150.068  28
  -1   8  12 1435.60 125.908  28
  -1   8  11 53.1380 80.5928  28
  -1   8  10 449.434 89.3029  23
  -1   8  10 462.622 107.973  15
  -1   8  10 464.217 106.244  30
  -1   8   9 423.186 108.037  15
  -1   8   9 612.558 116.793  30
  -1   8   8 707.565 122.596  30
  -1   8   8 561.137 119.237  15
  -1   8   7 6578.56 314.795  15
  -1   8   7 6703.35 313.268  30
  -1   8   6 12110.5 432.308  30
  -1   8   6 11560.0 431.562  15
  -1   8   5 172877. 3586.17  30
  -1   8   5 176643. 3597.13  15
   1  -8  -4 7671.94 588.964  10
   1  -8  -4 7631.95 535.336   7
  -1   8   4 8411.53 676.849   6
   1  -8  -3 68.7567 132.459   7
   1  -8  -3 42.1570 148.933  10
  -1   8   3 174.499 186.451   6
  -1   8   2 55920.0 1876.08   6
   1  -8  -2 51940.1 1688.91  10
   1  -8  -2 52097.2 1651.11   7
   1  -8  -1 93.0379 121.321   7
   1  -8  -1 146.907 140.335  10
   1  -8   0 7419.40 521.732   7
   1  -8   1 249.148 157.942   7
   1  -8   2 4307.69 391.947   7
  -1   8  -2 4102.96 379.979   4
  -1   8  -3 9016.73 585.802   4
   1  -8   3 9438.12 585.000   7
   1  -8   4 7436.21 562.504   3
  -1   8  -4 7493.30 548.416   4
   1  -8   4 8277.30 547.461   7
  -1   8  -5 4979.50 464.567   4
   1  -8   5 5019.74 467.144   3
  -1   8  -6 641.605 220.512   4
   1  -8   6 654.803 223.251   3
   1  -8   7 9024.57 655.816   3
   1  -8   8 6769.67 325.773  23
   1  -8   8 6986.85 320.537  13
   1  -8   8 6177.81 295.500  29
   1  -8   9 863.195 135.487  23
   1  -8   9 945.357 134.965  29
   1  -8   9 823.122 130.137  13
   1  -8  10 8464.67 374.452  13
   1  -8  10 7965.96 359.959  23
   1  -8  10 7519.50 344.764  29
   1  -8  11 8857.27 374.881  23
   1  -8  11 8581.77 386.488  13
   1  -8  11 8578.20 372.025  29
   1  -8  12 1100.80 149.072  29
   1  -8  12 965.626 148.694  13
   1  -8  13 1428.87 160.786  13
  -1   8 -14 4399.29 214.687  24
   1  -8  14 4149.59 235.864  13
  -1   8 -15 2060.89 131.806  24
   1  -8  15 2169.99 157.274  13
   1  -8  16 350.106 72.0317  13
  -1   8 -16 433.177 57.1881  24
  -1   7  14 221.344 67.6879  28
  -1   7  13 4431.92 220.673  28
  -1   7  12 4829.19 249.023  28
  -1   7  11 1115.90 147.001  30
  -1   7  10 14776.7 505.741  30
  -1   7  10 14565.8 497.905  15
  -1   7   9 3893.78 243.027  30
  -1   7   9 3687.59 234.381  15
  -1   7   8 25006.5 714.304  15
  -1   7   8 25052.9 718.560  30
  -1   7   7 19232.6 589.262  15
  -1   7   7 20001.2 595.772  30
  -1   7   6 5752.18 559.906   6
  -1   7   5 3902.86 443.261   6
  -1   7   4 1104.13 264.709   6
   1  -7  -3 9.27986 126.589  10
  -1   7   3 1.41330 151.297   6
  -1   7   2 36447.6 1349.02   6
   1  -7  -2 34532.7 1232.02  10
  -1   7   1 38717.6 1386.04   6
   1  -7  -1 38840.1 1292.83  10
   1  -7   0 14728.1 700.598   7
   1  -7   0 15160.8 707.008  10
  -1   7  -1 2091.66 248.021   4
   1  -7   1 2048.52 251.974  10
   1  -7   1 1799.84 248.872   7
   1  -7   2 6093.34 431.240   7
  -1   7  -2 6306.97 439.342   4
  -1   7  -3 9786.40 572.030   4
   1  -7   3 8903.43 533.897   7
   1  -7   4 9096.12 573.483   3
   1  -7   4 9315.37 542.193   7
   1  -7   5 19034.8 814.436   7
   1  -7   5 18763.4 871.739   3
   1  -7   6 183.075 165.298   3
   1  -7   7 16049.5 845.491   3
   1  -7   8 7783.37 599.496   3
   1  -7   9 96.5307 93.1974  29
   1  -7   9 264.772 199.886   3
   1  -7   9 399.783 107.130  13
   1  -7  10 1694.02 169.271  23
   1  -7  10 1606.01 162.485  29
   1  -7  10 1865.19 180.374  13
   1  -7  11 3112.07 224.270  29
   1  -7  11 3278.86 223.254  23
   1  -7  11 3326.55 239.524  13
   1  -7  12 1990.23 174.911  23
   1  -7  12 2006.05 186.241  29
   1  -7  12 1872.77 192.106  13
   1  -7  13-45.2528 104.334  29
   1  -7  13 0.82736 102.914  13
   1  -7  14 5113.00 286.132  13
   1  -7  14 5200.97 271.303  29
   1  -7  15 2658.64 192.806  13
  -1   7 -16 1801.45 112.875  24
   1  -7  16 1989.74 149.904  13
   1  -7  17 25.7773 50.2041  13
  -1   6  16 1748.73 104.666  22
  -1   6  15-18.7929 63.2291  28
  -1   6  14 1.81820 78.4042  28
  -1   6  13 4331.05 240.538  28
  -1   6  12 7865.92 345.510  28
  -1   6  11 10759.6 423.300  30
  -1   6  10 7165.34 323.182  15
  -1   6  10 6622.78 320.970  30
  -1   6   9 1783.17 162.194  15
  -1   6   9 1932.50 172.573  30
  -1   6   8 21554.5 1093.92   6
  -1   6   7 14700.1 855.912   6
  -1   6   6 1780.07 310.139   6
  -1   6   5 5293.58 474.620   6
  -1   6   4 27917.6 1128.12   6
  -1   6   3 1580.67 258.965   6
  -1   6   2 64466.2 1860.43   6
  -1   6   1 88099.5 2123.86   4
   1  -6  -1 90517.7 2253.05  10
  -1   6   1 91488.5 2345.05   6
   1  -6   0 4079.33 327.918  10
  -1   6   0 3978.75 350.403   6
  -1   6   0 3986.00 297.789   4
  -1   6  -1 73662.9 1875.30   4
   1  -6   1 74483.8 1891.75  10
   1  -6   1 73170.5 1885.99   7
   1  -6   2 28146.8 936.933  10
   1  -6   2 28451.4 951.582   7
   1  -6   3 55892.0 1531.45   7
   1  -6   4 51194.5 1451.85   7
   1  -6   4 53078.5 1535.79   3
   1  -6   5 29848.8 1010.01   7
   1  -6   5 31228.2 1104.98   3
   1  -6   6 1370.89 248.767   3
   1  -6   7 23749.0 1007.26   3
   1  -6   8 7403.74 555.085   3
   1  -6   9 211.253 186.544   3
   1  -6  10 1363.37 315.127   3
   1  -6  11 116.589 97.8543  29
   1  -6  11 171.422 108.527  22
   1  -6  11 304.028 104.596  23
   1  -6  12 1593.24 165.035  23
   1  -6  12 1866.60 179.841  29
   1  -6  13 6821.18 327.838  29
   1  -6  13 7093.00 358.677  13
   1  -6  14 5349.82 281.797  29
   1  -6  14 5533.05 311.675  13
   1  -6  15 174.194 90.7282  29
   1  -6  15 204.009 108.225  13
   1  -6  16 3175.89 205.759  13
   1  -6  17 830.246 101.575  13
  -1   5  16 143.183 63.5216  28
  -1   5  16 101.387 53.2964  14
  -1   5  16 139.475 67.4963  22
  -1   5  15 2292.89 161.675  28
  -1   5  14 8350.25 342.394  28
  -1   5  13 14614.8 502.707  28
  -1   5  12 24335.0 714.838  28
  -1   5  11 24385.9 718.435  30
  -1   5  10 59404.9 1403.94  30
  -1   5  10 60229.6 1389.59  15
  -1   5   9 3638.32 438.773   6
  -1   5   8 4856.09 478.699   6
  -1   5   7 23123.9 1038.90   6
  -1   5   6 33105.2 1240.50   6
  -1   5   5 411.899 161.365   6
  -1   5   4 73537.6 2010.31   6
  -1   5   3 90447.7 2294.21   6
  -1   5   2 45589.7 1183.13   4
   1  -5  -2 46822.6 1143.37   8
  -1   5   2 46886.7 1373.11   6
   1  -5  -1 35803.9 936.979   8
  -1   5   1 34684.0 975.309   4
  -1   5   1 37785.8 1134.11   6
   1  -5   0 16418.1 630.355  10
   1  -5   0 16730.7 548.050   8
  -1   5   0 16034.5 586.123   4
  -1   5   0 16513.2 663.642   6
   1  -5   1 26484.2 767.495   8
  -1   5  -1 25933.4 866.944   6
   1  -5   1 25445.8 828.403  10
   1  -5   2 3627.30 267.282  10
   1  -5   2 3590.12 268.694   7
   1  -5   3 8203.64 414.960   7
   1  -5   4 1429.51 180.908   7
   1  -5   4 1704.11 226.980   3
   1  -5   5 45311.3 1262.38   7
   1  -5   5 46118.7 1366.52   3
   1  -5   6 4418.93 377.229   3
   1  -5   7 2490.44 309.765   3
   1  -5   8 30627.2 1172.23   3
   1  -5   9 23783.2 1063.29   3
   1  -5  10 525.758 200.654   3
   1  -5  11 581.443 234.242   3
   1  -5  12 4651.73 259.342  29
   1  -5  12 4309.00 250.212  23
   1  -5  12 4587.00 276.215  22
   1  -5  13 132.360 116.812  22
   1  -5  13 172.202 98.5715  29
   1  -5  14 1607.04 159.778  29
   1  -5  14 1699.33 184.294  22
   1  -5  15 69.1706 107.163  22
   1  -5  15 44.5594 86.9838  29
   1  -5  16 561.138 115.203  13
   1  -5  16 334.701 84.9214  29
   1  -5  17 1030.74 118.624  13
   1  -5  18 5519.48 214.665  13
  -1   4  17 1230.94 95.7372  14
  -1   4  17 1202.79 105.166  22
  -1   4  16 2622.42 174.365  22
  -1   4  16 2481.89 165.034  28
  -1   4  15 2473.20 183.216  28
  -1   4  14 5585.62 291.032  28
  -1   4  13 18325.8 592.128  28
  -1   4  12 14931.7 514.520  28
  -1   4  11 13474.1 469.484  28
  -1   4  11 13143.8 469.481  30
   1  -4 -10 5682.52 485.735   9
  -1   4  10 5669.52 519.138   6
  -1   4   9 1713.71 288.389   6
   1  -4  -9 1373.37 247.832   9
  -1   4   8 39299.4 1377.97   6
   1  -4  -8 34687.7 1261.28   9
  -1   4   7 8415.48 555.042   6
   1  -4  -7 8186.50 522.394   9
   1  -4  -6 14365.7 672.519   9
  -1   4   6 15148.7 719.392   6
   1  -4  -5 6367.19 409.014   9
  -1   4   5 6961.69 452.930   6
  -1   4   4 166782. 3702.29   6
   1  -4  -4 165127. 3425.82   8
  -1   4   3 9881.52 372.083   4
  -1   4   3 10196.3 496.935   6
   1  -4  -3 11002.4 386.490   8
   1  -4  -2 484.125 82.9611   8
  -1   4   2 445.521 123.273   6
  -1   4   2 427.770 82.5239   4
  -1   4   1 12292.8 427.797   4
  -1   4   1 12357.6 507.764   6
   1  -4  -1 12569.5 419.616   8
  -1   4   0 29535.6 801.179   4
  -1   4   0 27573.1 851.780   6
   1  -4   0 28250.3 837.998  10
  -1   4   0 29864.1 827.030   2
   1  -4   0 30185.0 778.098   8
   1  -4   1 83806.5 1920.99  10
  -1   4  -1 81389.6 1932.60   6
   1  -4   1 85461.9 1860.80   8
  -1   4  -1 85324.1 1908.17   2
  -1   4  -2 117761. 2496.60   2
   1  -4   2 112226. 2485.66   7
   1  -4   2 113748. 2507.03  10
  -1   4  -3 31995.9 869.898   2
   1  -4   3 29144.0 846.120   7
   1  -4   4 11415.5 451.899   7
   1  -4   4 11524.7 510.193   3
   1  -4   5 78541.9 1957.62   3
   1  -4   6 24528.5 893.633   3
   1  -4   7 656.428 177.898   3
   1  -4   8 3759.58 374.920   3
   1  -4   9 13472.5 758.422   3
   1  -4  10 54401.1 1826.95   3
   1  -4  11 36159.3 1467.91   3
   1  -4  12 3046.77 216.347  14
   1  -4  12 3360.15 210.953  29
   1  -4  12 3203.82 232.360  22
   1  -4  12 3280.72 210.329  23
   1  -4  13 4435.12 270.230  14
   1  -4  13 4792.96 287.068  22
   1  -4  13 4551.98 250.771  29
   1  -4  14 257.169 121.791  22
   1  -4  14 268.201 108.865  14
   1  -4  14 253.157 94.8780  29
   1  -4  15 192.604 119.394  22
   1  -4  15 222.927 85.7478  29
   1  -4  16 664.958 127.635  22
   1  -4  17 55.4369 73.8667  13
   1  -4  17 56.4190 78.8833  22
   1  -4  18 258.482 66.5858  13
  -1   3  18 297.597 62.6455  22
  -1   3  18 239.613 52.4404  14
  -1   3  17 1219.45 121.223  22
  -1   3  17 1292.97 115.403  14
  -1   3  16 112.601 90.6937  28
  -1   3  16 71.1498 88.2470  22
  -1   3  15 808.564 137.224  28
  -1   3  14 161.810 110.666  28
  -1   3  13 26300.6 759.371  28
  -1   3  12 5585.58 288.410  28
   1  -3 -11 12703.1 738.044   9
  -1   3  11 13783.1 810.980   6
   1  -3 -10 2729.38 332.654   9
  -1   3  10 2772.47 357.651   6
   1  -3  -9 39781.0 1348.39   9
  -1   3   9 41024.0 1426.51   6
   1  -3  -8 2938.55 314.661   9
  -1   3   8 3390.11 345.184   6
   1  -3  -7 35693.3 1175.83   9
  -1   3   7 39062.7 1252.98   6
  -1   3   6 148510. 3359.08   6
   1  -3  -6 144249. 3282.04   9
  -1   3   5 114885. 2682.35   6
   1  -3  -5 116705. 2640.54   9
  -1   3   4 10820.0 483.926   6
   1  -3  -4 10567.6 456.352   9
  -1   3   4 10719.1 350.527   4
  -1   3   3 10158.3 327.844   4
   1  -3  -3 9859.09 413.031   9
   1  -3  -3 10265.7 358.514   8
  -1   3   3 10351.0 442.575   6
  -1   3   2 17920.1 590.626   6
  -1   3   2 17263.6 475.642   4
   1  -3  -2 17905.4 506.137   8
  -1   3   1 11149.2 352.870   4
  -1   3   1 11549.5 421.867   6
   1  -3  -1 11624.4 370.369   8
   1  -3   0 26903.7 735.401  10
   1  -3   0 27581.5 691.394   8
  -1   3   0 26415.8 731.162   6
  -1   3  -1 57262.2 1289.94   2
   1  -3   1 55669.0 1305.40  10
  -1   3  -1 55216.4 1288.45   6
   1  -3   1 55986.3 1266.00   8
   1  -3   2 22989.8 642.777   7
   1  -3   2 23927.5 652.442   8
  -1   3  -2 24955.4 664.155   2
   1  -3   3 11197.4 432.519   3
  -1   3  -3 11488.8 398.274   2
   1  -3   3 10535.7 379.812   7
   1  -3   4 57.0628 89.3323   3
   1  -3   4 99.5348 62.6878   7
   1  -3   5 64182.5 1614.62   3
   1  -3   6 7962.88 445.479   3
   1  -3   7 24499.1 915.673   3
   1  -3   8 10381.6 605.462   3
   1  -3   9 37964.2 1363.22   3
   1  -3  10 119889. 3164.21   3
   1  -3  11 25007.1 1170.78   3
   1  -3  12 10259.7 402.337  14
  -1   3 -12 8791.21 554.671   9
   1  -3  12 10327.4 410.611  22
   1  -3  12 10410.7 761.641   3
   1  -3  13 360.463 124.158  22
   1  -3  13 289.576 114.050  14
   1  -3  13 348.120 98.6818  29
   1  -3  14 436.165 123.237  14
   1  -3  14 427.208 127.875  22
   1  -3  15 3765.06 246.290  14
   1  -3  15 3861.65 259.081  22
   1  -3  16-52.9531 100.010  14
   1  -3  16-13.1034 102.412  22
   1  -3  17 1347.28 142.308  22
   1  -3  18 3141.59 171.383  22
   1  -3  18 3293.98 168.032  13
  -1   2  18 2638.38 145.925  14
  -1   2  18 2709.71 152.954  22
  -1   2  17 1997.61 156.976  22
  -1   2  17 1733.60 144.062  14
  -1   2  16 18902.0 587.958  22
  -1   2  15 385.601 121.479  28
  -1   2  14 34747.7 936.428  28
  -1   2  13 180.893 97.8711  28
   1  -2 -12 13125.9 743.688   9
  -1   2  12 13104.4 779.890   6
   1  -2 -11 18224.8 871.048   9
  -1   2  11 19872.6 950.556   6
  -1   2  10 12675.1 717.992   6
   1  -2 -10 12463.1 669.815   9
  -1   2   9 17443.5 808.876   6
   1  -2  -9 17012.4 754.704   9
   1  -2  -8 2876.10 288.339   9
  -1   2   8 3132.15 267.862   5
  -1   2   8 3102.86 315.944   6
   1  -2  -7 2696.78 255.628   9
  -1   2   7 2783.12 247.433   5
  -1   2   7 3068.40 287.988   6
  -1   2   6 16885.0 535.732   1
   1  -2  -6 16030.7 615.108   9
  -1   2   6 16908.8 660.976   6
  -1   2   6 16002.3 598.480   5
   1  -2  -5 84281.1 1921.33   9
  -1   2   5 81928.5 1957.45   6
  -1   2   5 81141.2 1891.65   5
  -1   2   4 5640.08 304.166   6
  -1   2   4 5394.72 281.007   5
   1  -2  -4 5752.61 292.738   9
  -1   2   3 133.445 87.8945   6
   1  -2  -3 110.701 75.9592   9
  -1   2   3 39.9217 32.7153   4
  -1   2   2 79582.7 1737.60   6
  -1   2   1 7373.20 274.583   6
   1  -2  -1 7493.92 255.713   8
  -1   2   0 57350.3 1273.92   6
   1  -2   0 61006.3 1307.56  10
   1  -2   0 60274.2 1278.05   8
   1  -2   1 287981. 5639.08   8
  -1   2  -1 286834. 5618.63   6
   1  -2   1 287098. 5666.28  10
   1  -2   2 28878.5 696.161   7
   1  -2   2 29012.1 724.682   8
   1  -2   3 64878.0 1385.60   7
   1  -2   3 64129.0 1470.47   3
   1  -2   4 29836.8 759.558   2
   1  -2   4 31239.8 854.386   3
   1  -2   5 75536.4 1750.29   3
   1  -2   5 69958.0 1583.53   2
   1  -2   6 3800.80 300.376   3
  -1   2  -6 3856.40 209.332   1
   1  -2   6 3426.44 202.468   2
   1  -2   7 36069.8 1164.07   3
   1  -2   8 344.956 173.156   3
   1  -2   9 77726.6 1967.85  11
   1  -2   9 75208.4 2169.42   3
   1  -2  10 102131. 2794.54   3
  -1   2 -11 286.605 147.275   9
   1  -2  11 212.709 182.568   3
  -1   2 -12 3515.29 360.024   9
   1  -2  13 399.873 110.142  14
   1  -2  13 323.434 115.462  22
   1  -2  14 681.073 132.432  14
   1  -2  14 480.244 130.012  22
   1  -2  15 927.322 148.729  22
   1  -2  15 1280.11 155.176  14
   1  -2  16 1615.57 160.292  14
   1  -2  16 1480.90 168.709  22
   1  -2  17 343.985 100.676  22
   1  -2  17 316.011 84.6724  14
   1  -2  18 948.820 92.6034  13
   1  -2  18 1053.66 107.555  22
  -1   1  19 249.047 53.6476  22
  -1   1  18 131.108 69.7744  22
  -1   1  18 134.266 71.6432  14
  -1   1  17 5849.67 275.516  22
  -1   1  17 5911.29 274.175  14
  -1   1  16 298.783 115.760  22
  -1   1  16 361.168 116.274  14
  -1   1  15 800.418 141.597  22
  -1   1  15 649.464 134.680  28
  -1   1  14 7560.32 352.414  28
  -1   1  13 2789.36 209.646  28
  -1   1  12 90.0730 148.693   6
   1  -1 -12 287.441 158.179   9
  -1   1  11 23028.3 1013.21   6
   1  -1 -11 23398.6 948.500   9
  -1   1  10 18285.1 842.913   6
   1  -1 -10 17236.9 766.040   9
  -1   1   9 27639.2 943.179   5
  -1   1   9 28930.0 1048.70   6
   1  -1  -9 27144.7 964.643   9
  -1   1   8 329.853 140.215   6
   1  -1  -8 333.807 115.288   9
  -1   1   8 303.593 108.942   5
  -1   1   7 1119.27 160.511   5
   1  -1  -7 911.240 152.777   9
   1  -1  -6 2733.09 215.091   9
  -1   1   6 2835.53 219.723   5
  -1   1   6 2976.79 193.446   1
  -1   1   5 670.953 90.8687   1
   1  -1  -5 852.979 120.713   9
  -1   1   5 926.914 126.084   5
  -1   1   4 59596.9 1291.84   1
  -1   1   4 54971.9 1323.70   5
   1  -1  -4 57721.5 1318.86   9
   1  -1  -3 247950. 4827.56   9
  -1   1   3 238277. 4836.93   5
   1  -1  -2 6493.21 227.411   9
  -1   1   2 6401.83 236.912   5
  -1   1   1 304354. 5922.97   5
   1  -1   0 304925. 5917.58   8
   1  -1   1 373003. 7224.40   8
  -1   1  -2 112204. 2205.07   2
   1  -1   2 108880. 2271.62   3
   1  -1   3 99971.0 2020.75   2
   1  -1   3 100931. 2129.17   3
   1  -1   4 6759.41 324.211   3
   1  -1   4 6959.06 233.665   2
   1  -1   5 553363. 10919.2   3
   1  -1   5 539841. 10675.6   2
  -1   1  -5 561209. 10667.3   1
   1  -1   6 19980.5 582.028   5
  -1   1  -6 20647.5 536.922   1
   1  -1   6 19842.0 741.830   3
   1  -1   7 25980.6 822.121  11
   1  -1   7 25527.2 932.907   3
   1  -1   8 4107.63 295.382  11
   1  -1   8 4690.67 398.521   3
   1  -1   9 27823.6 1121.20   3
   1  -1  10 104755. 2816.18   3
  -1   1 -10 100460. 2564.29   9
  -1   1 -11 11753.7 652.966   9
  -1   1 -12 12187.5 678.025   9
   1  -1  13 15388.2 530.540  14
   1  -1  13 16311.1 554.268  22
   1  -1  14 6371.90 315.932  14
   1  -1  14 6341.60 329.854  22
   1  -1  15 4774.05 281.095  22
   1  -1  15 4562.21 262.258  14
   1  -1  16 2634.03 189.055  14
   1  -1  16 2754.31 209.146  22
   1  -1  17 51.5900 67.5813  14
   1  -1  17 66.8029 81.4907  22
   1  -1  18 128.823 65.7121  22
  -1   0  19 5096.18 197.474  22
  -1   0  19 5292.47 197.717  14
  -1   0  18 1054.74 115.343  22
  -1   0  18 1046.53 114.647  14
  -1   0  17-28.3433 86.8458  22
  -1   0  17 6.03401 85.7288  14
  -1   0  16 2764.39 211.090  14
  -1   0  16 2598.01 205.662  22
  -1   0  15 4372.23 266.004  14
  -1   0  15 4335.57 266.293  22
  -1   0  14 348.983 114.835  28
  -1   0  14 282.446 111.235  22
  -1   0  13 202.725 105.306  28
  -1   0  12 4579.20 434.550   6
   1   0 -12 4892.70 402.455   9
  -1   0  11 17865.9 849.792   6
   1   0 -11 17213.6 762.630   9
   1   0 -10 29811.9 1024.01   9
  -1   0  10 30733.1 1031.66   5
   1   0  -9 9373.17 479.679   9
  -1   0   9 9393.65 487.416   5
  -1   0   8 4230.22 299.798   5
   1   0  -8 4188.14 292.135   9
  -1   0   8 4193.51 378.547   3
  -1   0   7 30213.0 1023.53   3
  -1   0   7 31489.4 909.421   5
   1   0  -7 29156.0 873.975   9
   1   0  -6 25726.3 757.837   9
  -1   0   6 27872.1 893.978   3
  -1   0   6 28282.4 802.229   5
  -1   0   5 41543.5 1011.78   5
  -1   0   5 39863.6 1078.59   3
  -1   0   4 46761.6 1084.45   5
  -1   0   4 46526.0 1058.76   1
   1   0  -4 43701.4 1028.82   9
  -1   0   4 44819.7 1123.03   3
  -1   0   3 221133. 4392.65   5
   1   0  -3 219972. 4366.01   1
   1   0  -3 228319. 4331.04   9
   1   0  -2 162641. 3228.11   1
   1   0  -1 231318. 4503.91   1
  -1   0   0 125411. 2446.27   1
   1   0   1 98290.0 1992.53   4
   1   0   2 40.1647 49.6821   4
   1   0   2 59.8202 55.1974   3
   1   0   3 614483. 12079.1   3
   1   0   3 624608. 11995.5   6
   1   0   4 525216. 10189.1   5
   1   0   4 509243. 10133.1   2
   1   0   4 517769. 10277.4   6
   1   0   4 526662. 10302.7  11
   1   0   5 159837. 3350.60   6
   1   0   5 171476. 3375.43  11
   1   0   5 155717. 3177.19   2
   1   0   5 162079. 3253.15   5
   1   0   5 174663. 3509.75   3
   1   0   6 6145.84 318.996   6
   1   0   6 6733.35 404.599   3
   1   0   6 6695.81 327.572  11
   1   0   7 50669.5 1354.99   6
   1   0   7 52022.8 1337.87  11
  -1   0  -8 590.007 166.868   9
  -1   0  -9 77393.8 2049.24   9
  -1   0 -10 9382.13 563.915   9
  -1   0 -11 10838.4 634.024   9
  -1   0 -12 6060.08 491.326   9
   1   0  13 16108.6 547.005  22
   1   0  13 15241.9 516.033  28
   1   0  13 16205.8 529.114  14
   1   0  14 5882.11 314.297  22
   1   0  14 5744.55 293.557  14
   1   0  15 11579.0 441.871  22
   1   0  15 10770.1 411.021  14
   1   0  16 15693.6 497.173  14
   1   0  16 16585.1 531.198  22
   1   0  17 135.871 83.0304  22
   1   0  17 182.396 65.7189  14
   1   0  18 24.6919 53.3712  22
  -1  -1  19 724.074 80.4886  22
  -1  -1  18 376.010 88.2641  22
  -1  -1  18 352.217 90.7360  14
  -1  -1  17 3736.53 225.253  22
  -1  -1  17 3869.50 232.127  14
  -1  -1  16 7265.88 341.792  14
  -1  -1  16 7273.70 336.920  22
  -1  -1  15 1167.29 157.002  22
  -1  -1  15 1434.83 168.121  14
  -1  -1  14 7417.03 348.872  22
  -1  -1  14 7643.04 353.384  14
  -1  -1  13 104.429 87.6886  22
  -1  -1  13 249.808 96.2593  29
  -1  -1  12-61.3299 130.550   6
   1   1 -10 81.9086 91.8175   9
  -1  -1  10 384.200 199.381   3
  -1  -1  10 100.054 105.663   5
   1   1  -9 1855.54 205.984   9
  -1  -1   9 1623.24 210.375   5
  -1  -1   9 1738.58 282.719   3
  -1  -1   8 8616.12 527.567   3
  -1  -1   8 8813.31 442.823   5
   1   1  -8 8100.64 394.492   9
   1   1  -7 40788.1 1067.03   1
   1   1  -7 39341.0 1057.24   9
  -1  -1   7 40399.0 1231.21   3
  -1  -1   6 1987.84 217.871   3
   1   1  -6 2289.86 175.487   1
  -1  -1   5 20679.0 674.167   3
   1   1  -5 20887.1 604.122   1
  -1  -1   4 239329. 4873.25   3
   1   1  -4 242760. 4825.26   1
   1   1  -3 35295.8 846.147   1
  -1  -1   3 35256.3 846.106   3
  -1  -1   2 97677.4 1982.98   3
   1   1  -1 77091.6 1615.80   4
   1   1   0 47706.9 1076.38   6
   1   1   0 48240.8 1086.17   4
   1   1   1 11757.0 348.394   6
   1   1   1 11992.0 367.776   4
   1   1   2 999999. 19089.9   4
   1   1   2 980033. 19060.2   6
   1   1   3 9293.85 348.936   4
   1   1   3 8509.56 216.008   2
   1   1   3 9355.37 338.886   6
   1   1   3 8800.75 217.921   1
   1   1   3 9895.14 336.956  11
   1   1   4 4345.08 238.116   6
   1   1   4 3809.55 233.584   4
   1   1   4 4000.80 220.389  11
   1   1   5 29100.9 842.920   6
   1   1   5 28370.4 804.987  11
  -1  -1  -5 30996.6 882.598   9
   1   1   6 100027. 2381.49   6
   1   1   6 103885. 2328.93  11
   1   1   7 25035.4 861.392   6
  -1  -1  -7 27975.6 928.545   9
   1   1   8 3718.81 313.872   6
  -1  -1  -8 4164.04 351.766   9
  -1  -1  -9 13490.0 675.779   9
  -1  -1 -10 21520.9 928.382   9
  -1  -1 -11 15802.8 806.084   9
   1   1  12 3514.94 219.502  28
   1   1  12 3344.24 200.164  23
   1   1  13 2419.41 177.978  23
   1   1  13 2684.67 200.589  28
   1   1  14 1508.67 157.153  14
   1   1  14 1589.90 175.999  22
   1   1  15 18301.2 561.851  14
   1   1  15 18611.4 590.897  22
   1   1  16 8998.97 330.307  14
   1   1  16 9299.09 360.990  22
   1   1  17 428.249 70.9888  14
   1   1  17 419.221 87.7793  22
   1   1  18 520.393 68.7737  22
  -1  -2  19 24.6726 50.0341  22
  -1  -2  18 384.504 87.4297  22
  -1  -2  18 196.407 80.5867  14
  -1  -2  17 2551.81 184.989  22
  -1  -2  17 2580.64 191.518  14
  -1  -2  16 7431.69 346.220  14
  -1  -2  16 7582.91 306.534  29
  -1  -2  16 7402.14 339.955  22
  -1  -2  15 6068.83 315.624  22
  -1  -2  15 6603.33 294.502  29
  -1  -2  15 6029.07 319.846  14
  -1  -2  14 66060.0 1549.30  14
  -1  -2  14 66049.7 1499.88  29
  -1  -2  14 64504.1 1536.12  22
  -1  -2  13 86.7240 90.2275  29
  -1  -2  13 0.43051 84.6300  22
  -1  -2  13 43.3371 90.6796  14
  -1  -2  12 14594.4 891.895   3
  -1  -2  11 6872.53 465.078   5
  -1  -2  11 7255.32 599.101   3
  -1  -2  10 4852.47 372.498   5
  -1  -2  10 4547.69 456.206   3
  -1  -2   9 5095.09 365.381   5
  -1  -2   9 4123.84 401.833   3
  -1  -2   8 374.670 164.742   3
  -1  -2   7 9292.02 500.826   3
  -1  -2   6 10110.6 479.003   3
   1   2  -6 10270.1 422.372   1
   1   2  -5 340327. 6744.39   1
  -1  -2   5 334087. 6798.41   3
  -1  -2   4 95830.4 2098.73   3
  -1  -2   3 340742. 6721.81   3
  -1  -2   2 418675. 8189.80   7
  -1  -2   1 208203. 4135.38   2
   1   2  -1 204453. 4192.04   4
  -1  -2   1 208810. 4129.69   7
  -1  -2   0 74644.8 1578.61   2
  -1  -2   0 75354.3 1581.37   7
  -1  -2   0 76827.6 1556.82   9
   1   2   0 72475.5 1646.24   4
   1   2   0 73476.5 1654.03   6
  -1  -2  -1 113327. 2354.84   9
   1   2   1 108804. 2421.16   6
   1   2   1 120383. 2330.02   2
   1   2   1 109157. 2416.43   4
   1   2   1 116510. 2397.25  11
   1   2   2 5337.07 246.246  11
   1   2   2 5033.17 189.274   2
   1   2   2 4649.45 247.829   4
   1   2   2 4960.36 259.505   6
  -1  -2  -2 5020.84 239.147   9
   1   2   3 20594.8 651.329   6
   1   2   3 22082.0 625.198  11
  -1  -2  -3 19766.7 622.966   9
   1   2   3 20741.9 637.812   4
   1   2   3 20971.5 512.681   2
  -1  -2  -4 8897.52 400.926   9
   1   2   4 9713.40 424.667   6
   1   2   4 9598.11 383.910  11
   1   2   4 9603.26 407.492   4
   1   2   5 150312. 3212.13   4
   1   2   5 145985. 3147.95  11
  -1  -2  -5 147377. 3240.91   9
   1   2   5 150611. 3261.37   6
  -1  -2  -6 8241.56 448.912   9
   1   2   6 8010.20 378.973  11
   1   2   6 8262.34 447.355   6
  -1  -2  -7 7290.25 450.281   9
   1   2   7 6679.48 424.756   6
   1   2   8 1157.50 197.108   6
  -1  -2  -8 1143.84 211.999   9
  -1  -2  -9 10645.8 620.114   9
  -1  -2 -10 1064.63 213.416   9
  -1  -2 -11 354.469 179.480   9
   1   2  12 5195.42 268.754  28
   1   2  12 5022.86 253.475  23
   1   2  13 4428.98 232.748  23
   1   2  13 4317.46 251.269  28
   1   2  14 2564.79 189.850  28
   1   2  14 2424.29 168.804  23
   1   2  15-59.3928 97.9541  22
   1   2  15 17.2164 70.5309  14
   1   2  16 3996.14 190.778  14
   1   2  16 4135.77 218.291  22
   1   2  17 14.8031 57.6356  22
  -1  -3  18 1273.15 120.205  22
  -1  -3  17 3792.51 218.140  22
  -1  -3  17 3539.15 219.770  14
  -1  -3  17 3704.56 197.509  29
  -1  -3  16 4617.06 257.448  22
  -1  -3  16 4301.09 233.797  29
  -1  -3  16 4503.37 264.690  14
  -1  -3  15 1222.62 146.657  29
  -1  -3  15 1197.71 153.066  22
  -1  -3  15 1120.70 157.388  14
  -1  -3  14 53.1955 94.1962  22
  -1  -3  14 81.6975 89.6705  29
  -1  -3  14 101.863 104.444  14
  -1  -3  13 22.5628 93.3056  22
  -1  -3  13-5.24707 84.8368  29
  -1  -3  13 76.6643 88.9965  14
  -1  -3  12 56.0088 188.368   3
  -1  -3  11 4963.75 502.682   3
  -1  -3  11 5473.12 427.651   5
  -1  -3  10 3455.13 398.834   3
  -1  -3  10 3328.14 325.465   5
  -1  -3   9 3226.34 358.875   3
  -1  -3   8 1806.43 262.061   3
  -1  -3   7 25424.8 913.502   3
  -1  -3   6 14795.2 607.542   3
  -1  -3   5 334033. 6768.51   3
  -1  -3   4 14228.9 513.915   3
  -1  -3   3 28677.9 794.519   3
  -1  -3   3 30422.3 821.022   7
  -1  -3   3 29643.4 818.880   2
  -1  -3   2 512.827 98.4454   7
   1   3  -2 560.109 114.874   4
  -1  -3   2 583.634 65.9778  10
  -1  -3   2 580.112 95.0882   2
  -1  -3   1 2219.29 167.232   7
   1   3  -1 1887.79 183.149   4
  -1  -3   1 2036.08 156.108   2
   1   3   0 436643. 8850.00   4
  -1  -3   0 451844. 8773.46   7
   1   3   0 451147. 8892.77   6
   1   3   1 1396.03 168.527   6
   1   3   1 1629.21 167.466   4
  -1  -3  -1 1558.55 136.041   9
   1   3   2 141313. 3093.50   4
  -1  -3  -2 144912. 3050.46   9
   1   3   2 142406. 3145.98   6
   1   3   2 146761. 2964.25   2
   1   3   3 24615.0 647.958   2
   1   3   3 25561.2 826.844   6
   1   3   3 24764.0 774.029   4
  -1  -3  -3 25120.0 767.541   9
   1   3   4 61757.9 1495.26  11
  -1  -3  -4 61889.7 1559.14   9
   1   3   4 61093.9 1613.15   6
   1   3   4 60944.2 1533.42   4
   1   3   5 114847. 2660.15   6
   1   3   5 106600. 2472.83  11
   1   3   5 115497. 2565.17   4
  -1  -3  -5 110992. 2600.32   9
   1   3   6 86721.0 2220.94   6
  -1  -3  -6 86808.3 2185.40   9
  -1  -3  -7 8271.90 509.332   9
   1   3   7 8202.87 514.329   6
   1   3   8 17919.5 829.584   6
  -1  -3  -8 18089.6 824.014   9
  -1  -3  -9 2514.72 321.326   9
  -1  -3 -10 403.155 188.606   9
   1   3  11 16319.1 511.613  23
   1   3  11 16581.4 524.900  28
   1   3  12 3652.98 224.624  28
   1   3  12 3612.31 216.117  23
   1   3  13 6223.84 279.784  23
   1   3  13 6369.44 296.974  28
   1   3  14 14.9597 69.1478  23
   1   3  14 129.132 81.7027  28
   1   3  15 22.0894 77.3167  22
   1   3  16 1007.93 107.613  22
   1   3  17 1511.54 98.6804  22
  -1  -4  19 649.560 74.8123  13
  -1  -4  18 752.022 86.3062  29
  -1  -4  17 1852.92 150.186  22
  -1  -4  17 1924.83 146.339  29
  -1  -4  16 14426.5 475.316  29
  -1  -4  16 14231.0 486.219  22
  -1  -4  15 7324.74 340.695  22
  -1  -4  15 7662.46 338.454  29
  -1  -4  15 7837.71 354.897  14
  -1  -4  14 54.0154 99.0800  14
  -1  -4  14 105.257 94.7021  22
  -1  -4  14 177.709 103.455  29
  -1  -4  13 2201.35 191.912  14
  -1  -4  13 2432.72 190.732  29
  -1  -4  13 2023.96 177.449  22
  -1  -4  12 4731.87 514.591   3
  -1  -4  12 4344.48 245.149  29
  -1  -4  11 7454.50 522.998   5
  -1  -4  11 7642.98 616.883   3
  -1  -4  10 144932. 3643.51   3
  -1  -4   9 2411.46 334.944   3
  -1  -4   8 304614. 6533.14   3
  -1  -4   7 41270.5 1280.22   3
  -1  -4   6 40.1923 100.508   3
  -1  -4   5 23817.2 805.752   3
  -1  -4   4 15664.8 585.283   3
  -1  -4   3 97205.3 2213.83   7
  -1  -4   2 96842.8 2075.64  10
  -1  -4   2 99971.0 2215.08   7
   1   4  -2 97655.8 2296.44   4
  -1  -4   1 40971.7 1065.55   7
  -1  -4   1 39907.9 980.539  10
   1   4  -1 37986.8 1112.38   4
  -1  -4   0 28290.6 809.041   7
   1   4   0 27413.0 901.854   6
   1   4   0 26467.6 853.916   4
   1   4   1 20448.0 715.781   4
   1   4   1 20951.0 763.708   6
  -1  -4  -1 20673.1 659.680   7
   1   4   2 1276.00 135.825   2
   1   4   2 1078.15 186.866   6
  -1  -4  -2 1163.37 150.612   9
   1   4   2 1249.37 175.168   4
   1   4   3 4542.64 314.348   4
  -1  -4  -3 4848.55 316.349   9
   1   4   3 5423.66 386.557   6
  -1  -4  -4 568.070 142.896   9
   1   4   4 525.237 131.100   4
   1   4   4 647.711 166.043   6
   1   4   5 164138. 3733.50   6
   1   4   5 160480. 3549.07   4
  -1  -4  -5 155976. 3608.48   9
  -1  -4  -6 15.3680 118.786   9
   1   4   6 23.0383 85.8520   4
   1   4   6 54.2057 126.037   6
   1   4   7 20563.2 927.124   6
  -1  -4  -7 20129.6 888.349   9
   1   4   8 7502.05 555.723   6
  -1  -4  -8 7127.47 531.013   9
  -1  -4  -9 6813.69 540.462   9
   1   4  10 8610.64 345.505  28
   1   4  10 8452.60 340.120  23
   1   4  11 16410.0 517.270  23
   1   4  11 16311.3 524.407  28
   1   4  12 2834.12 198.229  28
   1   4  12 2674.07 186.496  23
   1   4  13 767.135 116.151  28
   1   4  13 771.384 111.151  23
   1   4  14 26.7558 59.5438  23
   1   4  14-39.0211 73.5485  28
   1   4  15 1556.67 129.821  22
   1   4  16 2710.61 138.064  22
  -1  -5  18 4630.98 193.099  29
  -1  -5  18 5087.01 218.950  13
  -1  -5  17 1640.15 146.470  13
  -1  -5  17 1626.08 136.195  29
  -1  -5  16 1064.15 130.867  29
  -1  -5  15 2428.23 188.687  22
  -1  -5  15 2497.64 202.000  29
  -1  -5  14 2284.73 192.398  22
  -1  -5  14 2557.33 206.593  29
  -1  -5  13 5915.25 302.189  29
  -1  -5  13 5490.08 287.435  22
  -1  -5  12 5270.29 278.749  29
  -1  -5  12 4922.37 266.002  22
  -1  -5  11 4789.92 507.891   3
  -1  -5  10 32.8047 182.260   3
  -1  -5   9 4248.26 428.251   3
  -1  -5   8 5415.57 446.031   3
  -1  -5   7 12502.3 643.704   3
  -1  -5   6 35063.0 1143.72   3
  -1  -5   5 90129.9 2218.56   3
  -1  -5   4 22925.7 805.003   3
   1   5  -4 22690.3 883.282   4
  -1  -5   3 2629.39 254.618   7
   1   5  -3 2450.18 272.487   4
   1   5  -2 63991.0 1736.16   4
  -1  -5   2 66024.5 1660.55   7
   1   5  -1 51337.7 1467.40   4
  -1  -5   1 54155.8 1411.37   7
   1   5   0 82531.1 2089.36   4
  -1  -5   0 85810.7 2026.66   7
   1   5   1 2325.29 248.232   4
   1   5   1 2145.66 269.295   6
  -1  -5  -1 2311.41 217.317   7
  -1  -5  -2 44987.2 1243.33   7
   1   5   2 44892.5 1316.97   4
   1   5   2 46240.6 1434.78   6
   1   5   3 58072.2 1718.29   6
   1   5   3 58162.4 1577.19   4
  -1  -5  -3 55517.2 1470.05   7
   1   5   4 8231.78 555.901   6
   1   5   4 8133.88 464.884   4
   1   5   5 14730.8 657.754   4
  -1  -5  -5 14431.2 695.093   9
   1   5   5 15191.6 794.862   6
  -1  -5  -6 48892.9 1562.88   9
   1   5   6 52902.4 1715.14   6
   1   5   7 322.035 172.635   6
  -1  -5  -7 279.585 172.366   9
  -1  -5  -8-43.7411 148.045   9
   1   5   8-63.9469 164.914   6
   1   5   9 811.016 117.157  30
   1   5  10 2115.83 172.101  28
   1   5  10 2166.13 175.752  23
   1   5  11 26777.9 734.720  28
   1   5  11 26743.5 730.337  23
   1   5  12 22126.5 627.154  28
   1   5  12 21933.7 618.535  23
   1   5  13 2712.50 171.014  28
   1   5  13 2817.15 169.801  23
   1   5  14 2573.67 142.985  23
   1   5  15 3674.64 164.662  22
  -1  -6  18 2704.32 138.330  13
  -1  -6  17 1156.66 113.800  29
  -1  -6  17 1188.31 116.942  13
  -1  -6  16 512.905 110.032  29
  -1  -6  16 662.550 111.103  13
  -1  -6  15 6872.08 322.452  13
  -1  -6  15 6902.16 317.577  29
  -1  -6  14 2937.82 218.767  29
  -1  -6  13 24380.8 717.440  29
  -1  -6  12 32738.0 883.651  29
  -1  -6  11 67746.9 1556.61  29
  -1  -6  10 49484.9 1738.97   3
  -1  -6   9 98.0871 172.406   3
  -1  -6   8 38728.3 1380.48   3
  -1  -6   7 25402.8 1019.31   3
  -1  -6   6 20899.5 873.278   3
   1   6  -5 32592.0 1209.82   4
  -1  -6   5 31808.7 1100.72   3
   1   6  -4 19072.8 862.187   4
  -1  -6   4 19522.5 782.072   3
  -1  -6   3 2021.05 251.758   7
   1   6  -3 1881.21 260.825   4
  -1  -6   2 39780.8 1207.38   7
   1   6  -2 36497.2 1247.55   4
   1   6  -1 1140.66 209.295   4
  -1  -6   1 1375.76 203.967   7
  -1  -6   0 5996.76 395.396   7
   1   6   0 5774.39 420.771   4
  -1  -6  -1 19986.0 774.294   7
   1   6   1 20264.5 831.674   4
   1   6   1 21180.7 937.617   6
   1   6   2 393.769 168.373   6
  -1  -6  -2 275.989 116.346   7
   1   6   2 217.354 127.376   4
   1   6   3 20357.5 961.703   6
   1   6   3 20300.8 829.482   4
   1   6   4 10638.3 574.370   4
   1   6   4 11061.9 706.606   6
   1   6   5 1049.84 237.548   6
   1   6   6 222.853 184.505   6
   1   6   7-235.524 174.692   6
   1   6   7 34.9069 74.1689  15
   1   6   8 1835.44 155.561  15
   1   6   9 3336.16 202.970  15
   1   6   9 3149.97 204.746  30
   1   6  10 829.844 126.575  23
   1   6  10 937.599 120.723  28
   1   6  11 12049.7 410.921  23
   1   6  11 11774.8 406.675  28
   1   6  12 7997.85 301.579  23
   1   6  13 84.2293 58.3585  23
   1   6  14 302.035 61.5782  22
  -1  -7  17 7325.35 251.008  13
  -1  -7  16 8974.43 323.027  13
  -1  -7  16 9546.95 332.776  29
  -1  -7  15 21945.1 631.232  13
  -1  -7  15 23016.9 642.071  29
  -1  -7  14 9694.31 381.894  13
  -1  -7  14 9854.18 388.143  29
  -1  -7  13 1360.26 160.592  29
  -1  -7  13 1479.42 156.680  13
  -1  -7  12 11214.1 433.113  13
  -1  -7  12 12391.5 449.026  29
  -1  -7  11 463.114 118.079  29
  -1  -7  10 1715.76 162.925  29
   1   7 -10 1936.41 146.022  25
  -1  -7   9 2523.25 182.311  29
   1   7  -9 2887.73 176.084  25
  -1  -7   9 3212.11 397.602   3
  -1  -7   8 185.585 145.305   3
   1   7  -8 106.187 159.859   4
   1   7  -7 10686.2 712.526   4
  -1  -7   7 10041.0 634.515   3
   1   7  -6 1422.95 270.910   4
  -1  -7   6 1895.41 281.051   3
   1   7  -5 56077.1 1825.90   4
  -1  -7   5 57158.0 1707.54   3
   1   7  -4 454.641 199.461   4
  -1  -7   4 402.479 148.291   3
   1   7  -3 1.85334 128.130   4
  -1  -7   3 38.1564 113.256   3
  -1  -7   3 186.931 151.494   7
   1   7  -2 9674.08 610.279   4
  -1  -7   2 9668.39 568.123   7
  -1  -7   1 10554.5 587.741   7
   1   7  -1 10774.1 627.230   4
   1   7   0 1320.49 231.387   4
  -1  -7   0 1576.08 232.290   7
  -1  -7  -1 16920.0 749.138   7
   1   7   1 16337.7 783.368   4
   1   7   2 9392.62 567.449   4
  -1  -7  -2 8566.67 511.753   7
   1   7   3 9326.44 678.494   6
   1   7   4 12609.0 810.186   6
   1   7   5 281.623 82.1028  15
   1   7   5 373.090 205.724   6
   1   7   6 2315.28 166.247  19
   1   7   6 2141.80 167.642  15
   1   7   7 250.701 91.3749  19
   1   7   7 307.610 88.7928  15
   1   7   8 1611.02 149.095  15
   1   7   9 3942.63 220.593  15
   1   7  10 11488.8 399.658  23
   1   7  11 7626.10 293.585  23
   1   7  12 4860.98 204.460  23
   1   7  13 1980.10 106.798  23
   1   8 -16 1110.37 94.5133  24
  -1  -8  15 33.2272 72.1560  29
  -1  -8  14 11880.2 408.218  29
  -1  -8  13 257.930 102.617  29
  -1  -8  12 894.938 131.233  29
   1   8 -11 5870.80 252.633  25
  -1  -8  11 5497.99 276.516  29
   1   8 -10 1247.35 125.384  25
  -1  -8  10 1061.18 132.423  29
  -1  -8   9 2040.78 166.345  29
   1   8  -9 2326.21 166.485  25
   1   8  -8 2081.55 162.282  25
   1   8  -7 18091.2 540.481  25
   1   8  -6 399.559 196.511   4
   1   8  -6 680.933 107.999  25
   1   8  -6 709.172 100.466  18
   1   8  -5 1088.59 251.955   4
   1   8  -4 34118.2 1349.30   4
   1   8  -3-69.8726 172.906   4
  -1  -8   2 5297.30 447.144   7
   1   8  -2 5052.35 461.762   4
   1   8  -1-48.4150 149.013   4
  -1  -8   1-14.4187 144.446   7
  -1  -8   0 5819.83 456.775   7
   1   8   0 6328.97 495.790   4
  -1  -8  -1 37118.8 1281.21   7
   1   8   2 3482.61 195.573  26
   1   8   3 182.959 89.9937  15
   1   8   3-4.87261 70.9133  26
   1   8   4 9371.58 363.814  15
   1   8   4 9233.10 338.617  26
   1   8   5 33.4860 81.3192  19
   1   8   5 45.1274 74.7823  15
   1   8   6 2125.40 165.154  19
   1   8   6 1957.72 167.985  15
   1   8   7 33822.8 845.751  19
   1   8   7 34152.2 879.461  15
   1   8   8 14460.3 469.440  15
   1   8   9 9275.61 339.904  15
   1   8   9 10011.4 359.221  23
   1   8  10 573.707 93.1979  23
   1   8  11 2044.24 127.431  23
   1   8  12 2446.56 115.813  23
   1   9 -15 972.162 89.0208  24
   1   9 -14 338.585 76.4937  24
   1   9 -13 2929.51 177.074  24
   1   9 -12 223.677 83.4911  24
   1   9 -11 547.679 88.3609  25
   1   9 -11 564.048 108.245  24
   1   9 -10 56.1693 71.1370  25
   1   9 -10-11.5173 80.5138  24
   1   9  -9 2315.18 169.440  25
   1   9  -9 2331.22 178.789  24
   1   9  -8 1143.94 130.150  24
   1   9  -8 1277.69 139.445  25
   1   9  -7 18910.8 572.188  25
   1   9  -7 18984.8 566.152  24
   1   9  -6 3895.21 212.909  24
   1   9  -6 3906.10 226.875  25
   1   9  -5 1729.63 145.692  18
   1   9  -5 1692.47 156.835  25
   1   9  -4 4182.80 220.434  18
   1   9  -4 4320.43 236.250  25
   1   9  -3 4144.62 219.370  18
   1   9  -3 4091.96 227.523  25
   1   9  -2 258.913 86.3107  18
   1   9  -2 390.715 95.4819  25
   1   9  -2 134.682 78.1897  26
   1   9  -1 2246.72 158.548  18
   1   9  -1 2464.57 177.166  26
   1   9   0 608.540 100.330  18
   1   9   0 636.270 107.690  26
   1   9   1 11549.7 406.815  26
   1   9   1 11756.7 382.627  18
   1   9   2 414.781 104.400  15
   1   9   2 307.622 87.3967  26
   1   9   3 385.116 88.0809  26
   1   9   3 455.227 108.780  15
   1   9   4 2366.54 164.039  26
   1   9   4 2370.55 182.251  15
   1   9   5 94.2493 81.3006  19
   1   9   5 83.6727 82.7825  15
   1   9   6 7795.27 325.345  15
   1   9   6 8107.59 308.993  19
   1   9   7 256.917 84.0763  15
   1   9   8 2180.55 150.980  15
   1   9   9 254.249 74.2569  23
   1   9  10 2601.08 135.426  23
   1  10 -14 4126.62 163.992  24
   1  10 -13 29.1544 50.1851  24
   1  10 -12 819.752 95.0668  24
   1  10 -11 275.715 74.5894  24
   1  10 -11 306.571 64.4719  25
   1  10 -10 42.9564 65.1484  24
   1  10 -10 34.0479 58.4441  25
   1  10  -9 232.377 83.1410  25
   1  10  -9 216.260 78.8586  24
   1  10  -8 4221.62 218.822  24
   1  10  -8 4129.41 223.619  25
   1  10  -7 3805.40 204.836  24
   1  10  -7 3453.77 211.876  25
   1  10  -6 832.647 119.254  25
   1  10  -5 109.970 88.7692  25
   1  10  -4 16372.5 520.216  26
   1  10  -3 1355.34 141.506  26
   1  10  -2-34.9133 84.4833  26
   1  10  -1 11893.6 417.479  26
   1  10   0 1284.06 137.762  26
   1  10   1 1698.38 162.585  15
   1  10   1 1599.43 147.679  26
   1  10   2 611.478 103.533  26
   1  10   2 776.576 124.495  15
   1  10   3 192.842 79.3727  26
   1  10   3 115.220 88.5748  15
   1  10   4 1040.01 127.103  15
   1  10   4 931.435 116.850  19
   1  10   5 812.494 111.464  15
   1  10   5 740.372 97.5667  19
   1  10   6 2014.24 128.855  19
   1  10   6 1915.96 142.801  15
   1  10   7 5703.96 232.030  15
   1  10   8-18.2766 53.3759  23
   1  10   9-28.4919 42.9543  23
   1  11 -12 2506.30 118.740  24
   1  11 -11 124.736 42.2047  26
   1  11 -11 98.0245 44.3432  24
   1  11 -10 876.608 86.2108  24
   1  11 -10 902.878 84.4206  26
   1  11  -9 2689.35 147.765  24
   1  11  -9 2744.87 152.885  26
   1  11  -8 102.888 62.1044  26
   1  11  -7-5.87279 68.2622  26
   1  11  -6 7427.39 297.509  26
   1  11  -5 204.337 86.6693  26
   1  11  -4 7543.29 310.157  26
   1  11  -3 20.6351 81.6312  26
   1  11  -2 3904.79 215.493  26
   1  11  -1 130.089 98.2228  15
   1  11  -1 125.952 84.8696  26
   1  11   0 3225.34 187.605  26
   1  11   0 3148.30 197.674  15
   1  11   1 527.972 102.665  15
   1  11   1 495.448 91.1257  26
   1  11   2 179.018 82.9189  15
   1  11   3 1097.57 108.032  19
   1  11   3 1143.96 118.966  15
   1  11   4 796.721 86.6766  19
   1  11   4 698.902 94.6417  15
   1  11   5 2034.92 129.861  15
   1  11   5 1822.32 107.464  19
   1  11   6 237.016 57.0281  15
   1  11   7 10152.1 281.168  23
   1  12  -9 714.896 66.8904  26
   1  12  -8 210.978 52.8194  26
   1  12  -7 127.669 54.3099  26
   1  12  -6 465.932 74.7251  26
   1  12  -5 43.4868 58.5790  26
   1  12  -4 347.475 75.4235  15
   1  12  -4 386.849 78.0081  26
   1  12  -3 3394.72 180.501  15
   1  12  -3 3415.64 177.134  26
   1  12  -2 3445.20 175.831  26
   1  12  -2 3516.94 183.004  15
   1  12  -1 491.680 83.2942  15
   1  12  -1 599.202 83.9537  26
   1  12   0 234.780 70.7856  15
   1  12   1 2201.01 128.969  19
   1  12   1 2093.90 133.573  15
   1  12   2-10.8543 48.4621  19
   1  12   2-48.2840 57.5054  15
   1  12   3 1334.19 96.9769  15
  -2  13   3 980.041 76.6051  15
  -2  13   2 485.140 63.6954  15
  -2  13   1 523.185 65.2438  15
  -2  13   1 527.373 64.7285  30
  -2  13   0-5.23753 41.5501  15
  -2  13   0 58.7406 44.5543  30
  -2  13  -1 466.108 62.4180  15
  -2  13  -1 466.658 64.3116  30
  -2  13  -2 3096.54 143.607  30
  -2  13  -3 784.556 75.7091  30
  -2  13  -3 847.489 75.2585  24
  -2  13  -4 574.478 67.6468  24
  -2  13  -5 42.9620 43.2370  24
  -2  13  -6 115.367 45.7018  24
  -2  13  -7 350.690 53.7134  24
  -2  12   6 61.5121 46.8804  30
  -2  12   6 85.7375 53.1021  15
  -2  12   5 44.2130 50.4044  30
  -2  12   5 77.4798 58.1291  15
  -2  12   4 1062.84 99.6963  30
  -2  12   4 1253.57 113.481  15
  -2  12   3 56.4534 59.1821  30
  -2  12   3 14.7357 62.4260  15
  -2  12   2 88.6533 65.4706  30
  -2  12   2 67.6879 59.6348  15
  -2  12   1 697.938 94.5041  15
  -2  12   1 617.181 93.6218  30
  -2  12   0 2644.35 164.068  15
  -2  12   0 2986.12 175.207  30
  -2  12  -1 8.11963 53.5018  24
  -2  12  -1-46.7667 70.5061  26
  -2  12  -1 46.0598 57.6942  15
  -2  12  -2 1121.68 116.636  26
  -2  12  -2 1053.62 106.818  24
  -2  12  -2 1005.01 99.7081  15
  -2  12  -3 2180.53 148.894  26
  -2  12  -3 2239.48 150.859  24
  -2  12  -4 635.928 92.8369  24
  -2  12  -4 545.374 84.4198  26
  -2  12  -5 394.429 71.0355  26
  -2  12  -5 468.612 84.5435  24
  -2  12  -6 1422.43 123.246  24
  -2  12  -7 3032.40 169.657  24
  -2  12  -8 10546.0 339.018  24
  -2  12  -9 39.5537 52.7647  24
  -2  12 -10 2498.07 130.108  24
  -2  12 -11-1.61186 33.9879  24
  -2  11   9 3404.03 156.657  28
  -2  11   8 125.674 58.8106  30
  -2  11   7 1815.44 133.795  30
  -2  11   7 1962.12 144.123  15
  -2  11   6 1395.30 126.473  30
  -2  11   6 1284.72 127.839  15
  -2  11   5 2583.82 173.846  30
  -2  11   5 2504.28 175.103  15
  -2  11   4 84.6673 77.4698  30
  -2  11   4 58.1986 82.8830  15
  -2  11   3 2013.24 166.305  15
  -2  11   3 2138.34 166.137  30
  -2  11   2-36.9055 87.7608  15
  -2  11   2 55.1124 82.8477  30
  -2  11   1-2.73120 75.9676  15
  -2  11   1-4.57121 85.7314  26
  -2  11   0 1927.06 164.700  26
  -2  11   0 2040.97 161.495  15
  -2  11   0 1888.59 150.773  24
  -2  11  -1 3462.45 200.582  24
  -2  11  -1 3253.93 205.107  26
  -2  11  -1 3306.97 197.536  15
  -2  11  -2 366.190 86.0487  15
  -2  11  -2 456.346 96.9949  24
  -2  11  -2 418.768 96.8375  26
  -2  11  -3 500.874 97.7599  26
  -2  11  -3 581.538 102.269  24
  -2  11  -4 535.080 104.227  24
  -2  11  -4 618.330 99.8355  26
  -2  11  -5 5801.92 255.433  26
  -2  11  -5 6560.94 293.299  24
  -2  11  -6 3045.18 200.126  24
  -2  11  -7 739.186 117.862  24
  -2  11  -8 4054.52 222.808  24
  -2  11  -9 454.892 96.4725  24
  -2  11 -10 54.9255 66.8172  24
  -2  11 -11 2295.83 139.339  24
  -2  11 -12 2116.92 120.269  24
  -2  10  11 1618.03 108.525  28
  -2  10  10-20.2924 56.3581  30
  -2  10  10 35.9440 63.2270  28
  -2  10   9 2573.64 162.788  30
  -2  10   8 1453.89 141.188  15
  -2  10   8 1399.24 134.594  30
  -2  10   7 149.978 85.7806  30
  -2  10   7 151.236 94.8308  15
  -2  10   6 3254.35 214.574  15
  -2  10   6 2864.77 199.486  30
  -2  10   5 79.4074 87.9451  30
  -2  10   5 84.7193 92.3874  15
  -2  10   4 10111.1 395.765  15
  -2  10   4 10471.7 397.996  30
  -2  10   3 7113.37 317.161  30
  -2  10   3 6998.70 315.498  15
  -2  10   3 6910.78 309.419  26
  -2  10   2 19947.8 572.784  24
  -2  10   2 20321.9 607.404  26
  -2  10   2 20297.8 604.316  15
  -2  10   1 761.710 121.394  26
  -2  10   1 855.710 121.442  15
  -2  10   1 735.647 107.916  24
  -2  10   0 19647.1 575.202  24
  -2  10   0 19727.8 589.415  26
  -2  10   0 19550.3 578.979  15
  -2  10  -1 3526.69 209.298  24
  -2  10  -1 3327.26 208.058  26
  -2  10  -2 6.33263 77.0762  26
  -2  10  -2 15.1570 76.3142  24
  -2  10  -3 7546.11 312.793  26
  -2  10  -3 7845.70 329.439  24
  -2  10  -4 5511.31 258.904  26
  -2  10  -4 5875.82 283.032  24
  -2  10  -5 163.645 86.8581  24
  -2  10  -5 92.3366 64.5172  26
  -2  10  -6 799.320 126.570  24
  -2  10  -7 20802.8 630.530  24
  -2  10  -8 15981.7 522.920  24
  -2  10  -9 1035.84 135.333  24
  -2  10 -10 296.680 93.8704  24
  -2  10 -11 21.0035 68.7458  24
  -2  10 -12-18.6479 60.7407  24
  -2  10 -13 1710.47 114.266  24
  -2  10 -14 1848.48 99.5476  24
  -2   9  13 514.741 64.5917  28
  -2   9  12 738.498 90.8953  28
  -2   9  11 1179.48 121.670  28
  -2   9  10 3175.33 196.666  30
  -2   9   9 49.7288 90.8407  15
  -2   9   9 113.761 89.4862  30
  -2   9   8 763.960 127.631  30
  -2   9   8 687.197 122.699  15
  -2   9   7 109.782 96.7612  15
  -2   9   7 89.4127 89.3900  30
  -2   9   6 3976.37 238.938  30
  -2   9   6 3500.68 229.393  15
  -2   9   5 33913.7 895.601  30
  -2   9   5 33766.2 896.183  15
  -2   9   4 75334.3 1679.74  30
  -2   9   4 73132.7 1672.49  15
  -2   9   3 70197.9 1584.07  26
  -2   9   3 70525.7 1587.99  15
  -2   9   2 44490.2 1073.48  24
  -2   9   2 46285.7 1101.74  15
  -2   9   2 46753.1 1105.38  26
  -2   9   1 26221.3 702.575  24
  -2   9   1 27422.7 723.366  26
   2  -9  -1 26225.0 1130.88  10
  -2   9   1 26777.5 714.948  15
   2  -9   0 11623.0 701.664   7
  -2   9   0 11746.5 402.465  26
   2  -9   1 1560.16 270.218   7
   2  -9   2 736.343 208.377   7
   2  -9   3 8070.71 566.410   7
  -2   9  -3 7327.26 311.963  24
  -2   9  -4 3030.82 180.861  26
  -2   9  -4 3151.56 202.930  24
  -2   9  -5 4247.78 241.161  24
   2  -9   6 789.874 127.635  13
  -2   9  -6 857.437 123.089  24
  -2   9  -7 82.4691 86.0607  24
   2  -9   7 158.167 92.1273  13
   2  -9   8 10545.9 423.267  13
  -2   9  -8 9642.37 390.293  24
  -2   9  -9 3172.44 216.401  24
   2  -9   9 3447.57 240.165  13
   2  -9  10 998.652 149.755  13
  -2   9 -10 884.093 130.853  24
   2  -9  11 2154.49 193.492  13
  -2   9 -11 2331.33 179.530  24
  -2   9 -12 1089.08 120.623  24
   2  -9  12 1151.96 140.981  13
  -2   9 -13 1778.69 132.561  24
   2  -9  13 1786.28 155.769  13
   2  -9  14 3462.18 189.830  13
  -2   9 -14 3450.62 162.012  24
   2  -9  15 2.48887 50.7839  13
  -2   8  14 536.927 71.9284  28
  -2   8  13 2853.95 166.026  28
  -2   8  12 141.053 85.4089  28
  -2   8  11 70.3497 94.4924  30
  -2   8  10 982.834 140.275  30
  -2   8   9 1085.84 143.916  15
  -2   8   9 1271.99 152.716  30
  -2   8   8 1234.92 156.446  15
  -2   8   8 1236.98 152.832  30
  -2   8   7 12756.1 455.786  30
  -2   8   7 12262.7 453.649  15
  -2   8   6 1206.27 143.660  15
  -2   8   6 1624.36 159.087  30
  -2   8   5 990.465 126.098  30
  -2   8   5 1021.05 298.327   6
   2  -8  -5 775.726 247.586  10
  -2   8   5 809.887 119.917  15
  -2   8   4 239.794 188.891   6
   2  -8  -4 157.034 183.854  10
  -2   8   3 40550.3 1540.72   6
   2  -8  -3 39234.1 1464.50  10
  -2   8   2 11742.4 743.914   6
   2  -8  -2 11315.1 699.366  10
   2  -8  -1 7836.63 544.005   7
   2  -8  -1 7495.34 553.864  10
  -2   8   1 8791.01 615.756   6
   2  -8   0 77085.7 2135.18   7
   2  -8   0 75348.9 2160.68  10
   2  -8   1 8815.74 563.618   7
   2  -8   2 937.644 212.625   7
   2  -8   3 293.055 144.655   7
   2  -8   4 25782.5 1017.49   7
   2  -8   4 26026.0 1105.29   3
  -2   8  -4 23660.1 1019.56   4
   2  -8   5 3199.92 341.108   7
   2  -8   5 2979.58 377.174   3
   2  -8   6 7101.85 578.277   3
   2  -8   7 1521.71 158.325  13
  -2   8  -7 1349.06 141.414  24
   2  -8   7 1489.29 163.690  23
   2  -8   8 229.790 114.772  23
   2  -8   8 119.657 92.2819  13
  -2   8  -8 108.654 78.9970  24
   2  -8   9 10675.5 434.904  13
   2  -8   9 10085.6 421.262  23
  -2   8  -9 9568.13 384.586  24
   2  -8  10 912.813 149.445  23
   2  -8  10 930.998 150.579  13
  -2   8 -10 898.832 125.694  24
   2  -8  11 16466.5 579.628  13
  -2   8 -11 17239.8 541.846  24
   2  -8  11 16625.8 567.484  23
   2  -8  12-8.99918 91.6610  23
   2  -8  12-45.8646 101.130  13
  -2   8 -12-31.5728 81.9678  24
   2  -8  13 7527.77 321.734  23
   2  -8  13 7811.20 352.164  13
  -2   8 -13 7735.38 305.387  24
  -2   8 -14 5068.33 220.869  24
   2  -8  14 5215.21 264.180  13
   2  -8  15 1993.30 148.980  13
  -2   8 -15 1765.16 106.663  24
   2  -8  16 1081.25 95.5106  13
  -2   7  15 868.114 87.8379  28
  -2   7  14 2076.44 147.165  28
  -2   7  13 17168.7 524.703  28
  -2   7  12 1382.33 155.030  28
  -2   7  12 1318.46 152.530  30
  -2   7  11 59.0019 91.0577  30
  -2   7  10 8494.51 362.957  15
  -2   7  10 8018.22 359.453  30
  -2   7   9 10543.1 413.625  15
  -2   7   9 10636.6 415.614  30
  -2   7   8 1629.58 161.856  15
  -2   7   8 1742.77 167.743  30
  -2   7   7 6794.69 617.792   6
  -2   7   6 5174.42 518.574   6
  -2   7   5 1399.29 290.808   6
   2  -7  -4 2659.89 352.666  10
  -2   7   4 2788.43 368.139   6
  -2   7   3 5782.59 493.879   6
   2  -7  -3 5784.56 472.629  10
   2  -7  -2 16.6226 126.470  10
  -2   7   2 134.534 146.631   6
   2  -7  -1 19279.6 870.278  10
  -2   7   1 20045.4 896.124   6
  -2   7   0 1210.96 221.790   6
   2  -7   0 900.897 206.326  10
   2  -7   0 1062.98 163.092   8
   2  -7   1 19907.2 849.815  10
   2  -7   1 20128.8 829.504   7
   2  -7   2 19465.9 806.980   7
  -2   7  -2 19246.5 785.286   4
   2  -7   3 175.462 129.460   7
   2  -7   4 1313.67 255.619   3
   2  -7   4 1376.39 217.040   7
   2  -7   5 22618.2 987.496   3
   2  -7   5 22844.1 887.504   7
   2  -7   6 18796.2 914.176   3
   2  -7   7 293.434 167.029   3
   2  -7   8 13764.6 807.076   3
   2  -7   9 3773.08 244.026  23
   2  -7   9 3138.83 215.624  29
   2  -7   9 3761.15 246.721  13
   2  -7  10 6156.67 324.680  13
   2  -7  10 6012.72 314.088  23
   2  -7  10 5564.33 295.385  29
   2  -7  11 24934.2 745.448  23
   2  -7  11 25152.3 768.614  13
   2  -7  11 24776.8 732.677  29
   2  -7  12 72.9700 96.4641  23
   2  -7  12 152.074 109.371  13
   2  -7  12 80.9401 97.3446  29
   2  -7  13 1169.73 146.841  23
   2  -7  13 1139.39 162.688  13
   2  -7  14 6482.22 316.583  13
   2  -7  14 5755.81 271.170  23
  -2   7 -14 5962.27 248.459  24
   2  -7  15 1766.49 158.413  13
   2  -7  15 1384.90 121.502  23
   2  -7  16 1801.81 138.451  13
   2  -7  17 261.893 55.4569  13
  -2   6  16 1452.42 106.754  28
  -2   6  15 554.144 92.9059  28
  -2   6  14 384.050 105.285  28
  -2   6  13 14136.8 487.871  28
  -2   6  12-30.3983 109.631  28
  -2   6  12 183.910 106.744  30
  -2   6  11 22805.0 685.505  30
  -2   6  10 639.943 122.806  15
  -2   6  10 535.979 119.425  30
  -2   6   9 576.938 114.780  30
  -2   6   9 504.901 112.471  15
  -2   6   8 9311.85 687.782   6
  -2   6   7 11300.6 738.323   6
  -2   6   6 12898.8 768.679   6
  -2   6   5 51654.8 1688.04   6
  -2   6   4 7222.44 525.978   6
  -2   6   3 28650.4 1086.28   6
  -2   6   2 32655.7 1131.97   6
   2  -6  -2 32148.7 1115.34  10
   2  -6  -2 30804.6 934.679   8
   2  -6  -1 2052.85 201.176   8
   2  -6  -1 2032.07 265.237  10
  -2   6   1 2060.24 260.972   6
   2  -6   0 34764.9 1144.57  10
  -2   6   0 35446.5 1143.00   6
   2  -6   0 34985.5 1029.78   8
   2  -6   1 2129.49 256.430  10
   2  -6   1 2525.31 232.661   8
   2  -6   2 2209.97 238.730   7
   2  -6   3 23882.4 843.285   7
   2  -6   4 40380.1 1301.13   3
   2  -6   4 40433.9 1199.01   7
   2  -6   5 2274.39 241.024   7
   2  -6   5 2169.01 287.513   3
   2  -6   6 6372.30 486.622   3
   2  -6   7 3255.75 365.913   3
   2  -6   8 5210.05 474.810   3
   2  -6   9 69281.2 2169.71   3
   2  -6  10 562.331 115.242  29
   2  -6  10 672.477 134.351  13
   2  -6  10 661.084 122.912  23
   2  -6  10 494.788 118.378  22
   2  -6  11 8703.37 394.362  22
   2  -6  11 8888.40 402.544  13
   2  -6  11 9166.12 379.101  29
   2  -6  11 9154.43 388.636  23
   2  -6  12 252.313 119.438  13
   2  -6  12 213.530 107.262  29
   2  -6  12 199.477 104.736  23
   2  -6  13 1222.59 148.248  29
   2  -6  13 1328.93 172.661  13
   2  -6  13 1145.48 149.383  23
   2  -6  14 7794.83 363.561  13
   2  -6  14 7216.54 320.856  23
   2  -6  14 7635.45 325.504  29
   2  -6  15 3439.58 223.938  13
   2  -6  15 3121.09 186.058  23
   2  -6  16 326.479 89.6708  13
   2  -6  17 430.335 73.1280  13
  -2   5  17 207.882 52.9849  14
  -2   5  17 219.101 57.9257  22
  -2   5  16 55.2027 69.7538  28
  -2   5  15 780.559 118.787  28
  -2   5  14 6441.04 309.380  28
  -2   5  13 27637.1 782.266  28
  -2   5  12 24918.9 733.300  30
  -2   5  12 25149.3 733.765  28
  -2   5  11 316.436 114.569  30
  -2   5  10 43083.2 1628.61   6
  -2   5  10 40865.0 1034.57  30
  -2   5   9 7768.01 615.825   6
  -2   5   8 3711.41 418.808   6
  -2   5   7 12010.7 716.666   6
  -2   5   6 707.525 201.445   6
  -2   5   5-76.3982 150.502   6
  -2   5   4 30777.9 1079.42   6
   2  -5  -4 29962.9 895.172   8
  -2   5   3 56522.8 1605.55   6
   2  -5  -3 58970.5 1454.82   8
  -2   5   2 57696.2 1557.84   6
   2  -5  -2 56866.4 1431.62   8
  -2   5   1 120205. 2805.84   6
   2  -5  -1 122759. 2836.31  10
   2  -5  -1 125095. 2705.23   8
   2  -5   0 20508.5 752.662  10
  -2   5   0 19956.1 714.296   6
   2  -5   0 19804.7 664.057   8
  -2   5  -1 195834. 4192.42   6
   2  -5   1 197394. 4258.09  10
   2  -5   1 200359. 4162.28   8
   2  -5   2 8531.19 416.501   7
   2  -5   2 9191.26 425.421   8
   2  -5   3 155322. 3359.38   7
   2  -5   4 115312. 2589.68   7
   2  -5   4 115008. 2722.11   3
   2  -5   5 7813.99 397.831   7
   2  -5   5 7978.38 483.700   3
   2  -5   6 870.915 198.229   3
   2  -5   7 23431.1 967.693   3
   2  -5   8 5748.17 484.328   3
   2  -5   9 19836.3 983.017   3
   2  -5  10 3495.76 425.126   3
   2  -5  11 3359.92 217.601  29
   2  -5  11 3321.81 237.165  22
   2  -5  12 38.3190 89.2783  29
   2  -5  12-7.31023 94.7470  23
   2  -5  12 67.7527 111.812  22
   2  -5  13 2759.03 225.548  22
   2  -5  13 2755.92 198.003  29
   2  -5  13 2669.83 206.507  23
   2  -5  14 220.787 99.6799  23
   2  -5  14 79.9836 106.371  22
   2  -5  14 87.6834 102.964  13
   2  -5  14 186.804 95.3028  29
   2  -5  15 1315.74 156.667  13
   2  -5  15 1430.94 136.068  23
   2  -5  15 1340.61 166.913  22
   2  -5  16 195.701 83.9493  13
   2  -5  17 2225.96 144.837  13
  -2   4  17 58.6472 64.9587  22
  -2   4  17 14.5691 60.2303  14
  -2   4  16 1038.62 127.352  28
  -2   4  15 4218.63 249.756  28
  -2   4  14 6890.23 330.809  28
  -2   4  13 4125.57 255.931  28
  -2   4  12 10043.7 402.945  28
  -2   4  11 1549.28 160.414  28
  -2   4  11 1553.98 158.111  30
  -2   4  11 1823.60 312.926   6
  -2   4  10 2843.75 378.616   6
  -2   4   9 25990.5 1130.81   6
  -2   4   8 54293.1 1735.71   6
  -2   4   7 22134.8 944.841   6
  -2   4   6 41203.1 1331.05   6
  -2   4   5 12346.5 606.914   6
   2  -4  -5 12237.0 497.256   8
  -2   4   4 68807.9 1784.77   6
   2  -4  -4 68843.9 1646.48   8
   2  -4  -3 21972.2 681.245   8
  -2   4   3 21295.9 757.444   6
  -2   4   2 3029.59 239.159   6
   2  -4  -2 2836.26 205.717   8
  -2   4   1 9611.78 414.796   6
   2  -4  -1 9285.36 435.102  10
   2  -4  -1 9432.27 390.525   8
  -2   4   1 8931.53 322.343   4
   2  -4   0 44211.7 1203.03  10
  -2   4   0 45187.6 1150.21   6
   2  -4   0 45201.8 1137.59   8
   2  -4   1 49197.9 1305.12  10
  -2   4  -1 49722.5 1232.28   6
  -2   4  -1 52693.7 1262.36   2
   2  -4   1 49754.8 1245.75   8
  -2   4  -2 33313.0 902.879   2
   2  -4   2 32146.4 905.571   8
   2  -4   3 35550.0 949.731   7
  -2   4  -3 36680.6 968.044   2
   2  -4   4 70269.8 1644.46   7
   2  -4   4 72057.0 1784.52   3
   2  -4   5 46024.1 1327.46   3
   2  -4   6 1240.05 209.704   3
   2  -4   7 193.405 158.652   3
   2  -4   8 2259.53 307.168   3
   2  -4   9 1954.70 310.058   3
   2  -4  10 10451.2 710.930   3
   2  -4  11 58.2069 160.950   3
   2  -4  11 48.8503 111.318  11
   2  -4  12 11885.4 443.416  23
   2  -4  12 11803.0 461.286  22
   2  -4  12 11777.6 447.350  14
   2  -4  12 11390.4 413.760  29
   2  -4  13-99.1395 104.772  14
   2  -4  13 298.852 90.9821  29
   2  -4  13 70.4653 102.088  22
   2  -4  13 8.34608 89.1246  23
   2  -4  14 11987.4 469.440  22
   2  -4  14 11566.0 430.117  23
   2  -4  15 2333.30 176.036  23
   2  -4  15 2691.91 213.374  22
   2  -4  16 424.596 101.017  13
   2  -4  16 482.860 116.020  22
   2  -4  17 297.586 74.3816  13
  -2   3  18 291.330 66.0430  14
  -2   3  18 316.873 69.0014  22
  -2   3  17 232.107 84.3146  14
  -2   3  17 264.631 86.1278  22
  -2   3  16 906.974 137.952  28
  -2   3  15 16015.2 538.555  28
  -2   3  14 14049.7 504.166  28
  -2   3  13 3636.81 241.798  28
  -2   3  12 27081.9 761.024  28
  -2   3  11 4669.84 480.331   6
   2  -3 -11 4442.32 415.634   9
  -2   3  10 11301.9 704.292   6
   2  -3 -10 9763.76 604.635   9
  -2   3   9 5631.50 471.776   6
   2  -3  -9 5325.21 424.787   9
  -2   3   8 13352.1 695.811   6
   2  -3  -8 12573.8 633.745   9
  -2   3   7 29354.6 1044.32   6
   2  -3  -7 27739.4 967.226   9
  -2   3   6 15717.0 680.203   6
   2  -3  -6 15462.4 639.724   9
  -2   3   5 6322.65 388.921   6
  -2   3   4 13922.7 558.200   6
  -2   3   3 21.5811 72.9624   6
  -2   3   2 63220.5 1505.42   6
   2  -3  -2 65395.1 1488.97   8
  -2   3   1 307189. 6168.35   6
   2  -3  -1 307240. 6231.89  10
   2  -3  -1 315105. 6179.10   8
   2  -3   0 42415.9 1091.60  10
  -2   3   0 42270.0 1011.17   6
   2  -3   0 43615.8 1054.74   8
  -2   3  -1 3821.82 186.396   6
   2  -3   1 3813.23 242.002  10
   2  -3   1 3920.86 223.087   8
  -2   3  -2 116781. 2427.10   2
   2  -3   2 112734. 2454.52   8
   2  -3   3 5982.42 293.712   8
   2  -3   3 5619.01 248.807   7
   2  -3   3 5489.02 300.130   3
  -2   3  -3 5996.07 264.041   2
   2  -3   4 58984.6 1487.08   3
   2  -3   4 59474.4 1341.03   7
   2  -3   5 546.288 141.380   3
   2  -3   6 17111.5 700.311   3
   2  -3   7 47465.2 1448.47   3
   2  -3   8 1052.66 224.701   3
   2  -3   9 100434. 2560.79  11
   2  -3   9 99806.0 2700.42   3
   2  -3  10 64006.4 1869.61  11
   2  -3  10 66943.7 2073.04   3
   2  -3  11-43.8201 179.510   3
   2  -3  12 1732.57 164.815  23
   2  -3  12 1741.65 170.740  14
   2  -3  12 1726.19 173.413  22
   2  -3  13 966.224 136.388  23
   2  -3  13 1039.11 142.339  14
   2  -3  13 996.113 147.314  22
   2  -3  14 1594.68 163.707  14
   2  -3  14 1580.42 158.541  23
   2  -3  14 1625.88 179.282  22
   2  -3  15 36.6313 79.2992  23
   2  -3  15 160.078 110.718  22
   2  -3  16 1273.74 150.492  22
   2  -3  17 2890.63 165.440  13
   2  -3  17 3185.08 185.316  22
  -2   2  18 8702.88 300.298  14
  -2   2  18 8553.78 298.593  22
  -2   2  17 28654.6 757.718  22
  -2   2  17 29931.8 771.182  14
  -2   2  16 23923.6 677.962  22
  -2   2  16 22255.0 669.908  28
  -2   2  15 1332.57 167.205  28
  -2   2  14 89.2374 102.834  28
  -2   2  13 2826.16 213.546  28
  -2   2  12 28540.4 1217.25   6
   2  -2 -12 25323.9 1060.92   9
  -2   2  11 2895.60 373.130   6
   2  -2 -11 2764.41 319.192   9
  -2   2  10 12532.5 714.130   6
   2  -2 -10 11163.7 614.309   9
  -2   2  10 11824.3 629.287   5
  -2   2   9 1795.44 276.192   6
   2  -2  -9 1993.03 248.627   9
  -2   2   9 2052.98 257.303   5
  -2   2   8 30283.2 1015.09   5
  -2   2   8 31382.4 1083.08   6
  -2   2   7 183589. 4066.94   5
   2  -2  -7 183646. 4032.54   9
  -2   2   6 26542.9 885.082   6
   2  -2  -6 26072.1 820.689   9
  -2   2   6 25015.9 836.516   5
  -2   2   5 20760.4 698.959   5
  -2   2   5 20469.4 714.643   6
   2  -2  -5 21539.8 680.059   9
  -2   2   4 43205.0 1136.87   6
  -2   2   4 43733.1 1133.07   5
  -2   2   3 160781. 3354.99   5
  -2   2   3 160886. 3349.11   6
  -2   2   2 63295.5 1418.88   6
  -2   2   1 301048. 5854.02   6
   2  -2  -1 296585. 5918.09  10
   2  -2  -1 295093. 5898.79   8
   2  -2   0 13539.5 424.754   8
   2  -2   0 13882.0 447.108  10
  -2   2   0 13473.8 361.298   6
   2  -2   1 75421.6 1643.00   8
  -2   2  -2 11862.7 352.028   2
   2  -2   2 11095.2 385.270   3
   2  -2   2 11145.0 382.489   8
   2  -2   3 936.542 109.842   8
  -2   2  -3 1229.93 97.8471   2
   2  -2   3 864.192 75.3612   7
   2  -2   3 956.174 120.925   3
   2  -2   4 84870.9 1941.12   3
   2  -2   5 78794.8 1897.10   3
   2  -2   6 20199.5 765.611   3
   2  -2   7 24432.2 863.233  11
   2  -2   7 23130.4 902.467   3
   2  -2   8 757.004 200.076   3
   2  -2   8 731.557 158.958  11
   2  -2   9 54938.5 1606.10  11
   2  -2   9 57081.9 1769.48   3
   2  -2  10 33814.1 1176.28  11
   2  -2  10 34859.6 1360.64   3
   2  -2  11 4386.98 489.580   3
  -2   2 -11 4981.70 427.461   9
   2  -2  12 3316.61 214.347  14
   2  -2  12 3091.95 208.923  23
   2  -2  12 3218.42 225.992  22
   2  -2  13 6610.73 336.697  22
   2  -2  13 6456.54 315.081  14
   2  -2  13 6684.16 312.360  23
   2  -2  14-26.0963 94.6914  14
   2  -2  14-23.7362 92.0339  23
   2  -2  14-57.7008 103.860  22
   2  -2  15 10093.1 407.932  22
   2  -2  15 9685.58 363.843  23
   2  -2  15 9305.90 373.657  14
   2  -2  16 38.4497 86.0947  22
   2  -2  17 267.454 65.7844  13
   2  -2  17 316.942 84.4791  22
   2  -2  18 9332.67 289.193  22
  -2   1  19 4562.49 178.358  22
  -2   1  19 4816.38 188.036  14
  -2   1  18 87.8971 77.0254  14
  -2   1  18 133.594 73.7477  22
  -2   1  17 7853.66 321.462  22
  -2   1  17 7905.48 328.882  14
  -2   1  16 99.9963 99.2873  22
  -2   1  15 222.315 111.298  28
  -2   1  14 6727.50 295.690  20
  -2   1  14 6463.55 324.007  28
  -2   1  13 1460.90 158.875  28
  -2   1  13 1478.83 142.544  20
  -2   1  12 41743.5 1523.95   6
  -2   1  11 4998.26 458.846   6
  -2   1  11 5421.23 429.231   5
   2  -1 -11 4619.73 381.602   9
   2  -1 -10 1235.64 198.630   9
  -2   1  10 1016.32 223.724   6
  -2   1  10 980.232 197.340   5
   2  -1  -9 68748.9 1831.61   9
  -2   1   9 75000.3 1928.25   5
   2  -1  -8 513.765 128.660   9
  -2   1   8 679.733 167.706   5
  -2   1   7 25719.5 842.789   5
   2  -1  -7 22932.7 762.546   9
   2  -1  -6 25594.3 765.090   9
  -2   1   6 26630.7 831.025   5
  -2   1   5 13472.5 468.680   1
  -2   1   5 12589.4 494.678   5
   2  -1  -5 13018.9 455.877   9
   2  -1  -4 5008.80 238.186   9
  -2   1   4 5236.07 276.174   5
  -2   1   3 197692. 4017.16   5
  -2   1   2 3125.67 182.116   5
   2  -1  -1 102314. 2098.64  10
  -2   1   1 101285. 2093.40   5
   2  -1   0 113943. 2331.94   8
   2  -1   1 464527. 9078.58   8
   2  -1   1 469509. 9043.32   3
   2  -1   2 46853.0 1047.96   3
   2  -1   2 45314.8 1033.63   8
   2  -1   3 79202.2 1746.83   3
   2  -1   4 405837. 7994.22  11
   2  -1   4 395576. 7972.94   3
   2  -1   5 170378. 3598.66  11
   2  -1   5 165911. 3618.37   3
   2  -1   6 8397.45 427.119  11
   2  -1   6 7538.40 439.086   3
   2  -1   7 13144.5 582.847  11
   2  -1   7 13811.1 649.309   3
   2  -1   8 106039. 2678.00   3
   2  -1   8 103122. 2509.83  11
   2  -1   9 37290.4 1342.01   3
   2  -1   9 35283.5 1158.19  11
  -2   1 -10 58503.1 1752.45   9
  -2   1 -11 170.372 127.783   9
   2  -1  12 2581.58 203.873  22
   2  -1  12 2739.69 193.439  14
   2  -1  12 2387.52 186.344  23
   2  -1  13 2128.01 192.675  22
   2  -1  13 1906.59 171.695  23
   2  -1  13 2032.65 175.252  14
   2  -1  14 1791.45 186.238  22
   2  -1  14 1651.56 159.846  23
   2  -1  14 1824.53 168.195  14
   2  -1  15 18320.1 582.359  22
   2  -1  15 17469.7 531.553  23
   2  -1  15 17550.2 541.333  14
   2  -1  16 2827.21 163.783  23
   2  -1  16 3018.10 198.783  22
   2  -1  16 2780.80 169.370  14
   2  -1  17 358.990 84.0597  22
   2  -1  18 799.995 77.1784  22
  -2   0  19 2145.88 121.421  22
  -2   0  19 2216.24 132.324  14
  -2   0  18 906.397 106.245  22
  -2   0  18 1018.41 121.043  14
  -2   0  17 2646.55 193.429  14
  -2   0  17 2532.70 181.746  22
  -2   0  16 1963.29 185.168  14
  -2   0  16 2123.02 180.444  22
  -2   0  15 1417.05 162.955  22
  -2   0  14 23.5613 92.0339  22
  -2   0  14 61.9195 88.3523  20
  -2   0  14-2.70390 99.8959  28
  -2   0  13 572.685 210.773   6
  -2   0  13 851.098 124.512  20
  -2   0  13 837.152 138.573  28
  -2   0  13 716.621 111.230  29
  -2   0  12 22913.3 1045.84   6
  -2   0  11 6260.04 463.286   5
   2   0 -10 374.400 118.407   9
  -2   0  10 430.711 161.366   5
  -2   0   9 17458.5 725.554   5
   2   0  -9 15752.4 624.089   9
  -2   0   8 2823.01 265.907   5
   2   0  -8 2332.21 204.998   9
  -2   0   7 32931.4 971.733   5
   2   0  -7 28898.1 841.905   9
  -2   0   6 56582.8 1465.79   3
  -2   0   6 57530.9 1414.89   5
   2   0  -6 52684.5 1281.55   9
  -2   0   5 62969.6 1470.67   1
  -2   0   5 59496.9 1509.36   3
   2   0  -5 61848.3 1380.59   9
  -2   0   5 64634.4 1506.00   5
  -2   0   4 2966.96 203.061   5
   2   0  -4 3027.20 150.540   9
  -2   0   4 2880.48 199.821   3
  -2   0   3 199944. 4078.90   5
   2   0  -3 202668. 3991.63   4
   2   0  -2 197582. 3771.56   4
  -2   0   2 181381. 3811.50   5
   2   0  -1 1193.18 97.7649   4
  -2   0   1 1480.40 102.778   5
  -2   0   1 1392.07 107.464   1
   2   0   0 20688.6 530.423   4
   2   0   0 20303.0 483.598   8
   2   0   1 348.092 51.9126   8
   2   0   1 262.656 78.0840   4
   2   0   2 135763. 2733.85   4
   2   0   2 132204. 2589.59   8
   2   0   3 188337. 3837.44  11
   2   0   3 183068. 3787.13   3
   2   0   3 186103. 3690.38   6
   2   0   4 21950.8 685.873   3
   2   0   4 21673.1 584.626   6
   2   0   4 22067.6 685.808  11
   2   0   5 32927.1 980.841   3
   2   0   5 32822.6 950.690  11
   2   0   6 1439.07 185.345  11
   2   0   6 1131.74 191.030   3
   2   0   7 161753. 3569.26  11
   2   0   8 1403.18 194.007  11
  -2   0  -9 9745.14 579.048   9
  -2   0 -10 2150.55 295.565   9
  -2   0 -11 169.057 153.378   9
   2   0  12 6243.97 295.079  23
   2   0  12 6539.11 295.902  14
   2   0  12 6374.60 316.673  22
   2   0  13 7570.33 352.824  22
   2   0  13 7248.71 322.227  14
   2   0  13 7285.37 323.032  23
   2   0  14-63.6746 82.6804  14
   2   0  14-57.4923 105.585  22
   2   0  14-13.5079 83.2850  23
   2   0  15 18677.1 543.526  14
   2   0  15 18128.1 540.387  23
   2   0  15 18961.5 588.021  22
   2   0  16 2329.40 170.705  22
   2   0  16 2291.83 143.233  23
   2   0  17 656.714 89.0711  22
  -2  -1  19 553.029 79.4537  14
  -2  -1  19 639.185 74.7558  22
  -2  -1  18 394.421 94.1517  14
  -2  -1  18 274.150 77.0146  22
  -2  -1  17 4636.31 252.683  14
  -2  -1  17 4202.61 231.403  22
  -2  -1  16 882.966 144.998  14
  -2  -1  16 812.229 132.469  22
  -2  -1  16 956.651 119.249  29
  -2  -1  15 3754.74 248.342  14
  -2  -1  15 3778.15 239.466  22
  -2  -1  15 4143.22 232.075  29
  -2  -1  14 2162.81 182.452  22
  -2  -1  14 2030.21 190.695  14
  -2  -1  14 2098.10 169.994  29
  -2  -1  13 9392.64 356.260  29
  -2  -1  13 9132.15 360.255  20
  -2  -1  12 38986.1 1352.21   5
  -2  -1  11 321.107 153.745   5
  -2  -1  10 21467.3 984.954   3
  -2  -1  10 21029.6 859.354   5
  -2  -1   9 41475.0 1389.97   3
  -2  -1   9 40648.7 1266.37   5
  -2  -1   8 46.9714 112.464   5
  -2  -1   8-30.2900 136.483   3
  -2  -1   7 13765.6 620.087   3
  -2  -1   7 14756.3 604.337   5
   2   1  -6 106746. 2296.67   9
  -2  -1   6 119922. 2557.11   3
   2   1  -5 11399.9 430.449   1
   2   1  -5 10708.7 337.651  12
  -2  -1   5 11489.1 454.520   3
   2   1  -5 10775.4 321.392   9
   2   1  -4 77728.2 1736.48   1
  -2  -1   4 80715.2 1738.41   3
   2   1  -4 75747.2 1640.18  12
   2   1  -3 9186.93 301.224  12
   2   1  -3 9660.84 345.293   4
  -2  -1   3 8584.39 301.034   3
   2   1  -3 8011.19 324.279   1
   2   1  -2 8553.13 286.466  12
   2   1  -2 8159.19 311.844   4
   2   1  -1 1890.58 140.918  11
   2   1  -1 1694.65 142.697   4
   2   1  -1 1441.50 116.046   1
   2   1   0 23798.6 632.765   4
   2   1   0 20617.4 528.127   1
   2   1   1 51.1718 32.6833   1
   2   1   1 62.1221 77.4187   4
   2   1   1 35.9064 51.1916   6
   2   1   1 93.5536 52.2285  12
   2   1   2 14422.7 422.858  12
   2   1   2 14330.4 482.341  11
   2   1   2 13443.3 484.764   4
   2   1   2 13268.7 431.003   6
   2   1   3 5879.90 268.175   6
   2   1   3 5657.49 308.080   4
   2   1   3 6031.36 305.411  11
   2   1   4 71583.8 1631.96   6
   2   1   4 69643.6 1688.24  11
   2   1   4 72065.9 1721.03   4
   2   1   5 7973.79 401.818  11
   2   1   5 7876.29 365.243   6
   2   1   6 12166.1 537.431  11
  -2  -1  -6 13113.1 581.683   9
   2   1   7 19611.9 737.530  11
  -2  -1  -7 19887.8 790.085   9
  -2  -1  -8 61343.4 1753.45   9
  -2  -1  -9 20707.0 894.586   9
  -2  -1 -10 96.0599 131.372   9
   2   1  11 8378.78 341.311  23
   2   1  12 1522.22 154.820  23
   2   1  13 2290.40 180.991  23
   2   1  13 2258.68 198.393  22
   2   1  14 506.012 108.023  23
   2   1  14 518.184 120.753  22
   2   1  15 23369.8 640.260  23
   2   1  15 25249.2 687.078  22
   2   1  16 6250.85 237.650  23
   2   1  16 7084.35 277.599  22
   2   1  17 359.497 66.4601  22
  -2  -2  19 695.317 72.9094  22
  -2  -2  18 2363.04 162.552  14
  -2  -2  18 2297.34 136.494  29
  -2  -2  18 2148.06 145.536  22
  -2  -2  17 9682.61 379.895  14
  -2  -2  17 10337.5 372.576  22
  -2  -2  17 10086.3 353.436  29
  -2  -2  16 4535.30 266.164  14
  -2  -2  16 4761.37 244.408  29
  -2  -2  16 4254.66 244.309  22
  -2  -2  15 1237.43 149.864  22
  -2  -2  15 1188.25 147.269  29
  -2  -2  15 1576.85 176.717  14
  -2  -2  14 578.671 129.111  14
  -2  -2  14 631.264 123.726  29
  -2  -2  14 627.225 119.319  22
  -2  -2  13 572.319 114.807  29
  -2  -2  13 282.922 91.5443  22
  -2  -2  13 371.475 106.053  14
  -2  -2  12 4498.91 406.888   5
  -2  -2  11 797.710 197.918   5
  -2  -2  11 747.442 238.301   3
  -2  -2  10 18971.9 917.496   3
  -2  -2  10 18978.4 826.637   5
  -2  -2   9 352.266 178.341   3
  -2  -2   9 234.451 145.491   5
  -2  -2   8 9948.63 560.107   3
  -2  -2   7 860.157 174.655   3
  -2  -2   6 48080.8 1299.94   3
   2   2  -5 18424.7 516.111  12
   2   2  -5 18552.0 623.974   1
  -2  -2   5 18889.2 629.751   3
   2   2  -4 440.818 99.8441   1
  -2  -2   4 297.359 81.4396   3
   2   2  -4 362.315 73.6164  12
  -2  -2   3 9227.40 325.390   3
   2   2  -3 8905.36 322.759  12
   2   2  -3 9033.19 389.636   4
   2   2  -2 3024.44 221.042   4
   2   2  -2 2825.84 173.664  12
  -2  -2   2 2830.12 145.962   3
   2   2  -1 135198. 2939.82   4
  -2  -2   1 140185. 2849.35   2
   2   2  -1 138665. 2857.91  12
  -2  -2   0 62155.4 1405.13   7
  -2  -2   0 66480.8 1412.14   2
   2   2   0 65023.3 1456.32  12
  -2  -2   0 66711.1 1382.74   9
   2   2   0 63284.8 1535.08   4
  -2  -2  -1 5085.22 205.840   7
   2   2   1 5730.91 290.281  11
   2   2   1 5002.68 291.532   4
   2   2   1 5218.62 277.415   6
  -2  -2  -1 5394.43 233.702   9
  -2  -2  -2 1832.97 110.868   7
   2   2   2 1994.99 189.693   4
  -2  -2  -2 1871.82 154.386   9
   2   2   2 2119.67 185.559  11
   2   2   2 1849.65 170.801   6
   2   2   3 154074. 3244.58   4
  -2  -2  -3 142500. 3154.35   9
   2   2   3 150541. 3207.36  11
   2   2   3 149171. 3196.92   6
  -2  -2  -4 119260. 2724.87   9
   2   2   4 120832. 2735.44  11
   2   2   4 125779. 2741.59   6
   2   2   4 126155. 2785.97   4
  -2  -2  -5 102903. 2365.15   9
   2   2   5 100343. 2327.63   6
   2   2   5 101767. 2373.34   4
   2   2   6 1068.91 168.429  11
  -2  -2  -6 1045.14 187.270   9
   2   2   7 12098.9 560.666  11
  -2  -2  -7 11899.1 610.810   9
  -2  -2  -8 609.484 183.628   9
  -2  -2  -9 893.182 211.530   9
  -2  -2 -10 1437.85 267.693   9
   2   2  11 362.331 109.496  23
   2   2  12 300.898 104.169  23
   2   2  13 11170.9 409.467  23
   2   2  13 11813.7 438.746  22
   2   2  14 236.493 89.5378  23
   2   2  14 276.058 97.1522  22
   2   2  15 4208.18 202.174  23
   2   2  15 4263.20 221.106  22
   2   2  16-9.05437 55.5713  22
  -2  -3  19 147.253 45.2562  29
  -2  -3  18 287.328 68.9189  22
  -2  -3  18 367.658 75.8719  29
  -2  -3  17 5986.89 266.223  22
  -2  -3  17 6059.50 283.220  14
  -2  -3  17 6382.07 272.291  29
  -2  -3  16 15102.0 510.682  14
  -2  -3  16 14741.8 488.949  22
  -2  -3  16 14767.3 492.211  29
  -2  -3  15 328.170 112.846  14
  -2  -3  15 363.570 101.078  22
  -2  -3  15 516.864 119.376  29
  -2  -3  14 1853.33 180.272  14
  -2  -3  14 1797.17 164.792  22
  -2  -3  14 2037.13 181.960  29
  -2  -3  13 6800.89 314.319  29
  -2  -3  13 6791.97 317.555  14
  -2  -3  12 13018.7 838.250   3
  -2  -3  12 13208.5 731.119   5
  -2  -3  11 8129.58 625.359   3
  -2  -3  11 8975.13 582.154   5
  -2  -3  10 3361.37 353.936   5
  -2  -3  10 3696.54 400.176   3
  -2  -3   9-50.7446 138.882   3
  -2  -3   8 452.665 157.579   3
  -2  -3   7 15330.9 666.071   3
  -2  -3   6 26396.3 870.983   3
  -2  -3   5 4800.41 290.619   3
  -2  -3   4 9268.78 389.089   3
   2   3  -4 9236.88 456.511   4
   2   3  -3 300100. 6218.96   4
  -2  -3   3 304899. 6048.65   3
   2   3  -2 3780.29 273.185   4
  -2  -3   2 3681.35 225.900   2
  -2  -3   1 2271.60 174.718   7
   2   3  -1 2197.94 213.878   4
  -2  -3   1 2358.64 172.813   2
  -2  -3   0 48803.6 1114.20   9
  -2  -3   0 49431.4 1170.46   7
   2   3   0 47928.4 1296.99   4
   2   3   1 47346.3 1300.68   4
  -2  -3  -1 48025.2 1149.39   7
  -2  -3  -1 50055.0 1173.89   9
   2   3   1 48938.4 1309.68   6
  -2  -3  -2 51892.0 1224.08   7
  -2  -3  -2 53933.0 1310.18   9
   2   3   2 54812.8 1388.55  11
   2   3   2 52851.0 1415.28   4
   2   3   2 52962.4 1412.23   6
   2   3   3 76385.0 1863.73  11
   2   3   3 77683.9 1906.93   4
   2   3   3 75659.6 1906.29   6
  -2  -3  -3 75650.9 1819.89   9
   2   3   4 29229.6 955.861   4
   2   3   4 28252.3 914.356  11
  -2  -3  -4 28133.1 909.297   9
   2   3   4 28509.0 966.286   6
   2   3   5 26518.7 911.373  11
   2   3   5 29926.8 1001.62   6
   2   3   5 29125.6 974.459   4
  -2  -3  -5 27290.9 946.338   9
   2   3   6 5848.35 379.385  11
  -2  -3  -6 5725.11 411.297   9
  -2  -3  -7 237.517 132.766   9
  -2  -3  -8 1345.25 246.189   9
  -2  -3  -9 28452.6 1148.72   9
   2   3  10 26108.4 726.029  23
   2   3  11 1383.00 154.666  23
   2   3  12 2551.12 190.338  23
   2   3  13 9155.53 351.193  23
   2   3  14 1038.92 114.259  23
   2   3  14 1023.36 120.965  22
   2   3  15 261.772 65.1908  23
   2   3  15 318.476 75.7987  22
   2   3  16 4108.71 163.324  22
  -2  -4  19 2360.24 127.388  13
  -2  -4  18 1234.38 109.363  29
  -2  -4  17 1462.23 137.633  29
  -2  -4  16 19733.5 594.740  29
  -2  -4  15 1214.86 152.808  29
  -2  -4  15 897.198 134.402  14
  -2  -4  14 7809.70 353.071  14
  -2  -4  14 8321.84 363.379  29
  -2  -4  13 7017.55 325.894  14
  -2  -4  13 7688.19 340.099  29
  -2  -4  12 474.192 112.515  29
  -2  -4  12 145.534 209.618   3
  -2  -4  12 351.084 195.902   5
  -2  -4  11 858.248 219.048   5
  -2  -4  11 680.385 229.064   3
  -2  -4  10 1576.29 297.611   3
  -2  -4   9 726.975 195.154   3
  -2  -4   8 3972.10 364.813   3
  -2  -4   7 16741.4 722.669   3
  -2  -4   6 2289.02 233.075   3
  -2  -4   5 9693.45 457.825   3
   2   4  -5 10277.6 545.596   4
   2   4  -4 8173.39 477.191   4
  -2  -4   4 8428.00 397.351   3
   2   4  -3 21159.4 798.727   4
  -2  -4   3 21215.4 668.517   3
   2   4  -2 119.906 111.833   4
   2   4  -1 3256.10 289.827   4
  -2  -4   1 3443.87 245.293   7
  -2  -4   0 134753. 2896.85   7
   2   4   0 132724. 3059.27   4
   2   4   1 62707.3 1650.73   4
   2   4   1 61500.4 1674.28   6
  -2  -4  -1 59803.4 1470.46   7
   2   4   2 2130.78 250.479   6
  -2  -4  -2 1957.02 189.086   9
   2   4   2 1791.77 230.260   4
   2   4   3 4167.61 336.713   4
  -2  -4  -3 4230.75 300.167   9
   2   4   3 4335.13 358.383   6
  -2  -4  -4 1473.66 205.789   9
   2   4   4 1778.43 251.190   6
   2   4   4 1317.55 212.347   4
   2   4   5 83055.3 2214.64   6
   2   4   5 82663.4 2133.66   4
  -2  -4  -5 78523.0 2096.53   9
  -2  -4  -6 89437.5 2382.60   9
   2   4   6 93087.7 2470.02   6
   2   4   6 94277.6 2382.65   4
  -2  -4  -7 18279.3 848.266   9
  -2  -4  -8 31623.7 1224.64   9
   2   4   9 6468.39 295.247  23
   2   4   9 5821.16 266.329  19
   2   4  10 2352.91 186.717  23
   2   4  11 14731.5 491.923  23
   2   4  12 202.857 96.8035  23
   2   4  13 220.683 83.3043  23
   2   4  14 12083.5 374.820  23
   2   4  14 12651.8 387.144  22
   2   4  15 3622.24 153.287  23
  -2  -5  18 721.823 87.3836  13
  -2  -5  18 670.906 84.5017  29
  -2  -5  17 204.213 83.3026  29
  -2  -5  16 9320.98 365.985  29
  -2  -5  15 100.149 103.526  29
  -2  -5  14 15898.3 537.977  29
  -2  -5  13 39.2009 104.588  29
  -2  -5  12 10539.0 410.659  29
  -2  -5  11 1332.35 287.389   3
  -2  -5  10 5041.15 479.560   3
  -2  -5   9 16733.6 839.952   3
  -2  -5   8 2867.13 323.532   3
  -2  -5   7 846.677 181.241   3
   2   5  -7 802.176 211.945   4
   2   5  -6 7094.12 505.042   4
  -2  -5   6 6439.61 419.747   3
  -2  -5   5 237.587 105.320   3
   2   5  -5 135.867 140.175   4
  -2  -5   4 182.928 89.6916   3
   2   5  -4 199.416 140.689   4
   2   5  -3 34166.6 1166.96   4
  -2  -5   2 3645.09 294.134   7
   2   5  -2 3820.45 342.502   4
   2   5  -1 29102.0 1047.14   4
  -2  -5   1 30359.2 950.220   7
  -2  -5   0 80735.7 1968.89   7
   2   5   0 82222.4 2137.85   4
  -2  -5  -1 172.586 97.2631   7
   2   5   1 231.008 148.532   4
   2   5   2 16556.3 747.717   4
   2   5   2 17272.4 807.733   6
   2   5   3 106715. 2710.83   4
   2   5   3 114887. 2865.85   6
   2   5   4 1992.14 267.478   4
   2   5   4 2228.40 301.171   6
  -2  -5  -4 2177.16 248.357   9
  -2  -5  -5 10955.7 600.471   9
   2   5   5 11854.2 701.679   6
   2   5   5 12008.9 635.984   4
   2   5   6 877.446 197.080   4
  -2  -5  -6 678.809 185.763   9
  -2  -5  -7 20866.2 941.497   9
   2   5   8 14790.0 471.749  19
   2   5   9 6504.37 304.094  23
   2   5   9 6148.96 275.783  19
   2   5  10 36.1636 99.4027  23
   2   5  11 13809.5 463.849  23
   2   5  12 331.685 91.3741  23
   2   5  13 977.414 106.653  23
   2   5  14 13121.2 363.806  23
  -2  -6  18 2703.16 136.003  29
  -2  -6  17 45.8455 54.3243  13
  -2  -6  17 25.5335 69.5777  29
  -2  -6  16 20614.5 587.301  13
  -2  -6  16 21658.3 601.822  29
  -2  -6  15 21.0412 100.440  29
  -2  -6  15 51.2236 73.0801  13
  -2  -6  14 10991.3 421.731  29
  -2  -6  13 48206.9 1187.83  29
  -2  -6  12 2045.33 180.808  29
  -2  -6  11 396.082 106.071  29
  -2  -6  10 12967.1 441.225  29
   2   6  -9 386.717 205.035   4
   2   6  -8-27.5486 168.702   4
   2   6  -7 408.801 193.436   4
   2   6  -6 11509.6 707.249   4
   2   6  -5 69232.8 2053.54   4
   2   6  -4 2627.04 335.811   4
   2   6  -3 67472.9 1968.94   4
   2   6  -2 77.8719 138.407   4
  -2  -6   1 23866.7 876.292   7
   2   6  -1 23010.7 969.420   4
  -2  -6   0 717.269 150.689   7
   2   6   0 965.599 212.637   4
   2   6   1 9616.56 588.544   4
   2   6   2 18325.3 837.919   4
   2   6   3 49706.2 1569.34   4
   2   6   4 3410.74 346.453   4
   2   6   4 3845.61 422.481   6
   2   6   5 191.778 137.796   6
   2   6   5 332.075 149.976   4
   2   6   6 8519.84 337.260  19
   2   6   7 309.793 98.7750  19
   2   6   8 2518.70 179.890  19
   2   6   9 239.418 101.625  23
   2   6   9 251.919 84.5618  19
   2   6  10 41.3942 88.9709  23
   2   6  11 11582.5 394.139  23
   2   6  12 1775.07 134.063  23
   2   6  13 27.5534 50.8430  23
  -2  -7  17 112.487 58.2048  29
  -2  -7  16 2514.93 160.855  29
  -2  -7  15 1590.76 145.765  29
  -2  -7  14 6990.37 311.191  29
  -2  -7  13 3217.35 215.992  29
   2   7 -12 1570.15 134.862  25
  -2  -7  12 1427.51 157.584  29
  -2  -7  11 1212.58 142.741  29
   2   7 -11 1302.53 131.343  25
   2   7 -10 22582.8 622.296  25
  -2  -7  10 20654.0 620.045  29
   2   7  -9 1051.31 122.054  25
   2   7  -8 3582.86 204.355  25
   2   7  -7 381.075 213.713   4
   2   7  -6 11994.7 763.924   4
   2   7  -5 30257.5 1254.00   4
   2   7  -4 36010.2 1376.92   4
   2   7  -3 17354.8 892.029   4
   2   7  -2 70012.7 2099.12   4
   2   7  -1 23591.1 1037.68   4
   2   7   0 1102.17 245.879   4
   2   7   1 891.147 224.331   4
   2   7   2 8889.52 592.846   4
   2   7   3 33578.1 1241.35   4
   2   7   4 829.388 109.846  15
   2   7   5 11161.0 397.014  15
   2   7   5 11901.8 420.434  19
   2   7   6 11047.2 391.228  15
   2   7   6 10717.7 396.476  19
   2   7   7 90.3160 70.3792  15
   2   7   7 32.9958 84.0668  19
   2   7   8 343.617 93.5707  19
   2   7   9 6216.14 285.121  23
   2   7   9 6021.44 253.863  19
   2   7  10 6125.19 268.391  23
   2   7  11 4824.67 214.761  23
   2   7  12 6777.31 233.078  23
   2   8 -16 1085.47 90.6768  24
  -2  -8  15 496.789 83.3935  29
  -2  -8  14 622.205 98.4149  29
  -2  -8  13 459.549 95.2013  29
  -2  -8  12 1891.14 159.527  29
   2   8 -12 2441.98 160.899  25
  -2  -8  11 1098.05 130.141  29
   2   8 -11 1398.35 133.737  25
   2   8 -10 11510.4 403.680  25
   2   8  -9 216.175 85.4978  25
   2   8  -8 1983.47 141.342  18
   2   8  -8 1903.66 161.036  25
   2   8  -7 8720.08 314.226  18
   2   8  -7 8326.51 337.523  25
   2   8  -6 9480.66 359.724  25
   2   8  -6 9202.71 331.574  18
   2   8  -5 18719.4 524.782  18
   2   8  -5 17650.4 543.309  25
   2   8  -4 145.096 84.9345  25
   2   8  -4 15.7831 81.6873  18
   2   8  -3 21394.1 598.228  25
   2   8  -3 20606.3 575.833  18
   2   8  -2 143.758 77.3962  18
   2   8  -2 219.143 155.350   4
   2   8  -2 431.948 89.0379  25
   2   8  -1 1304.82 122.171  18
   2   8  -1 1462.88 131.240  25
   2   8   0 1312.36 125.018  26
   2   8   0 1088.59 115.314  18
   2   8   1 12316.3 403.350  18
   2   8   1 13659.6 425.044  26
   2   8   2 3326.53 186.389  26
   2   8   2 2427.18 157.156  18
   2   8   3 6047.74 280.946  15
   2   8   4 3402.54 217.380  19
   2   8   4 3115.24 198.947  15
   2   8   5 136.273 88.4278  19
   2   8   5 121.465 74.7056  15
   2   8   6 10824.7 388.960  19
   2   8   6 10646.9 383.144  15
   2   8   7 59.0258 82.0482  19
   2   8   7 13.1871 69.2626  15
   2   8   8 1159.57 133.994  23
   2   8   8 903.979 102.884  19
   2   8   9 5152.61 235.922  23
   2   8  10 4382.35 197.329  23
   2   8  11 1867.11 109.068  23
   2   9 -15 5970.42 207.399  24
   2   9 -14 112.243 56.5233  24
   2   9 -13 76.5842 57.9880  24
   2   9 -12 1530.03 129.937  24
   2   9 -12 1592.19 121.067  25
   2   9 -11 1220.49 125.733  24
   2   9 -11 1461.96 128.308  25
   2   9 -10 4689.79 233.259  25
   2   9 -10 4061.22 219.207  24
   2   9  -9 6896.74 300.980  25
   2   9  -9 7081.18 294.112  24
   2   9  -8 1330.83 144.826  25
   2   9  -7 16688.1 528.547  25
   2   9  -6 912.970 117.317  18
   2   9  -6 849.049 123.934  25
   2   9  -5 15995.5 486.453  18
   2   9  -5 15499.7 505.392  25
   2   9  -4 37810.6 955.487  25
   2   9  -4 38138.9 930.720  18
   2   9  -3 4043.02 227.463  25
   2   9  -3 3833.46 213.667  18
   2   9  -2 237.036 85.7631  25
   2   9  -2 290.631 84.8612  18
   2   9  -2 224.217 83.6386  26
   2   9  -1 39.6914 74.9483  18
   2   9  -1-6.07719 71.5689  26
   2   9   0 2004.02 152.007  18
   2   9   0 2029.48 156.671  26
   2   9   1 579.187 100.687  18
   2   9   1 817.788 106.624  26
   2   9   2 4491.62 213.165  18
   2   9   2 4595.64 224.296  26
   2   9   2 4537.51 246.700  15
   2   9   3 511.610 103.783  15
   2   9   4 1363.72 140.863  15
   2   9   4 1586.36 152.261  19
   2   9   5 103.077 77.7996  15
   2   9   5 193.928 91.6909  19
   2   9   6 8795.64 317.502  19
   2   9   6 8431.59 315.211  15
   2   9   7 4504.62 204.936  15
   2   9   7 4754.04 206.060  19
   2   9   8 73.3409 71.0584  23
   2   9   9 29.8251 55.0259  23
   2  10 -13 1289.70 90.1151  24
   2  10 -12 51.1204 46.9214  24
   2  10 -12 42.8756 43.8324  25
   2  10 -11 2164.51 134.929  25
   2  10 -11 1863.77 126.159  24
   2  10 -10 4112.34 193.869  24
   2  10 -10 4634.68 212.359  25
   2  10  -9 727.774 102.686  25
   2  10  -8 546.444 103.611  25
   2  10  -7 2523.44 179.191  25
   2  10  -6 2268.57 174.546  25
   2  10  -5 6436.84 290.246  25
   2  10  -4 492.985 102.650  18
   2  10  -4 482.150 101.699  26
   2  10  -3 174.384 85.9524  26
   2  10  -3 147.966 88.2128  18
   2  10  -2 6824.22 291.570  26
   2  10  -2 6356.87 274.616  18
   2  10  -1 992.367 116.280  18
   2  10  -1 1232.31 129.436  26
   2  10   0 761.513 105.743  26
   2  10   0 505.654 89.9217  18
   2  10   1 191.852 90.9368  15
   2  10   1 183.818 74.0595  26
   2  10   2 0.57390 76.3976  15
   2  10   2-5.79008 58.8962  26
   2  10   3 397.275 86.3450  15
   2  10   3 418.452 93.3145  19
   2  10   4-66.5080 75.1168  19
   2  10   4-0.35987 65.7998  15
   2  10   5 275.392 72.3809  15
   2  10   5 403.762 80.4484  19
   2  10   6 2935.58 145.731  19
   2  10   6 2835.11 146.408  15
   2  10   7 2034.53 124.118  23
   2  10   8 247.723 51.2889  23
   2  11 -11 104.099 41.1243  26
   2  11 -10 72.8941 48.7732  26
   2  11  -9-13.1044 53.1582  26
   2  11  -8 1350.58 115.765  26
   2  11  -7 3197.20 178.191  26
   2  11  -6 569.920 93.7194  26
   2  11  -5 190.303 78.0088  26
   2  11  -4 2605.31 168.530  26
   2  11  -3 253.140 77.7924  26
   2  11  -2 484.221 90.3590  26
   2  11  -1 5072.75 225.435  26
   2  11  -1 5205.89 242.290  15
   2  11   0 818.328 108.444  15
   2  11   0 664.580 87.4196  26
   2  11   1 3344.48 181.263  15
   2  11   1 3529.38 187.744  19
   2  11   1 3141.29 160.040  26
   2  11   2 1501.02 123.269  19
   2  11   2 1391.64 118.170  15
   2  11   3 292.953 69.9732  19
   2  11   3 202.000 63.1943  15
   2  11   4-5.15193 46.1639  15
   2  11   4 44.0393 49.8722  19
   2  11   5 366.999 63.4616  23
   2  12  -8 9.40370 36.7572  26
   2  12  -7 8.30434 41.6673  26
   2  12  -6 14.0444 46.3712  26
   2  12  -5 44.2524 51.7754  26
   2  12  -5 43.6153 48.4144  15
   2  12  -4 5612.19 211.155  26
   2  12  -4 5746.89 218.273  15
   2  12  -3 2299.34 133.724  15
   2  12  -3 2202.55 125.352  26
   2  12  -2 300.765 64.5593  15
   2  12  -2 250.335 56.7640  26
   2  12  -1 2872.56 147.068  15
   2  12  -1 2927.67 149.538  19
   2  12   0 11.0269 46.9270  15
   2  12   0 28.6601 51.7363  19
   2  12   1 3446.35 145.387  19
   2  12   1 3327.30 145.508  15
  -3  13   3 1262.59 91.9950  30
  -3  13   2 230.490 57.3741  30
  -3  13   1 1022.31 90.5929  30
  -3  13   0 441.554 70.6598  30
  -3  13   0 458.874 60.3671  24
  -3  13  -1 23.0696 50.7514  30
  -3  13  -1 67.6500 47.4000  24
  -3  13  -2 2793.52 142.585  24
  -3  13  -3 27.8391 47.6633  24
  -3  13  -4 1676.71 111.293  24
  -3  13  -5 52.0605 48.7740  24
  -3  13  -6 121.786 49.0967  24
  -3  13  -7 5775.78 199.331  24
  -3  12   7 40.8878 43.7157  30
  -3  12   6 807.561 83.9907  15
  -3  12   6 823.274 87.6669  30
  -3  12   5 793.630 89.2367  15
  -3  12   5 761.386 92.8853  30
  -3  12   4 726.102 97.4272  30
  -3  12   4 669.321 88.3431  15
  -3  12   3 3.16251 65.8845  30
  -3  12   3 56.4095 57.9963  15
  -3  12   2 68.6459 69.8882  30
  -3  12   2 39.3064 54.9179  24
  -3  12   2 52.1132 56.9916  15
  -3  12   1 3664.23 185.271  24
  -3  12   1 3656.77 203.015  30
  -3  12   1 3567.88 182.250  15
  -3  12   0 3084.79 174.520  24
  -3  12  -1 2872.88 173.015  24
  -3  12  -2 1440.03 131.198  24
  -3  12  -2 1409.41 121.587  26
  -3  12  -3 317.765 84.2975  24
  -3  12  -3 235.775 64.1621  26
  -3  12  -4 607.431 98.3387  24
  -3  12  -5 756.486 104.534  24
  -3  12  -6 121.391 72.7412  24
  -3  12  -7 12186.0 384.019  24
  -3  12  -8 5028.44 214.832  24
  -3  12  -9 60.3542 52.4488  24
  -3  12 -10 114.976 44.9426  24
  -3  11  10 481.678 65.2809  28
  -3  11   9 2436.66 137.908  30
  -3  11   8 42.9435 63.4044  30
  -3  11   7 120.676 72.8000  30
  -3  11   7 132.234 70.2396  15
  -3  11   6 5192.20 243.571  15
  -3  11   6 5101.78 247.876  30
  -3  11   5 7295.16 305.652  30
  -3  11   5 6819.60 291.029  15
  -3  11   4 5297.32 263.287  30
  -3  11   4 5218.33 254.681  15
  -3  11   3 543.716 103.525  15
  -3  11   3 642.312 114.801  30
  -3  11   3 590.421 98.3653  24
  -3  11   2 301.382 89.6362  15
  -3  11   2 188.812 76.3955  24
  -3  11   1 1936.34 157.504  24
  -3  11   1 1895.39 150.358  15
  -3  11   0 2764.92 187.911  26
  -3  11   0 2844.32 188.992  24
  -3  11  -1 46.2836 76.4714  26
  -3  11  -1 90.8795 81.6783  24
  -3  11  -2 8469.37 333.019  26
  -3  11  -2 9511.69 361.866  24
  -3  11  -3 2267.88 159.980  26
  -3  11  -3 2404.40 183.074  24
  -3  11  -4 4009.69 233.799  24
  -3  11  -5 161.186 88.8704  24
  -3  11  -6 254.999 97.9727  24
  -3  11  -7 27884.3 747.544  24
  -3  11  -8 1062.28 123.578  24
  -3  11  -9 821.842 106.745  24
  -3  11 -10 576.087 86.0271  24
  -3  11 -11 142.745 55.4218  24
  -3  11 -12 267.018 50.0968  24
  -3  10  11 1448.23 112.321  28
  -3  10  10 1039.20 109.342  30
  -3  10   9-15.9030 76.4320  30
  -3  10   8-6.51972 79.2869  30
  -3  10   8-27.0966 79.2109  15
  -3  10   7-43.3455 97.1672  30
  -3  10   7-29.7419 92.0056  15
  -3  10   6 12226.4 441.350  15
  -3  10   6 13088.8 455.371  30
  -3  10   5 340.562 108.989  30
  -3  10   5 244.764 96.3585  15
  -3  10   4 1026.94 119.233  24
  -3  10   4 1217.61 147.768  30
  -3  10   4 1125.38 134.094  15
  -3  10   3 12309.4 423.620  24
  -3  10   3 12406.4 433.312  15
  -3  10   2 189.824 84.4763  15
  -3  10   2 171.065 88.0717  26
  -3  10   2 147.003 83.2617  24
  -3  10   1 6676.07 299.044  26
  -3  10   1 6703.65 287.780  15
  -3  10   1 6678.04 298.198  24
  -3  10   0 19442.8 579.943  26
  -3  10   0 19688.6 588.227  24
  -3  10  -1 6913.35 298.056  26
  -3  10  -1 7213.72 315.011  24
  -3  10  -2 3334.29 198.417  26
  -3  10  -2 3573.56 221.349  24
  -3  10  -3 3708.62 226.961  24
  -3  10  -3 3360.64 192.789  26
  -3  10  -4 153.394 93.2230  24
  -3  10  -5 608.975 114.149  24
  -3  10  -6 592.829 119.691  24
  -3  10  -7 3723.21 230.591  24
  -3  10  -8 6271.70 296.558  24
  -3  10  -9 70.9189 86.3474  24
  -3  10 -10 3085.27 187.932  24
  -3  10 -11 492.931 84.9581  24
  -3  10 -12 773.000 85.7824  24
  -3  10 -13 1858.76 104.450  24
  -3   9  13 87.3854 53.6724  28
  -3   9  12 0.81223 63.6612  28
  -3   9  11 1604.12 143.248  30
  -3   9  11 1565.52 140.996  28
  -3   9  10 468.460 109.820  30
  -3   9   9 2478.23 190.242  15
  -3   9   9 2296.38 188.122  30
  -3   9   8 60.0145 93.0186  30
  -3   9   8 42.6714 89.3498  15
  -3   9   7 717.233 125.125  15
  -3   9   7 636.446 119.877  30
  -3   9   6 2589.91 196.520  30
  -3   9   6 2287.30 183.673  15
  -3   9   5 6568.16 306.898  30
  -3   9   5 6545.53 282.567  24
  -3   9   5 6272.73 297.911  15
  -3   9   4 4412.97 230.498  24
  -3   9   4 4556.23 245.543  15
  -3   9   3 23417.6 664.422  15
  -3   9   3 24763.1 678.520  26
  -3   9   3 23574.8 659.582  24
  -3   9   2 4511.61 233.173  24
  -3   9   2 4331.99 225.102  15
  -3   9   2 4542.72 237.053  26
  -3   9   1 26902.3 730.388  24
   3  -9  -1 27874.7 1205.96  10
  -3   9   1 27651.4 727.804  26
  -3   9   0 52660.8 1233.26  24
   3  -9   0 52706.8 1708.15   7
   3  -9   1 126.820 159.914   7
  -3   9  -1 138.803 78.7670  24
   3  -9   2 648.802 198.051   7
  -3   9  -2 736.368 113.977  24
  -3   9  -3 36680.7 931.707  24
  -3   9  -4 606.792 108.409  24
  -3   9  -5 506.631 110.369  24
   3  -9   6 31.0188 91.2931  13
  -3   9  -6-77.0794 85.2965  24
   3  -9   7 3992.63 257.912  13
  -3   9  -7 3684.68 226.936  24
   3  -9   8 3591.18 252.182  13
   3  -9   8 3548.16 255.064  23
  -3   9  -8 3465.99 221.162  24
   3  -9   9 92.0880 107.745  13
   3  -9   9 87.2093 106.270  23
  -3   9  -9 98.4508 87.5447  24
   3  -9  10 16263.6 567.539  13
  -3   9 -10 16359.2 518.350  24
   3  -9  10 16614.4 564.125  23
   3  -9  11 93.1379 100.998  13
  -3   9 -11 30.3448 71.2579  24
   3  -9  11 29.1566 98.0886  23
   3  -9  12 119.534 91.7969  13
  -3   9 -12 174.538 69.2516  24
   3  -9  13 12011.3 409.846  13
  -3   9 -13 11481.5 347.159  24
   3  -9  14 113.719 65.5333  13
  -3   8  14 5305.39 211.609  28
  -3   8  13 14.2375 69.6434  28
  -3   8  12 6859.41 296.916  28
  -3   8  12 6863.74 296.477  30
  -3   8  11 1655.60 163.289  30
  -3   8  10 2942.54 213.450  30
  -3   8   9 9362.30 392.105  30
  -3   8   9 9787.39 394.877  15
  -3   8   8 5935.58 296.697  30
  -3   8   8 5655.74 292.978  15
  -3   8   7 223.038 95.8895  30
  -3   8   7 203.925 92.6396  15
  -3   8   6 2494.98 186.529  30
  -3   8   6 1855.26 166.302  15
   3  -8  -5 6095.10 563.659  10
  -3   8   5 5710.53 557.634   6
  -3   8   5 5999.79 280.209  30
   3  -8  -4 5552.32 527.088  10
  -3   8   4 4967.76 498.643   6
  -3   8   3 15802.4 871.535   6
   3  -8  -3 15573.5 868.628  10
  -3   8   2 28267.5 1176.17   6
   3  -8  -2 27794.3 1189.51  10
  -3   8   1 24528.6 1060.59   6
   3  -8  -1 25904.5 1116.75  10
   3  -8   0 21786.4 934.511   7
   3  -8   0 20955.5 982.863  10
   3  -8   1 2055.13 277.377   7
   3  -8   2 4132.05 379.559   7
   3  -8   3 4056.95 372.663   7
   3  -8   4 37.0949 112.905   7
   3  -8   4 37.3155 145.560   3
   3  -8   5 4565.38 453.342   3
   3  -8   5 4232.80 377.039   7
   3  -8   6 11829.6 449.975  13
   3  -8   6 12205.3 768.210   3
   3  -8   6 12000.6 453.862  23
  -3   8  -6 11653.6 416.299  24
   3  -8   7 2318.83 198.306  13
  -3   8  -7 2584.74 185.468  24
   3  -8   7 2475.66 205.029  23
   3  -8   8 2357.03 204.665  23
   3  -8   8 2202.84 198.817  13
  -3   8  -8 2075.52 170.302  24
   3  -8   9 1394.77 170.833  13
   3  -8   9 1508.50 182.057  23
  -3   8  -9 1415.50 145.097  24
   3  -8  10 2336.15 210.227  23
   3  -8  10 2065.41 203.484  13
  -3   8 -10 2155.85 169.836  24
   3  -8  11 1264.20 166.916  13
   3  -8  11 1281.50 169.318  23
  -3   8 -11 1301.21 134.010  24
   3  -8  12-12.1169 100.247  23
   3  -8  12 1.34414 102.571  13
  -3   8 -12-91.9835 68.5950  24
   3  -8  13 7376.92 333.604  13
  -3   8 -13 7102.80 265.466  24
   3  -8  13 7044.42 308.195  23
   3  -8  14 4568.86 235.537  13
   3  -8  14 4156.20 210.517  23
   3  -8  15 16.3422 60.5426  13
  -3   7  15 5259.52 214.704  28
  -3   7  14 11044.2 373.271  28
  -3   7  13 3707.82 219.176  28
  -3   7  12 16.2072 93.8566  30
  -3   7  12 55.6942 101.218  28
  -3   7  11 3307.11 226.397  30
  -3   7  10 1717.88 173.561  30
  -3   7   9 11472.0 436.415  15
  -3   7   9 11663.5 436.389  30
  -3   7   8 3669.55 226.858  30
  -3   7   8 3600.34 226.620  15
  -3   7   7 1351.99 293.175   6
   3  -7  -6 385.960 200.425  10
  -3   7   6 396.191 190.024   6
  -3   7   5 4199.10 446.811   6
   3  -7  -5 4321.20 451.265  10
   3  -7  -4 305.045 179.172  10
  -3   7   4 607.684 196.788   6
  -3   7   3 8121.22 568.128   6
   3  -7  -3 7683.74 573.117  10
   3  -7  -2 799.437 155.107   8
   3  -7  -2 859.692 214.388  10
  -3   7   2 797.465 195.531   6
   3  -7  -1-71.4644 113.429   8
  -3   7   1 42.7682 108.883   6
   3  -7  -1-51.2272 145.730  10
   3  -7   0 6690.95 497.649  10
  -3   7   0 7025.09 465.984   6
   3  -7   0 7192.55 439.350   8
   3  -7   1 25196.5 946.826   7
   3  -7   1 25284.6 918.670   8
   3  -7   2 14122.4 662.800   7
   3  -7   3 16.0346 104.689   7
   3  -7   4 2395.70 265.349   7
   3  -7   4 2659.97 329.178   3
   3  -7   5 3578.97 387.859   3
   3  -7   5 3152.58 299.102   7
   3  -7   6 870.309 222.413   3
   3  -7   7 10891.8 704.461   3
   3  -7   8-15.1119 92.2070  13
   3  -7   8 118.224 175.765   3
   3  -7   8 16.0258 99.4913  23
  -3   7  -8 73.5866 74.3103  24
   3  -7   9 7581.63 359.684  13
   3  -7   9 7529.32 355.159  23
  -3   7  -9 6653.67 298.254  24
   3  -7  10 213.799 121.485  23
   3  -7  10 233.909 110.927  13
  -3   7 -10 152.760 77.0124  24
   3  -7  11 2666.02 222.147  23
   3  -7  11 2628.15 223.130  13
  -3   7 -11 2665.38 179.191  24
   3  -7  12 197.323 111.148  23
   3  -7  12 153.052 113.410  13
   3  -7  13 15167.5 516.456  23
   3  -7  13 15967.3 549.464  13
   3  -7  14 635.203 119.677  13
   3  -7  14 585.997 104.877  23
   3  -7  15-16.0783 70.0950  13
   3  -7  15-31.1172 61.1531  23
   3  -7  16 917.320 91.8073  13
  -3   6  16-51.6813 61.1591  28
  -3   6  15 1657.01 141.528  28
  -3   6  14-25.1086 93.9945  28
  -3   6  13 189.575 112.271  28
  -3   6  12 5001.08 276.896  28
  -3   6  12 4927.19 274.809  30
  -3   6  11-4.54471 92.5635  30
  -3   6  10 11608.7 401.340  20
  -3   6  10 12061.7 441.872  30
  -3   6   9 956.787 126.066  30
  -3   6   9 810.575 125.258  15
  -3   6   8 4548.11 491.765   6
  -3   6   7 2427.70 362.341   6
  -3   6   6 2774.73 361.992   6
  -3   6   5 215.802 155.342   6
   3  -6  -4 5339.51 362.567   8
  -3   6   4 5016.28 424.985   6
   3  -6  -4 5353.81 447.158  10
  -3   6   3 2678.75 301.677   6
   3  -6  -3 2717.59 324.063  10
   3  -6  -3 2650.55 256.492   8
  -3   6   2 118601. 2846.83   6
   3  -6  -2 116481. 2908.13  10
   3  -6  -2 117393. 2725.32   8
  -3   6   1 43716.6 1313.89   6
   3  -6  -1 43942.5 1394.72  10
   3  -6  -1 43254.1 1255.73   8
  -3   6   0 93654.0 2272.33   6
   3  -6   0 92259.6 2386.40  10
   3  -6   0 93715.7 2258.50   8
   3  -6   1 9866.33 504.267   8
   3  -6   2 7042.33 413.635   7
   3  -6   2 7031.20 425.003   8
   3  -6   3 110577. 2585.36   7
   3  -6   4 6019.15 446.487   3
   3  -6   4 6078.60 375.773   7
   3  -6   5 2399.33 303.941   3
   3  -6   6 6740.14 506.350   3
   3  -6   7 6414.47 510.527   3
   3  -6   8 16376.4 875.231   3
   3  -6   9 8884.22 386.946  13
   3  -6   9 9376.57 681.906   3
   3  -6  10 3524.50 242.361  23
   3  -6  10 3405.02 243.858  13
   3  -6  10 3159.15 215.384  29
   3  -6  11 29.2447 112.571  23
   3  -6  11 25.5717 93.3177  13
   3  -6  12 10786.2 440.561  23
   3  -6  12 10955.9 455.516  13
   3  -6  13 296.402 115.679  23
   3  -6  13 38.1030 104.019  13
   3  -6  14 6506.10 313.300  13
   3  -6  14 6383.20 296.687  23
   3  -6  15 78.7484 69.2553  23
   3  -6  15 82.5235 80.3436  13
   3  -6  16 1526.46 122.231  13
   3  -6  16 1551.81 110.001  23
  -3   5  17 123.162 54.5187  22
  -3   5  16 1028.79 116.634  28
  -3   5  15 1520.08 148.925  28
  -3   5  14 31.4404 102.250  28
  -3   5  13 15997.1 541.238  28
  -3   5  12 8172.74 360.876  28
  -3   5  12 8169.20 322.808  20
  -3   5  12 8591.21 366.380  30
  -3   5  11 471.252 97.9294  20
  -3   5  11 473.242 113.034  30
  -3   5  10 3335.84 427.141   6
  -3   5   9 3452.36 418.204   6
  -3   5   8 19131.3 958.678   6
  -3   5   7 16552.2 846.546   6
  -3   5   6 7233.82 517.638   6
   3  -5  -6 7287.25 426.606   8
  -3   5   5 81317.1 2185.66   6
   3  -5  -5 82010.7 2029.01   8
  -3   5   4 14657.2 682.386   6
   3  -5  -4 14794.1 611.543   8
  -3   5   3 5098.05 362.019   6
   3  -5  -3 4925.48 383.234  10
   3  -5  -3 5241.48 336.848   8
   3  -5  -2 6749.14 442.756  10
  -3   5   2 6923.93 402.759   6
   3  -5  -2 7056.38 391.829   8
  -3   5   1 299.572 101.930   6
   3  -5  -1 297.463 143.977  10
   3  -5  -1 285.362 116.648   8
  -3   5   0 12213.9 504.449   6
   3  -5   0 12489.5 534.090   8
   3  -5   0 12393.4 592.376  10
  -3   5  -1 5387.38 300.530   6
   3  -5   1 5586.98 348.585   8
   3  -5   2 17255.5 663.634   8
   3  -5   3 76041.5 1823.38   7
   3  -5   3 78201.4 1915.35   8
   3  -5   4 8420.50 399.117   7
   3  -5   4 8615.78 493.552   3
   3  -5   5 8612.81 516.061   3
   3  -5   6 3028.63 326.809   3
   3  -5   7 10821.5 640.883   3
   3  -5   8 14788.5 802.919   3
   3  -5   9 7322.33 583.019   3
   3  -5  10 5178.19 284.014  22
   3  -5  10 6074.82 517.631  11
   3  -5  10 4879.26 257.581  29
   3  -5  10 5365.30 529.651   3
   3  -5  10 5513.89 289.768  23
   3  -5  11 76.2041 105.055  23
   3  -5  11 39.7020 97.6242  22
   3  -5  11 122.821 102.676  13
   3  -5  11 24.7115 116.730  11
   3  -5  11 29.0763 84.7310  29
   3  -5  12 346.357 128.279  23
   3  -5  12 497.594 131.800  22
   3  -5  12 588.334 129.356  13
   3  -5  12 416.964 101.788  29
   3  -5  13 126.125 114.858  22
   3  -5  13 94.3991 103.224  23
   3  -5  13 236.317 110.670  13
   3  -5  14 4507.83 255.693  23
   3  -5  14 4522.67 265.969  13
   3  -5  15 1692.75 147.022  23
   3  -5  15 1692.45 153.374  13
   3  -5  16 3390.35 171.936  23
   3  -5  16 3605.01 187.731  13
  -3   4  18 2093.07 116.986  14
  -3   4  18 1944.83 107.710  22
  -3   4  17 46.6755 60.6977  22
  -3   4  16 93.6785 84.7379  28
  -3   4  15 2425.70 195.152  28
  -3   4  14 5067.22 282.786  28
  -3   4  13 16490.9 509.934  20
  -3   4  13 16786.3 556.644  28
  -3   4  12 10727.4 383.178  20
  -3   4  12 10457.1 407.067  30
  -3   4  12 10793.1 417.231  28
  -3   4  11 887.261 267.178   6
  -3   4  10 4291.32 458.970   6
  -3   4   9-52.6373 160.870   6
  -3   4   8 4216.95 414.307   6
  -3   4   7 926.696 213.874   6
  -3   4   6 6697.40 464.143   6
   3  -4  -5 99851.4 2364.21   8
  -3   4   5 101392. 2471.88   6
  -3   4   4 71633.9 1850.36   6
   3  -4  -4 73879.8 1803.67   8
  -3   4   3 69991.3 1751.82   6
   3  -4  -3 70879.7 1729.24   8
   3  -4  -2 6904.20 405.848  10
   3  -4  -2 6809.34 365.812   8
  -3   4   1 53203.0 1302.25   6
   3  -4  -1 51798.1 1412.57  10
   3  -4  -1 52450.1 1351.57   8
  -3   4   0 10906.4 409.105   6
   3  -4   0 10959.2 506.628  10
   3  -4   0 10633.6 463.894   8
   3  -4   1 91.4115 90.7531   8
   3  -4   2 3645.17 264.295   8
   3  -4   3 19592.1 598.310   7
   3  -4   3 18368.5 683.893   3
   3  -4   3 19645.9 684.276   8
   3  -4   4 4111.31 310.376   3
   3  -4   5 31311.4 1037.34   3
   3  -4   6 57687.5 1648.28   3
   3  -4   7 11077.4 624.706   3
   3  -4   8 8332.91 577.845   3
   3  -4   9 78183.4 2236.57  11
   3  -4   9 79066.9 2311.43   3
   3  -4  10 83.9274 182.079   3
   3  -4  10-43.1716 129.348  11
   3  -4  11 338.620 112.642  23
   3  -4  11 313.224 109.095  22
   3  -4  11 310.814 149.911  11
   3  -4  12 16635.9 577.643  22
   3  -4  12 17313.2 574.566  23
   3  -4  13 734.259 140.904  22
   3  -4  13 710.369 135.877  23
   3  -4  14 466.186 118.524  23
   3  -4  14 465.779 123.772  22
   3  -4  14 443.200 110.551  13
   3  -4  15 404.650 109.761  22
   3  -4  15 282.977 91.1902  13
   3  -4  15 229.021 87.3600  23
   3  -4  16 1908.00 135.509  23
   3  -4  16 1909.34 137.762  13
  -3   3  18 6974.07 244.032  22
  -3   3  18 7250.37 256.604  14
  -3   3  17 80.5443 74.4106  22
  -3   3  16 7324.15 323.588  28
  -3   3  15 3868.10 213.132  20
  -3   3  15 3826.56 245.736  28
  -3   3  14 213.880 90.9634  20
  -3   3  14 109.393 103.491  28
  -3   3  13 1495.18 145.123  20
  -3   3  13 1367.87 156.914  28
  -3   3  12 5142.70 251.361  20
  -3   3  12 5395.93 277.755  28
  -3   3  11 18867.1 982.790   6
  -3   3  10 530.610 194.865   6
  -3   3   9 1187.15 251.186   6
  -3   3   8 96335.8 2526.81   6
  -3   3   7 6747.82 462.140   6
  -3   3   6 16289.8 700.631   6
  -3   3   5 23428.3 823.052   6
  -3   3   4 1452.35 181.203   6
  -3   3   3 42192.1 1115.73   6
  -3   3   2 34060.5 902.161   6
   3  -3  -2 33384.7 964.703  10
   3  -3  -2 33847.1 944.232   8
  -3   3   1 102642. 2169.34   6
   3  -3  -1 101687. 2259.87   8
   3  -3  -1 100349. 2296.79  10
  -3   3   0 56707.8 1245.42   6
   3  -3   0 55462.0 1413.36  10
   3  -3   0 56748.5 1377.45   8
   3  -3   1 14498.5 517.749   8
   3  -3   2 2368.53 194.158   8
   3  -3   3 9699.61 424.719   3
  -3   3  -3 9756.87 358.291   2
   3  -3   3 9729.87 414.923   8
   3  -3   4 11143.8 491.583   3
   3  -3   5 109.315 96.2308   3
   3  -3   6 97770.0 2411.01   3
   3  -3   7 4490.13 383.816  11
   3  -3   7 4493.74 382.584   3
   3  -3   8 7091.84 517.119   3
   3  -3   8 7280.88 503.380  11
   3  -3   9 43009.0 1444.05  11
   3  -3   9 43750.8 1525.76   3
   3  -3  10 2783.99 339.434  11
   3  -3  10 3337.30 413.363   3
   3  -3  11 371.002 105.174  22
   3  -3  11 383.107 100.420  14
   3  -3  11 248.565 139.698  11
   3  -3  11 405.296 119.458  23
   3  -3  12 197.853 106.517  23
   3  -3  12 45.1071 94.7489  22
   3  -3  12 107.877 89.5897  14
   3  -3  13 3515.48 233.740  23
   3  -3  13 3430.57 242.448  22
   3  -3  14 8585.52 374.706  22
   3  -3  14 8298.62 355.071  23
   3  -3  15 2016.52 173.220  22
   3  -3  15 2212.76 164.882  13
   3  -3  15 1888.14 158.384  23
   3  -3  16 22.4283 64.1668  23
   3  -3  16 24.4135 73.8832  22
  -3   2  19 4276.71 168.157  14
  -3   2  18 36345.2 841.007  14
  -3   2  18 34066.9 817.763  22
  -3   2  17 2070.37 165.543  14
  -3   2  17 1870.83 150.512  22
  -3   2  16 1243.72 141.341  22
  -3   2  16 1063.35 120.240  20
  -3   2  15 6546.08 291.574  20
  -3   2  15 6478.46 323.812  28
  -3   2  14 0.09376 80.0741  20
  -3   2  14 82.4913 102.219  28
  -3   2  13 8831.28 353.026  20
  -3   2  13 9258.85 381.710  28
  -3   2  12 4819.25 493.153   6
  -3   2  11 3053.77 380.160   6
  -3   2  11 2826.08 340.373   5
  -3   2  10 15476.8 814.533   6
  -3   2  10 15453.3 768.542   5
  -3   2   9 25270.2 1026.94   6
  -3   2   9 23681.3 961.388   5
  -3   2   8 1265.20 226.459   5
  -3   2   8 1470.48 243.197   6
  -3   2   7 61103.4 1667.15   6
  -3   2   7 56535.1 1608.60   5
  -3   2   6 12012.4 561.781   5
  -3   2   5 22154.3 762.819   5
  -3   2   4 243047. 5026.39   5
  -3   2   3 63592.2 1477.01   6
  -3   2   3 61652.5 1503.90   5
  -3   2   2 405349. 7937.46   6
  -3   2   2 404144. 7994.82   5
   3  -2  -2 401155. 7997.13  10
   3  -2  -1 41.7052 65.9278   8
   3  -2  -1 44.8797 65.0214  10
   3  -2   0 80243.7 1756.58  11
   3  -2   0 78223.3 1765.00   8
   3  -2   1 32061.7 886.666  11
   3  -2   1 33788.9 868.856   8
   3  -2   2 6043.17 272.545   3
   3  -2   2 5831.44 315.116  11
   3  -2   2 6067.35 284.386   8
   3  -2   3 203087. 4162.23   3
  -3   2  -3 206061. 4018.96   2
   3  -2   3 192957. 4246.25  11
   3  -2   3 201977. 4141.61   8
   3  -2   4 87943.5 2107.02  11
   3  -2   4 87489.3 2025.76   3
   3  -2   5 66003.5 1717.02  11
   3  -2   5 64550.4 1660.12   3
   3  -2   6 180234. 3964.00  11
   3  -2   6 175345. 3937.02   3
   3  -2   7 65955.1 1822.36  11
   3  -2   7 66228.8 1840.52   3
   3  -2   8 29379.8 1077.97  11
   3  -2   8 28786.0 1099.03   3
   3  -2   9 75803.8 2155.27   3
   3  -2   9 69570.3 2020.69  11
   3  -2  10 12782.6 698.824  11
   3  -2  11 2476.71 194.067  23
   3  -2  11 2496.46 199.401  22
   3  -2  11 2670.51 191.015  19
   3  -2  12 4952.48 276.001  23
   3  -2  12 5155.19 286.439  22
   3  -2  13 2545.68 200.373  23
   3  -2  13 2616.66 211.549  22
   3  -2  14 19863.0 610.120  23
   3  -2  14 20309.2 629.666  22
   3  -2  15 4123.80 225.416  23
   3  -2  15 4118.06 235.734  22
   3  -2  16 1612.50 138.016  22
   3  -2  16 1627.46 127.158  23
   3  -2  17 1651.04 113.758  22
  -3   1  19 1159.64 95.3503  14
  -3   1  18 1334.59 113.415  22
  -3   1  18 1437.74 132.135  14
  -3   1  17 356.060 88.3866  22
  -3   1  17 365.260 103.394  14
  -3   1  16 244.944 94.3525  22
  -3   1  15 14191.9 479.997  22
  -3   1  15 13266.8 462.452  20
  -3   1  15 12971.0 484.610  28
  -3   1  14 440.391 104.794  20
  -3   1  14 329.068 90.7775  29
  -3   1  14 493.333 122.533  28
  -3   1  13 1798.03 159.914  20
  -3   1  13 1842.27 171.756  28
  -3   1  13 1725.53 149.919  29
  -3   1  12 9139.37 660.257   6
  -3   1  12 8244.97 587.018   5
  -3   1  11 45343.7 1564.31   6
  -3   1  11 42517.9 1466.14   5
  -3   1  10 4229.81 391.959   5
  -3   1   9 18216.7 802.085   5
  -3   1   8 5199.78 387.415   5
   3  -1  -8 4278.86 290.868   9
  -3   1   7 37296.0 1155.22   5
  -3   1   6 37167.8 1103.46   5
  -3   1   5 74402.2 1802.49   5
  -3   1   4 128575. 2735.85   1
  -3   1   4 125447. 2766.55   5
  -3   1   3 1354.87 134.660   1
  -3   1   3 1256.48 142.512   5
   3  -1  -3 1408.85 122.882  10
  -3   1   2 221510. 4519.01   1
   3  -1  -2 222708. 4390.57   4
  -3   1   2 230436. 4523.92   5
   3  -1  -2 222258. 4483.13  10
   3  -1  -1 93955.6 1928.61  11
  -3   1   1 92481.3 1910.76   5
   3  -1   0 98135.4 2063.43  11
   3  -1   0 94068.2 2011.62   4
   3  -1   0 93779.3 2028.95   8
   3  -1   1 15224.1 410.858   3
   3  -1   1 15937.0 524.283  11
   3  -1   1 15060.5 463.896   8
   3  -1   2 11497.7 372.064  12
   3  -1   2 10949.5 365.165   3
   3  -1   2 12127.9 462.498  11
   3  -1   2 11059.7 372.356   8
   3  -1   3 352.946 70.7891  12
   3  -1   3 373.583 113.662  11
   3  -1   3 539.150 92.4938   3
   3  -1   3 525.672 82.6191   8
   3  -1   4 186013. 4038.96  11
   3  -1   4 191460. 3964.05   3
   3  -1   5 66079.7 1634.70   3
   3  -1   5 61839.5 1663.39  11
   3  -1   6 27326.0 961.017  11
   3  -1   6 29260.5 968.917   3
   3  -1   7 153380. 3508.88   3
   3  -1   7 149015. 3477.06  11
   3  -1   8 81705.9 2170.13  11
   3  -1   9 3241.51 331.015  11
  -3   1 -10 76.5069 123.397   9
   3  -1  11 15147.2 505.987  23
   3  -1  11 15827.9 519.980  22
   3  -1  11 14543.4 479.690  19
   3  -1  12 2507.65 200.477  23
   3  -1  12 2354.30 195.298  22
   3  -1  12 2523.72 188.440  19
   3  -1  13 4562.72 262.331  23
   3  -1  13 4708.80 269.334  22
   3  -1  14 6012.15 293.209  23
   3  -1  14 6596.29 311.978  22
   3  -1  15 14429.0 471.396  22
   3  -1  15 14288.2 455.355  23
   3  -1  16 474.247 86.5590  22
   3  -1  16 518.373 82.9376  23
   3  -1  17 213.812 54.6801  22
  -3   0  19 2080.55 126.544  14
  -3   0  18 6090.20 255.622  14
  -3   0  18 5380.07 226.816  22
  -3   0  17 9539.32 365.726  14
  -3   0  17 9186.67 341.655  22
  -3   0  16 17.7366 100.077  14
  -3   0  16-2.71927 78.8537  22
  -3   0  16 83.7194 77.8313  29
  -3   0  15 1569.42 154.065  22
  -3   0  15 1641.03 165.546  20
  -3   0  15 1765.17 156.032  29
  -3   0  14 699.549 115.235  22
  -3   0  14 618.965 116.461  29
  -3   0  14 627.482 119.672  20
  -3   0  13 4485.52 256.525  28
  -3   0  13 5120.04 261.783  20
  -3   0  13 4686.51 241.591  29
  -3   0  12 3179.80 366.064   5
  -3   0  11 44819.6 1499.47   5
  -3   0  10 7016.68 497.631   5
  -3   0   9 29907.0 1068.46   5
  -3   0   8 5818.02 410.210   5
  -3   0   7 84724.5 2097.57   5
  -3   0   6 84915.6 2044.79   5
  -3   0   5 315.652 118.318   5
   3   0  -5 333.988 69.9230   4
   3   0  -4 91591.0 1918.71   4
  -3   0   4 88564.5 2022.90   1
   3   0  -4 89913.1 1859.84  10
  -3   0   4 89251.0 2039.97   5
   3   0  -3 156429. 3101.55   4
  -3   0   3 145969. 3171.27   1
  -3   0   3 145024. 3167.70   5
   3   0  -3 154895. 3022.34  10
  -3   0   2 50.1058 55.0864   1
  -3   0   2 126.131 64.7233   5
   3   0  -2 44.2743 54.3731  11
   3   0  -2 27.5268 50.4950   4
   3   0  -1 29727.9 766.715   4
   3   0  -1 30934.2 785.767  11
  -3   0   1 30090.7 725.027   5
   3   0   0 827.682 86.5662   8
   3   0   0 868.006 99.4485  12
   3   0   0 829.969 109.191   4
   3   0   0 918.020 118.850  11
  -3   0   0 788.805 67.7664   5
   3   0   1 43990.1 1012.07  12
   3   0   1 43620.6 1086.45  11
   3   0   1 42012.3 1062.15   4
   3   0   2 114719. 1824.41  12
   3   0   2 111950. 1976.98  11
   3   0   2 106810. 1946.17   4
   3   0   2 104506. 1713.52   8
   3   0   3 15069.4 462.549  12
   3   0   3 14287.8 564.808  11
   3   0   3 14487.8 562.771   4
   3   0   4 215630. 4220.34  12
   3   0   4 196824. 4421.79  11
   3   0   5 23.1277 103.767  11
   3   0   6 91348.1 2267.23  11
   3   0   7 15929.5 711.615  11
   3   0   8 793.020 177.291  11
  -3   0  -9 19579.3 884.398   9
   3   0   9 19075.1 838.155  11
  -3   0 -10 2501.50 330.718   9
   3   0  11 2466.48 189.553  22
   3   0  11 2423.96 195.340  23
   3   0  11 2142.66 169.572  19
   3   0  12 10886.7 416.822  23
   3   0  12 11110.7 423.545  22
   3   0  12 10051.0 380.862  19
   3   0  13 160.471 99.3874  23
   3   0  13 85.3592 94.3367  22
   3   0  13 308.332 104.740  19
   3   0  14 5927.54 283.887  23
   3   0  14 6043.89 288.842  22
   3   0  15 20595.9 581.690  22
   3   0  15 20151.7 569.647  23
   3   0  16 382.813 70.2273  23
   3   0  16 371.772 75.4638  22
  -3  -1  19 132.890 56.5287  14
  -3  -1  18 8081.75 304.976  14
  -3  -1  18 7811.06 271.797  29
  -3  -1  17 4509.49 243.039  14
  -3  -1  17 4483.91 222.465  29
  -3  -1  16 401.164 115.124  14
  -3  -1  16 519.633 110.435  29
  -3  -1  15 4105.78 249.877  14
  -3  -1  15 4173.44 240.386  29
  -3  -1  14 11418.8 431.183  14
  -3  -1  14 10989.1 424.819  20
  -3  -1  14 11373.6 421.288  29
  -3  -1  13 2502.39 187.053  29
  -3  -1  13 2577.85 194.289  20
  -3  -1  12 13930.9 765.104   5
  -3  -1  11 1002.15 234.671   5
  -3  -1  10 2509.08 311.006   5
  -3  -1   9 13228.9 664.039   5
  -3  -1   8 46463.3 1426.25   3
  -3  -1   8 48551.7 1425.36   5
  -3  -1   7 126372. 2997.14   3
  -3  -1   7 136515. 3044.03   5
  -3  -1   6 225140. 4882.11   3
   3   1  -6 231759. 4714.43  12
   3   1  -5 1916.33 171.176   4
   3   1  -5 1818.84 147.274  12
  -3  -1   5 1453.43 158.104   3
  -3  -1   4 69210.5 1567.07   3
   3   1  -4 70745.8 1583.80  12
   3   1  -4 69425.5 1649.33   1
   3   1  -4 72619.2 1641.44   4
   3   1  -3 44090.3 1097.58   4
  -3  -1   3 43322.1 967.072   3
   3   1  -3 44731.1 1062.89  12
   3   1  -3 40882.6 1076.87   1
   3   1  -2 12244.2 452.299   4
   3   1  -2 12585.2 429.423  12
   3   1  -2 12946.0 445.074  11
   3   1  -2 11402.0 415.195   1
   3   1  -1 12211.5 411.407   1
   3   1  -1 13295.3 445.518  12
   3   1  -1 13275.8 478.071   4
   3   1  -1 13594.9 476.737  11
   3   1   0 42840.6 1029.79  12
   3   1   0 41541.3 1085.08   4
   3   1   0 44029.8 1092.21  11
   3   1   1 121513. 2547.92  12
   3   1   1 117110. 2633.26   4
  -3  -1  -1 118549. 2396.46   2
   3   1   1 124088. 2640.06  11
   3   1   2 37043.1 938.453  12
   3   1   2 36098.4 1029.15  11
   3   1   2 35714.5 1031.70   4
   3   1   3 11324.8 416.421  12
   3   1   3 10625.0 490.617  11
   3   1   3 11183.5 507.738   4
   3   1   4 73862.0 1880.81  11
   3   1   4 76770.4 1904.18   4
   3   1   5 255.836 128.261  11
   3   1   6 508.284 149.404  11
  -3  -1  -6 453.380 149.125   9
  -3  -1  -7 934.095 194.337   9
   3   1   7 632.245 161.195  11
  -3  -1  -8 11479.5 644.883   9
   3   1   8 10873.5 595.629  11
  -3  -1  -9 20204.3 913.929   9
   3   1  10 669.876 122.332  23
   3   1  10 758.285 118.084  19
   3   1  11 1503.16 159.068  23
   3   1  11 1764.08 164.788  22
   3   1  11 1472.92 146.321  19
   3   1  12 4280.02 252.529  23
   3   1  12 4746.01 256.427  22
   3   1  12 3999.21 226.164  19
   3   1  13 4899.59 261.631  23
   3   1  13 4985.61 261.090  22
   3   1  13 4972.62 237.837  19
   3   1  14 6357.56 283.915  23
   3   1  14 6763.40 290.353  22
   3   1  15 10787.7 358.306  23
   3   1  15 11124.8 361.626  22
   3   1  16 344.415 61.4456  22
   3   1  16 337.949 63.9923  23
  -3  -2  19 1203.09 86.1504  29
  -3  -2  18 2967.15 173.264  14
  -3  -2  18 3274.62 170.532  29
  -3  -2  17 10583.3 384.223  14
  -3  -2  17 10635.8 375.890  29
  -3  -2  16 21327.3 645.919  14
  -3  -2  16 22842.1 648.563  29
  -3  -2  15 12224.6 454.997  14
  -3  -2  15 13243.4 463.751  29
  -3  -2  14 545.649 120.264  14
  -3  -2  14 496.463 121.579  29
  -3  -2  13 3717.58 224.174  14
  -3  -2  13 3951.14 234.308  29
  -3  -2  12 13628.1 768.554   5
  -3  -2  11 3413.13 371.452   5
  -3  -2  10 3673.99 392.141   3
  -3  -2  10 4352.99 402.270   5
  -3  -2   9 27933.9 1049.42   5
  -3  -2   9 27102.3 1052.59   3
  -3  -2   8 25778.9 955.958   3
  -3  -2   7 272654. 5724.29   3
   3   2  -6 44105.5 1103.08  12
  -3  -2   6 45942.5 1234.96   3
   3   2  -6 45653.5 1264.00   4
   3   2  -5 35718.3 1031.41   4
   3   2  -5 34338.3 909.176  12
  -3  -2   5 33976.5 945.248   3
   3   2  -4 35019.2 938.628  12
   3   2  -4 37610.2 1046.31   4
   3   2  -3 4367.19 249.845  12
   3   2  -3 4347.35 258.264   1
   3   2  -3 4527.50 291.166   4
   3   2  -2 50432.9 1272.76   4
   3   2  -2 50656.5 1189.89  12
   3   2  -1 23866.3 702.488  12
   3   2  -1 24325.5 780.215   4
   3   2  -1 25353.9 761.213  11
  -3  -2   1 24996.8 668.799   2
   3   2   0 9.69801 73.5011  12
   3   2   0 68.5339 95.2418  11
   3   2   0 55.4672 50.1654   1
   3   2   0 1.04477 95.5127   4
  -3  -2   0 66.9686 42.8275   2
   3   2   1 31045.5 859.303  12
  -3  -2  -1 30115.3 794.427   9
   3   2   1 30691.8 925.933  11
   3   2   1 29856.4 939.048   4
   3   2   2 523.995 137.769  11
  -3  -2  -2 585.369 101.323   9
   3   2   2 550.282 142.995   4
   3   2   3 4021.99 307.477  11
   3   2   3 3736.92 310.190   4
  -3  -2  -3 3430.21 249.857   9
   3   2   4 16122.3 675.836  11
   3   2   4 16557.4 701.261   4
  -3  -2  -4 16620.3 643.119   9
   3   2   5 38107.3 1231.57  11
   3   2   5 41197.3 1284.12   4
  -3  -2  -5 42460.6 1241.76   9
   3   2   6 31719.3 1102.04  11
  -3  -2  -6 34097.0 1121.10   9
   3   2   7 6631.25 453.045  11
  -3  -2  -7 7014.77 484.096   9
  -3  -2  -8 37314.3 1315.76   9
  -3  -2  -9 9080.49 607.284   9
   3   2  10 29377.4 804.374  23
   3   2  10 29339.1 777.936  19
   3   2  11 252.542 109.061  23
   3   2  11 193.178 93.4723  19
   3   2  12 4660.85 239.013  19
   3   2  12 5390.23 275.355  23
   3   2  13 5329.47 264.631  23
   3   2  14 7221.30 289.905  23
   3   2  15 17657.3 478.078  23
  -3  -3  19 1171.20 88.0974  29
  -3  -3  18 2368.70 149.260  29
  -3  -3  17 8780.89 333.213  29
  -3  -3  17 8229.21 321.259  14
  -3  -3  16 625.060 113.246  14
  -3  -3  16 726.260 132.558  29
  -3  -3  15-42.8040 87.5338  14
  -3  -3  15-7.11932 98.5917  29
  -3  -3  14 406.504 106.367  14
  -3  -3  14 372.851 112.735  29
  -3  -3  13 9215.97 370.128  14
  -3  -3  13 10654.8 401.620  29
  -3  -3  12 21290.1 989.324   5
  -3  -3  11 5545.23 498.201   3
  -3  -3  11 5621.27 480.743   5
  -3  -3  10 8413.03 584.984   3
  -3  -3  10 8851.83 590.424   5
  -3  -3   9 76713.1 2108.74   3
  -3  -3   8 10646.5 573.037   3
  -3  -3   7 35985.1 1112.86   3
   3   3  -7 34551.0 1152.26   4
   3   3  -6 150905. 3395.63   4
   3   3  -6 146542. 3140.51  12
   3   3  -5 3.32933 93.2446   4
   3   3  -5 71.4575 77.7231  12
   3   3  -4 28936.2 942.496   4
   3   3  -4 26225.9 795.401  12
   3   3  -3 1641.43 178.776  12
   3   3  -3 2003.07 225.712   4
   3   3  -2 541.743 125.222  12
   3   3  -2 441.363 136.960   4
   3   3  -1 2691.42 205.499   1
   3   3  -1 3208.36 282.820   4
   3   3   0 4151.43 327.653   4
   3   3   1 16466.6 690.450   4
   3   3   2 17043.8 688.793  11
   3   3   2 15830.1 690.764   4
   3   3   3 2780.03 276.075  11
   3   3   3 2769.03 288.593   4
   3   3   3 2979.31 270.079   6
  -3  -3  -3 2714.61 231.513   9
   3   3   4 9857.42 536.128  11
   3   3   4 10629.8 575.201   4
  -3  -3  -4 10137.3 501.272   9
   3   3   5 112821. 2825.63  11
   3   3   5 119848. 2897.93   4
  -3  -3  -5 119847. 2814.12   9
  -3  -3  -6 136.575 127.462   9
   3   3   6 18.8823 102.464  11
  -3  -3  -7 1027.30 219.422   9
  -3  -3  -8 2388.29 321.512   9
   3   3   9 7679.99 336.533  23
   3   3   9 7695.73 324.515  19
   3   3  10 27100.3 756.343  23
   3   3  10 26501.0 728.686  19
   3   3  11 1072.46 148.162  23
   3   3  11 998.100 127.026  19
   3   3  12 1624.85 159.933  23
   3   3  12 1367.34 129.513  19
   3   3  13 8548.49 330.298  23
   3   3  14 399.338 81.3675  23
   3   3  15 4096.83 168.901  23
  -3  -4  19 4758.98 173.371  29
  -3  -4  18 3.71963 60.4726  29
  -3  -4  17 8268.81 320.698  29
  -3  -4  16 3403.62 219.894  29
  -3  -4  15 8572.32 362.688  29
  -3  -4  14 557.025 126.655  29
  -3  -4  14 566.100 108.731  14
  -3  -4  13 5107.24 276.937  29
  -3  -4  12 414.872 110.440  29
  -3  -4  11 8538.45 604.257   5
   3   4 -10 6027.50 487.077   4
   3   4  -9 113.225 121.795   4
   3   4  -8 6072.06 468.875   4
   3   4  -7 407.158 166.471   4
   3   4  -6 17952.0 806.428   4
   3   4  -5 4720.46 387.302   4
   3   4  -4 12964.3 642.306   4
   3   4  -3 33003.2 1118.35   4
   3   4  -2 354.906 152.061   4
   3   4  -1 9464.87 538.880   4
   3   4   0 1795.59 245.413   4
   3   4   1 1143.93 215.590   4
   3   4   2 2538.26 291.706   4
   3   4   3 74437.8 2036.85   4
   3   4   4 23473.4 954.054   4
   3   4   5 39.9866 132.700   4
  -3  -4  -6 1841.39 262.962   9
  -3  -4  -7 1129.29 225.498   9
   3   4   8 7058.35 320.684  23
   3   4   8 6976.75 309.210  19
   3   4   9 691.739 130.505  23
   3   4   9 654.708 117.721  19
   3   4  10 58.7548 97.3780  23
   3   4  10 74.0201 88.5374  19
   3   4  11 15616.1 505.218  23
   3   4  11 14861.9 467.243  19
   3   4  12 7032.62 298.757  23
   3   4  13 5632.71 242.727  23
   3   4  14 1981.67 123.711  23
  -3  -5  18 1294.87 105.676  29
  -3  -5  17 6015.05 242.826  13
  -3  -5  17 6288.03 260.995  29
  -3  -5  16 14324.9 467.322  29
  -3  -5  15 5357.82 278.824  29
  -3  -5  14 22.5661 99.6840  29
  -3  -5  13 237.312 108.687  29
  -3  -5  12 6483.31 309.717  29
  -3  -5  11 8906.66 358.589  29
   3   5 -10 8718.74 626.551   4
   3   5  -9 458.780 190.230   4
   3   5  -8 1260.08 266.012   4
   3   5  -7 28.7225 140.739   4
   3   5  -6 4314.24 411.255   4
   3   5  -5 17045.5 823.801   4
   3   5  -4 1024.05 227.103   4
   3   5  -3 1438.59 253.130   4
   3   5  -2 29022.2 1107.89   4
   3   5  -1 101838. 2639.77   4
   3   5   0 89006.0 2382.82   4
   3   5   1 4355.04 397.669   4
   3   5   2 69182.4 1991.53   4
   3   5   3 2157.02 297.232   4
   3   5   4 22128.4 961.620   4
   3   5   5 30956.6 1187.69   4
   3   5   6 55.1317 92.7337  19
   3   5   7 29034.6 784.954  19
   3   5   8 15321.4 511.496  23
   3   5   8 14511.5 488.539  19
   3   5   9 34.8191 99.5455  23
   3   5   9 90.0185 89.3128  19
   3   5  10 638.263 128.657  23
   3   5  10 635.388 107.172  19
   3   5  11 2730.62 186.542  23
   3   5  11 2777.19 162.940  19
   3   5  12 1136.20 119.462  23
   3   5  13 4120.41 182.091  23
  -3  -6  18 318.671 58.1358  29
  -3  -6  17 8243.45 286.732  29
  -3  -6  16 6438.34 271.268  29
  -3  -6  15 368.733 102.559  29
   3   6 -14 501.562 83.9486  25
  -3  -6  14 418.810 110.410  29
  -3  -6  13 3960.59 240.741  29
  -3  -6  12 238.438 97.0184  29
  -3  -6  11 2446.29 186.983  29
   3   6 -11 2633.51 165.934  16
  -3  -6  10 16928.3 543.376  29
   3   6 -10 20870.9 549.256  16
   3   6  -9 17966.2 964.863   4
   3   6  -9 20314.4 557.717  16
   3   6  -8 278.526 188.511   4
   3   6  -7 251.028 163.595   4
   3   6  -6 17543.9 908.057   4
   3   6  -5 19228.3 945.055   4
   3   6  -4 1615.65 289.313   4
   3   6  -3 1290.83 259.414   4
   3   6  -2 1314.11 262.643   4
   3   6  -1 1528.85 270.893   4
   3   6   0 28101.8 1148.81   4
   3   6   1 30170.7 1197.93   4
   3   6   2 1071.59 242.349   4
   3   6   3 19442.1 924.164   4
   3   6   4-60.7615 172.085   4
   3   6   4 206.765 104.405  19
   3   6   5 27695.7 760.636  19
   3   6   6 31.5429 88.1030  19
   3   6   7-54.3843 94.5687  19
   3   6   8 1715.22 166.673  23
   3   6   8 1804.24 163.532  19
   3   6   9 3590.72 223.238  23
   3   6   9 3369.44 200.753  19
   3   6  10 183.518 91.5395  23
   3   6  10 127.737 67.2818  19
   3   6  11 512.550 95.4267  23
   3   6  12 34.5190 56.9186  23
  -3  -7  17 93.4903 50.5512  29
  -3  -7  16 3306.94 170.012  29
  -3  -7  15 1041.82 114.300  29
  -3  -7  14 5148.01 247.360  29
   3   7 -14 5282.98 217.674  25
  -3  -7  13 1101.42 134.557  29
   3   7 -13 1056.76 113.899  25
  -3  -7  12 4201.81 232.571  29
   3   7 -12 4400.89 227.541  25
   3   7 -11 27089.9 709.985  25
  -3  -7  11 24219.8 689.516  29
   3   7 -10 947.493 125.806  25
   3   7  -9 773.430 115.311  16
   3   7  -9 965.794 127.094  25
   3   7  -8 5019.64 243.974  16
   3   7  -8 5271.56 220.700  18
   3   7  -8 4803.46 249.600  25
   3   7  -7 1717.62 129.947  18
   3   7  -7 1625.88 148.092  16
   3   7  -7 1767.95 153.510  25
   3   7  -6 312.826 225.020   4
   3   7  -6 344.108 90.8778  16
   3   7  -6 374.489 89.6352  25
   3   7  -5 1210.11 290.463   4
   3   7  -4 4714.87 474.631   4
   3   7  -3 17556.1 932.681   4
   3   7  -2 129.263 166.455   4
   3   7  -1 5383.85 496.771   4
   3   7   0 952.841 239.254   4
   3   7   1 7165.54 275.616  18
   3   7   2 35998.6 858.219  18
   3   7   3 460.830 92.5019  15
   3   7   4 3042.18 213.800  19
   3   7   5 11429.3 424.229  19
   3   7   6 18691.9 573.949  19
   3   7   7 213.644 108.662  23
   3   7   7 76.5608 91.3396  19
   3   7   8 96.7977 99.0955  23
   3   7   8 109.552 79.7917  19
   3   7   9 536.207 106.729  23
   3   7   9 510.506 85.1115  19
   3   7  10 2330.57 150.701  23
   3   7  10 2056.72 121.459  19
   3   7  11 13.6619 53.4767  23
   3   8 -16 231.915 48.7445  24
  -3  -8  15 1099.71 94.5988  29
   3   8 -14 121.509 51.6703  25
  -3  -8  14 38.3822 56.4414  29
  -3  -8  13 5354.68 233.047  29
   3   8 -13 5934.75 236.248  25
   3   8 -12 585.517 96.9710  25
   3   8 -11 3734.32 210.721  25
   3   8 -10 83.8082 79.9318  25
   3   8  -9 155.432 84.7262  25
   3   8  -8 12444.5 383.206  18
   3   8  -8 11038.8 414.275  25
   3   8  -7 54.2521 72.7273  18
   3   8  -7 165.388 95.8900  25
   3   8  -6 12557.7 406.421  18
   3   8  -6 12329.2 432.858  25
   3   8  -5 14562.1 473.615  25
   3   8  -5 14372.0 450.085  18
   3   8  -4 1144.01 130.063  25
   3   8  -4 1208.44 130.981  18
   3   8  -3 9204.20 338.449  18
   3   8  -3 9120.58 346.779  25
   3   8  -2 7788.95 308.368  18
   3   8  -2 7854.21 310.099  25
   3   8  -1 261.700 88.8336  18
   3   8  -1 374.791 84.7773  26
   3   8  -1 420.465 92.4915  25
   3   8   0-138.101 161.466  18
   3   8   0 788.872 102.170  26
   3   8   1 357.006 151.453  18
   3   8   2 438.857 97.8382  15
   3   8   2-423.005 168.397  18
   3   8   3 62.4196 68.7936  15
   3   8   3-10.7787 99.4716  19
   3   8   4 806.794 107.531  15
   3   8   4 920.988 134.049  19
   3   8   5 953.593 133.337  19
   3   8   6 5537.31 260.642  19
   3   8   7 2102.70 164.843  23
   3   8   7 1866.77 144.561  19
   3   8   8 68.8858 74.6573  23
   3   8   8 31.4588 61.2560  19
   3   8   9 1161.12 106.705  23
   3   8   9 1083.94 87.3403  19
   3   8  10 129.508 52.5476  23
   3   9 -14 239.787 44.7517  25
   3   9 -14 194.917 49.5771  24
   3   9 -13 2510.78 130.996  25
   3   9 -13 2160.93 128.125  24
   3   9 -12 4276.84 192.377  25
   3   9 -12 3472.43 173.918  24
   3   9 -11 7108.94 279.002  25
   3   9 -10 5370.01 249.071  25
   3   9  -9 4128.30 226.299  25
   3   9  -8 3396.38 210.308  25
   3   9  -7 4714.01 221.259  18
   3   9  -7 4381.09 241.161  25
   3   9  -6 81.0996 82.5397  18
   3   9  -6 38.5684 86.5252  25
   3   9  -5 22064.4 600.459  18
   3   9  -5 20877.8 618.243  25
   3   9  -4 2924.78 185.537  18
   3   9  -4 2940.15 193.134  25
   3   9  -3 3572.69 203.185  18
   3   9  -3 3264.51 202.648  25
   3   9  -2 2536.70 156.581  18
   3   9  -2 3031.42 188.336  26
   3   9  -1 35.4760 181.483  18
   3   9  -1-34.3213 67.2692  26
   3   9   0 4333.88 221.964  18
   3   9   0 3909.19 204.919  26
   3   9   1 138.501 79.4542  15
   3   9   1 344.354 99.4579  18
   3   9   2 3535.95 220.618  19
   3   9   2 3396.70 199.242  15
   3   9   3 232.725 102.319  19
   3   9   3 247.198 79.8490  15
   3   9   4 6642.03 283.808  19
   3   9   4 6081.73 255.034  15
   3   9   5 809.728 109.003  19
   3   9   6 3627.41 190.017  23
   3   9   6 3208.05 173.684  19
   3   9   7 2942.87 159.789  23
   3   9   7 2826.77 143.998  19
   3   9   8 11158.5 322.572  23
   3  10 -12 21.7273 42.9273  25
   3  10 -11 38.8420 51.3425  25
   3  10 -10 1326.81 113.705  25
   3  10  -9 4017.69 202.298  25
   3  10  -8 3575.42 199.324  25
   3  10  -7 435.077 96.5284  25
   3  10  -6 509.015 100.054  25
   3  10  -5 7872.72 293.616  18
   3  10  -5 7981.81 309.659  25
   3  10  -4 2416.87 164.273  18
   3  10  -4 2502.26 170.689  26
   3  10  -3 567.653 102.506  18
   3  10  -3 603.768 98.5696  26
   3  10  -2 286.497 77.4969  26
   3  10  -2 8.80263 88.8485  18
   3  10  -1 2224.98 152.627  18
   3  10  -1 2621.81 158.484  26
   3  10   0 5686.47 231.225  26
   3  10   0 6156.13 260.682  15
   3  10   1 2438.32 160.066  15
   3  10   1 2586.03 178.941  19
   3  10   2-7.94007 81.1218  19
   3  10   2 2.69931 57.3408  15
   3  10   3 27.1633 71.1274  19
   3  10   3-31.4872 56.2563  15
   3  10   4 181.553 67.3089  19
   3  10   4 69.6543 49.1660  15
   3  10   5 350.630 71.7114  23
   3  10   5 294.196 65.6646  19
   3  10   6 2295.34 121.325  23
   3  11 -10 716.853 68.8774  26
   3  11  -9 369.821 63.0382  26
   3  11  -8 333.830 66.8402  26
   3  11  -7 1254.31 105.038  26
   3  11  -6 2414.43 143.907  26
   3  11  -5 1938.80 131.187  26
   3  11  -4 2003.43 131.254  26
   3  11  -3 2619.89 146.435  26
   3  11  -2 342.346 65.3123  26
   3  11  -2 293.358 74.6491  15
   3  11  -1 5111.51 224.614  19
   3  11  -1 5006.45 195.733  26
   3  11  -1 5420.13 219.453  15
   3  11   0 2413.97 147.179  19
   3  11   0 2106.34 132.107  15
   3  11   1 1109.53 102.598  19
   3  11   1 1033.55 90.3142  15
   3  11   2 1399.30 103.840  19
   3  11   2 1191.84 87.4518  15
   3  11   3 172.511 50.8193  23
   3  11   3 148.120 50.0508  19
   3  12  -5-26.2571 36.9348  15
   3  12  -4 652.695 66.7454  19
   3  12  -4 700.151 66.9321  15
   3  12  -3 885.550 74.5656  19
   3  12  -3 875.768 72.4241  15
  -4  13   4 3582.28 152.829  30
  -4  13   3 1734.41 113.345  30
  -4  13   2 2320.95 133.316  30
  -4  13   1 845.645 90.6589  30
  -4  13   0 167.378 62.0184  30
  -4  13   0 164.250 54.3751  24
  -4  13  -1 1444.42 113.660  30
  -4  13  -1 1543.24 109.116  24
  -4  13  -2 925.102 89.5218  24
  -4  13  -3 2994.81 152.283  24
  -4  13  -4 858.389 85.7543  24
  -4  13  -5 2349.18 129.767  24
  -4  13  -6 991.305 83.3068  24
  -4  13  -7 425.228 55.5920  24
  -4  12   7 11.2294 49.6235  30
  -4  12   6 140.209 64.2278  30
  -4  12   5 742.889 97.8721  30
  -4  12   4 1244.86 123.325  30
  -4  12   3 1615.76 141.447  30
  -4  12   2 8973.29 336.170  30
  -4  12   2 8935.69 315.228  24
  -4  12   1 1692.22 136.758  24
  -4  12   0 1322.43 126.632  24
  -4  12  -1 789.016 107.329  24
  -4  12  -2 147.122 81.2157  24
  -4  12  -3 634.902 104.068  24
  -4  12  -4 6377.52 270.809  24
  -4  12  -5 716.445 102.655  24
  -4  12  -6 904.769 110.391  24
  -4  12  -7 2969.38 162.473  24
  -4  12  -8 92.8714 54.4872  24
  -4  12  -9 426.363 62.2827  24
  -4  11  10 310.975 58.6945  28
  -4  11  10 201.873 53.5083  30
  -4  11   9 197.029 63.7192  30
  -4  11   8 90.8364 67.9867  30
  -4  11   7 4697.41 229.698  30
  -4  11   6 73.4373 78.4497  30
  -4  11   6 103.895 68.7052  15
  -4  11   5 419.781 107.796  30
  -4  11   5 326.385 77.1465  15
  -4  11   4 7284.58 313.333  30
  -4  11   4 6386.09 273.464  15
  -4  11   3 730.881 122.646  30
  -4  11   3 647.953 105.507  24
  -4  11   2 2355.42 172.904  24
  -4  11   1 261.336 93.0481  24
  -4  11   0 5073.74 260.388  24
  -4  11  -1 8959.98 358.805  24
  -4  11  -2 263.597 98.0012  24
  -4  11  -3 1867.81 167.619  24
  -4  11  -4 1520.14 153.144  24
  -4  11  -5 218.376 97.1611  24
  -4  11  -6 43.0719 85.5652  24
  -4  11  -7 14100.6 452.060  24
  -4  11  -8 5624.44 248.728  24
  -4  11  -9 7263.38 272.318  24
  -4  11 -10 1169.05 98.9117  24
   4 -11  11 236.296 47.6864  27
  -4  11 -11 243.065 49.1099  24
  -4  10  12 1430.83 94.1384  28
  -4  10  11 118.960 60.5672  30
  -4  10  11 108.154 61.6448  28
  -4  10  10 1014.39 113.752  30
  -4  10   9-2.34689 83.2090  30
  -4  10   8 2711.25 161.117  20
  -4  10   8 2687.34 193.185  30
  -4  10   7 4824.19 244.304  15
  -4  10   7 4117.01 241.165  30
  -4  10   6 873.690 134.503  30
  -4  10   6 744.124 115.532  15
  -4  10   5 3304.56 208.472  15
  -4  10   5 3577.35 229.383  30
  -4  10   4 3785.44 236.961  30
  -4  10   4 4102.11 227.106  24
  -4  10   4 3714.47 214.592  15
  -4  10   3 91.9069 77.9557  24
  -4  10   2 75.1464 86.1512  24
  -4  10   1 12281.7 437.401  24
  -4  10   0 24689.3 698.872  24
  -4  10   0 24080.3 665.123  26
  -4  10  -1 1358.57 150.596  24
  -4  10  -2 377.455 106.047  24
  -4  10  -3 12425.7 446.425  24
  -4  10  -4 32717.6 871.664  24
  -4  10  -5 7567.83 332.714  24
  -4  10  -6 1618.34 159.154  24
  -4  10  -7 7064.44 312.668  24
  -4  10  -8 7355.30 311.280  24
  -4  10  -9 8253.98 318.364  24
  -4  10 -10 689.484 93.1273  24
  -4  10 -11 17.4264 48.5332  24
   4 -10  12 362.371 53.4550  27
  -4  10 -12 422.100 55.7816  24
  -4   9  13 56.1867 50.0126  28
  -4   9  12 2009.18 140.543  28
  -4   9  11 895.946 113.857  28
  -4   9  11 752.240 110.487  30
  -4   9  10 2631.82 188.850  30
  -4   9   9 2904.99 177.157  20
  -4   9   9 2614.94 198.587  30
  -4   9   8 4032.81 217.311  20
  -4   9   8 3876.14 234.135  15
  -4   9   8 3774.05 237.732  30
  -4   9   7 81.5136 93.2115  30
  -4   9   7 176.593 94.9143  15
  -4   9   6 9510.03 377.847  15
  -4   9   6 10239.0 397.238  30
  -4   9   5 223.991 103.902  30
  -4   9   5 235.292 86.2395  24
  -4   9   5 145.321 83.2212  15
  -4   9   4 1818.68 158.545  24
  -4   9   4 1588.75 143.065  15
  -4   9   3 3514.50 214.738  24
  -4   9   2 133.223 82.6919  24
  -4   9   1 2720.78 189.715  24
  -4   9   1 2848.82 177.620  26
  -4   9   0 5815.62 256.153  26
  -4   9   0 6087.89 282.264  24
  -4   9  -1 384.349 92.4975  24
  -4   9  -2 41282.7 1026.07  24
  -4   9  -3 4194.28 236.772  24
  -4   9  -4 603.755 111.209  24
  -4   9  -5 8734.03 357.702  24
  -4   9  -6 9505.34 377.336  24
   4  -9   6 9717.13 415.033  23
   4  -9   7 335.399 124.800  23
   4  -9   7 338.516 118.598  13
  -4   9  -7 265.279 89.8822  24
  -4   9  -8 8046.87 338.476  24
   4  -9   8 9067.02 402.555  13
   4  -9   8 8689.86 393.380  23
   4  -9   9 2271.23 204.902  13
  -4   9  -9 2284.76 169.550  24
   4  -9   9 2356.82 208.400  23
   4  -9  10 3510.70 242.606  13
  -4   9 -10 3432.27 194.693  24
   4  -9  10 3284.80 235.346  23
   4  -9  11 1738.30 171.014  13
  -4   9 -11 1911.08 134.174  24
   4  -9  11 1829.67 174.264  23
   4  -9  12 4644.50 243.533  13
   4  -9  12 4121.62 167.722  27
   4  -9  13 8906.72 324.111  13
  -4   8  14 3879.10 178.043  28
  -4   8  13 3940.37 199.904  28
  -4   8  12 8.42946 81.1420  30
  -4   8  12 159.963 88.4370  28
  -4   8  11 1976.96 144.822  20
  -4   8  11 2193.11 181.591  30
  -4   8  10 856.574 116.950  20
  -4   8  10 964.755 139.835  30
  -4   8   9 2933.41 192.813  20
  -4   8   9 2797.74 210.391  30
  -4   8   8 45115.0 1111.44  30
  -4   8   8 43547.0 1100.32  15
  -4   8   7 545.238 114.527  30
  -4   8   7 461.021 111.150  15
  -4   8   6 5088.89 260.762  30
  -4   8   6 4536.26 246.936  15
  -4   8   5 812.559 249.868   6
  -4   8   5 657.034 105.953  24
  -4   8   5 730.131 111.310  15
  -4   8   4 1845.79 315.328   6
   4  -8  -4 1642.91 331.783  10
   4  -8  -3 40387.2 1539.13  10
   4  -8  -2 2921.52 320.344   8
   4  -8  -2 2166.00 348.633  10
   4  -8  -1 40504.5 1499.47  10
   4  -8  -1 38820.2 1301.01   8
   4  -8   0 9252.23 556.503   8
   4  -8   1 11176.7 631.634   7
   4  -8   2 10456.6 600.013   7
   4  -8   3 7341.15 495.124   7
   4  -8   3 8957.22 621.271   3
   4  -8   4 11345.0 714.030   3
   4  -8   5 2622.76 365.698   3
   4  -8   5 2684.48 206.660  13
  -4   8  -5 2542.76 181.155  24
   4  -8   5 2554.11 199.335  23
   4  -8   6 2212.57 195.881  13
  -4   8  -6 1960.77 158.786  24
   4  -8   6 1814.69 177.769  23
   4  -8   7 4382.24 270.728  13
   4  -8   7 4249.85 270.263  23
  -4   8  -7 4136.79 229.504  24
   4  -8   8 123.499 111.007  23
   4  -8   8 149.912 113.179  13
  -4   8  -8 215.260 81.9768  24
   4  -8   9 1475.88 181.069  23
   4  -8   9 1491.87 178.361  13
  -4   8  -9 1487.03 137.662  24
   4  -8  10 13606.6 507.263  23
   4  -8  10 12818.6 502.184  13
  -4   8 -10 13756.2 439.923  24
   4  -8  11 1579.28 177.858  23
   4  -8  11 1567.71 177.476  13
   4  -8  12 2338.66 189.123  13
   4  -8  12 2041.44 123.290  27
   4  -8  12 2432.31 192.571  23
   4  -8  13 6455.32 292.058  13
   4  -8  13 6578.89 287.727  23
   4  -8  14 4375.88 209.153  13
   4  -8  14 4224.54 200.491  23
  -4   7  15 1127.40 103.376  28
  -4   7  14 540.380 96.4034  28
  -4   7  13-8.82883 80.5164  28
  -4   7  12 462.143 92.5334  20
  -4   7  12 336.171 107.961  28
  -4   7  12 326.706 105.054  30
  -4   7  11 395.496 111.699  30
  -4   7  11 355.570 92.7391  20
  -4   7  10 1146.54 132.852  20
  -4   7  10 1038.82 142.793  30
  -4   7   9 9576.41 366.528  20
  -4   7   9 9563.72 385.596  30
  -4   7   8 12445.2 438.243  30
  -4   7   8 11859.1 432.903  15
   4  -7  -7 45.9706 175.573  10
  -4   7   7 142.254 169.854   6
  -4   7   7 238.563 93.8269  30
  -4   7   6 37436.2 1452.71   6
   4  -7  -6 38058.2 1483.33  10
  -4   7   5 2433.56 340.256   6
   4  -7  -5 1970.12 316.930  10
   4  -7  -4 30.2636 114.061   8
   4  -7  -4 18.8461 131.712  10
  -4   7   4 56.8795 141.184   6
  -4   7   3 9496.90 597.682   6
   4  -7  -3 9628.84 652.040  10
   4  -7  -3 8755.69 521.219   8
   4  -7  -2 18652.1 916.954  10
   4  -7  -2 18344.5 789.713   8
   4  -7  -1 55704.8 1776.92  10
   4  -7  -1 55249.8 1612.42   8
   4  -7   0 21059.0 861.705   8
   4  -7   1 901.709 198.174   8
   4  -7   2 19237.8 819.122   8
   4  -7   2 18170.3 766.147   7
   4  -7   3 5491.56 388.519   7
   4  -7   3 6023.66 474.592   3
   4  -7   4 477.456 189.224   3
   4  -7   5 1567.85 281.901   3
   4  -7   6 4322.05 442.884   3
   4  -7   7 2641.35 209.969  23
   4  -7   7 2699.48 209.014  13
   4  -7   7 2639.18 359.222   3
   4  -7   8 1856.75 187.338  23
   4  -7   8 1936.17 187.563  13
  -4   7  -8 1628.71 140.900  24
   4  -7   9 337.405 129.877  23
   4  -7   9 429.166 124.206  13
   4  -7   9 550.223 207.852  11
   4  -7  10 6141.06 330.565  13
   4  -7  10 6282.49 334.047  23
   4  -7  11 2713.38 220.723  23
   4  -7  11 2328.58 211.086  13
   4  -7  12 24850.2 733.899  13
   4  -7  12 24187.6 721.794  23
   4  -7  13 2283.61 183.946  23
   4  -7  13 2341.74 183.698  13
   4  -7  14 1591.07 140.260  23
   4  -7  14 1438.08 134.165  13
   4  -7  15 578.250 79.5919  13
   4  -7  15 708.264 86.7541  23
  -4   6  16 5767.53 223.484  28
  -4   6  15 51.9562 76.1348  28
  -4   6  14 214.800 92.4754  28
  -4   6  13 108.469 76.6937  20
  -4   6  13 88.5585 99.2732  28
  -4   6  12 4564.08 238.854  20
  -4   6  12 4446.69 254.912  30
  -4   6  12 4721.73 263.659  28
  -4   6  11 17048.8 534.520  20
  -4   6  11 17633.6 562.900  30
  -4   6  10 6468.65 293.082  20
  -4   6  10 6393.81 303.417  30
  -4   6   9 665.799 109.200  20
  -4   6   9 596.214 109.566  30
  -4   6   8 33211.9 1373.13   6
  -4   6   7 28590.2 1217.84   6
   4  -6  -7 29543.5 1230.17  10
  -4   6   6 40248.0 1446.48   6
   4  -6  -6 39885.6 1464.47  10
   4  -6  -6 40936.8 1308.39   8
  -4   6   5 2122.22 295.604   6
   4  -6  -5 2162.72 264.208   8
   4  -6  -5 2135.90 312.855  10
   4  -6  -4 7870.12 480.890   8
  -4   6   4 7471.69 504.895   6
   4  -6  -4 7933.35 561.065  10
   4  -6  -3 32432.9 1208.89  10
  -4   6   3 31570.1 1103.80   6
   4  -6  -3 31804.8 1088.79   8
  -4   6   2 5657.40 391.234   6
   4  -6  -2 5138.60 436.745  10
   4  -6  -2 5082.01 383.391   8
   4  -6  -1 387.758 140.023   8
   4  -6  -1 232.200 158.589  10
   4  -6   0 2810.65 286.978   8
   4  -6   1 11488.7 583.845   8
   4  -6   2 17503.4 688.737   7
   4  -6   2 18560.4 766.424   8
   4  -6   3 72638.8 1987.57   3
   4  -6   4 212.139 139.262   3
   4  -6   5 944.078 208.529   3
   4  -6   6 8517.38 579.082   3
   4  -6   7 2760.93 350.002   3
   4  -6   8 3475.20 237.388  23
   4  -6   8 3497.77 232.959  13
   4  -6   8 3561.69 410.759   3
   4  -6   8 3643.17 424.714  11
   4  -6   9 7164.68 350.838  23
   4  -6   9 6797.79 338.197  13
   4  -6   9 7772.06 610.030  11
   4  -6  10 165.939 119.033  23
   4  -6  10 112.348 99.4866  13
   4  -6  10 92.2088 117.393  11
   4  -6  11 4454.28 275.926  13
   4  -6  11 4022.63 195.196  27
   4  -6  11 4681.16 285.458  23
   4  -6  12 425.264 133.619  23
   4  -6  12 560.721 124.860  13
   4  -6  13 7231.90 335.740  23
   4  -6  13 7342.44 332.644  13
   4  -6  14 6965.01 299.684  23
   4  -6  14 6804.03 295.236  13
   4  -6  15 7179.40 273.208  23
   4  -6  15 7291.13 271.807  13
  -4   5  17 1214.52 91.5150  22
  -4   5  16 5963.76 252.328  28
  -4   5  15 1105.98 109.466  20
  -4   5  15 1149.44 132.737  28
  -4   5  14 740.486 109.509  20
  -4   5  14 733.902 130.678  28
  -4   5  13 10546.5 383.796  20
  -4   5  13 10289.3 406.383  28
  -4   5  12 2296.99 178.340  20
  -4   5  12 2377.60 194.686  28
  -4   5  12 2300.20 186.763  30
  -4   5  11 4924.51 255.886  20
  -4   5  11 5179.81 267.912  30
  -4   5  10 3206.94 200.948  20
  -4   5  10 2959.61 197.785  30
  -4   5   9 15594.1 891.685   6
  -4   5   8 33261.2 1322.87   6
   4  -5  -8 33945.4 1183.20   8
  -4   5   7 5672.16 488.132   6
   4  -5  -7 5657.22 423.909   8
  -4   5   6 25471.4 1036.01   6
   4  -5  -6 26628.5 973.377   8
   4  -5  -5 1021.76 191.026   8
   4  -5  -5 864.188 212.935  10
  -4   5   5 1033.67 204.794   6
  -4   5   4 71940.5 1937.41   6
   4  -5  -4 74633.7 2043.89  10
   4  -5  -4 74381.4 1931.42   8
   4  -5  -3 1006.22 182.705   8
   4  -5  -3 937.559 201.527  10
  -4   5   3 916.451 156.213   6
   4  -5  -2 785.852 170.074   8
  -4   5   2 959.430 148.104   6
   4  -5  -2 1030.87 203.359  10
   4  -5  -1 4671.47 380.298  10
   4  -5  -1 5104.15 360.458   8
   4  -5   0 105504. 2511.47   8
   4  -5   1 15324.4 650.294   8
   4  -5   2 4016.35 322.422   8
   4  -5   3 6726.77 424.896   3
   4  -5   3 6356.01 405.528   8
   4  -5   4 758.170 174.054   3
   4  -5   5 118230. 2892.66   3
   4  -5   6 2584.11 310.370   3
   4  -5   7 8036.56 563.549   3
   4  -5   7 8639.50 600.825  11
   4  -5   8 18652.2 940.172  11
   4  -5   8 17606.9 900.164   3
   4  -5   9 25939.1 734.064  23
   4  -5   9 23155.3 703.834  22
   4  -5   9 23626.5 716.155  13
   4  -5   9 27504.5 1164.98  11
   4  -5  10 232.864 118.943  23
   4  -5  10 202.627 102.201  22
   4  -5  10 337.150 108.201  13
   4  -5  10 178.813 70.9566  27
   4  -5  10 158.632 157.586  11
   4  -5  11 25524.4 755.692  23
   4  -5  11 24332.9 744.002  22
   4  -5  11 25274.6 751.555  13
   4  -5  12 2618.16 219.492  23
   4  -5  12 2667.71 209.747  13
   4  -5  13 8647.73 376.810  23
   4  -5  13 8710.44 366.893  13
   4  -5  14 1948.41 168.627  23
   4  -5  14 1908.54 156.494  13
   4  -5  15 1841.45 145.726  23
   4  -5  15 2018.88 138.376  13
   4  -5  16 5037.49 196.235  23
  -4   4  18 10156.5 296.682  14
  -4   4  17 2990.56 156.048  22
  -4   4  16 3710.85 185.469  20
  -4   4  16 3699.79 210.602  28
  -4   4  15 504.389 97.8164  20
  -4   4  15 659.353 124.349  28
  -4   4  14 1227.83 134.202  20
  -4   4  14 1335.87 157.993  28
  -4   4  13 4670.92 249.822  20
  -4   4  13 4781.98 268.167  28
  -4   4  12 3651.07 222.133  20
  -4   4  12 3943.90 229.806  30
  -4   4  12 3559.87 226.936  28
  -4   4  11 6887.57 303.726  20
  -4   4  11 7434.32 315.860  30
  -4   4  11 7562.11 321.902  28
  -4   4  10 6862.01 583.914   6
  -4   4   9 1448.45 288.589   6
  -4   4   8 22734.4 1003.70   6
  -4   4   7 2706.16 318.714   6
  -4   4   6 206.539 142.330   6
   4  -4  -5 1389.85 205.247   8
  -4   4   5 1549.06 219.025   6
   4  -4  -5 1541.25 228.925  10
  -4   4   4 12335.4 558.425   6
   4  -4  -4 11653.2 585.448  10
   4  -4  -4 12304.4 578.052   8
   4  -4  -3 159.057 119.068   8
  -4   4   3 170.015 91.9896   6
   4  -4  -3 102.469 127.157  10
  -4   4   2 2982.49 221.667   6
   4  -4  -2 2851.23 274.051  10
   4  -4  -2 3053.53 266.325   8
   4  -4  -1 391.690 139.162   8
   4  -4  -1 380.401 141.094  10
   4  -4   0 174061. 3778.45   8
   4  -4   1 52954.6 1411.66   8
   4  -4   2 63975.9 1612.66   3
   4  -4   2 63976.5 1634.73   8
   4  -4   3 4845.45 328.091   3
   4  -4   3 5175.94 338.231   8
   4  -4   4 24409.0 865.107   3
   4  -4   5 481.121 147.983   3
   4  -4   5 432.036 175.323  11
   4  -4   6 29446.4 1072.50   3
   4  -4   6 30235.3 1141.56  11
   4  -4   7 3925.82 395.364  11
   4  -4   7 3547.35 362.746   3
   4  -4   8 19142.7 925.420  11
   4  -4   9 11971.6 733.802  11
   4  -4  10 205.905 108.318  23
   4  -4  10 292.055 96.2085  22
   4  -4  10 261.968 90.5340  13
   4  -4  10 363.960 174.204  11
   4  -4  11 15485.5 540.347  23
   4  -4  11 14913.6 527.240  22
   4  -4  11 15690.0 530.785  13
   4  -4  11 13797.6 798.611  11
   4  -4  12 314.108 124.087  23
   4  -4  12 301.515 111.063  22
   4  -4  12 382.471 105.874  13
   4  -4  13 10197.7 409.428  23
   4  -4  13 9544.90 397.625  22
   4  -4  13 10294.5 394.150  13
   4  -4  14 2436.90 189.305  23
   4  -4  14 2664.83 190.293  22
   4  -4  15 375.705 89.7487  23
   4  -4  16 5020.97 202.542  23
  -4   3  18 8346.19 273.469  14
  -4   3  18 7620.53 243.324  22
  -4   3  17 20869.2 552.226  22
  -4   3  16 13108.8 419.197  20
  -4   3  16 12897.5 443.091  28
  -4   3  15 3256.01 205.777  20
  -4   3  15 3302.02 222.862  28
  -4   3  14 2905.28 201.357  20
  -4   3  14 3036.79 216.066  28
  -4   3  13 222.562 96.5576  20
  -4   3  13 325.838 107.588  28
  -4   3  12 6664.69 307.280  28
  -4   3  12 6425.27 295.748  20
  -4   3  12 6405.86 280.085  29
  -4   3  11 683.345 244.334   6
  -4   3  10 2423.60 347.108   6
  -4   3   9 592.828 194.812   6
  -4   3   8 19977.2 889.413   6
  -4   3   8 18508.5 855.624   5
  -4   3   7 47510.1 1464.55   6
  -4   3   7 46480.5 1462.68   5
  -4   3   6 1169.23 201.718   6
  -4   3   6 1148.70 210.992   5
  -4   3   5 23614.5 840.634   6
  -4   3   5 24091.1 872.584   5
   4  -3  -4 106.852 110.589  10
  -4   3   4 2.02673 78.6782   6
  -4   3   3 19093.2 640.195   6
   4  -3  -3 19415.1 704.613   8
   4  -3  -3 18850.9 694.596  10
  -4   3   2 1951.72 160.441   6
   4  -3  -2 1729.61 200.528  10
   4  -3  -2 1703.45 201.402   8
   4  -3  -1 39908.3 1019.58  11
   4  -3  -1 39216.3 1103.11   8
   4  -3   0 29634.2 861.545  11
   4  -3   0 29504.7 891.695   8
   4  -3   1 115.126 90.8570   8
   4  -3   1 197.719 106.874  11
   4  -3   2 18610.2 707.710  11
   4  -3   2 19925.1 677.550   8
   4  -3   2 20251.4 646.986   3
   4  -3   3 68242.4 1631.76   3
   4  -3   3 63873.6 1725.21  11
   4  -3   3 66235.1 1633.17   8
   4  -3   4 4578.18 307.659   3
   4  -3   4 4032.38 344.972  11
   4  -3   5 1010.83 211.849  11
   4  -3   6 120.504 133.921  11
   4  -3   7 1265.42 236.569  11
   4  -3   8 1127.14 235.095  11
   4  -3   9 41.1427 140.092  11
   4  -3  10 5364.75 276.846  22
   4  -3  10 5177.50 470.831  11
   4  -3  10 5350.98 286.466  23
   4  -3  11 11.5849 110.589  23
   4  -3  11-52.4084 88.2783  22
   4  -3  11 156.427 118.505  11
   4  -3  12 1456.85 172.180  23
   4  -3  12 1501.13 165.439  22
   4  -3  13 4873.17 276.088  23
   4  -3  13 4523.13 261.178  22
   4  -3  14 6289.78 294.997  23
   4  -3  14 5916.73 284.316  22
   4  -3  15 4854.07 233.832  23
   4  -3  15 4871.97 230.418  22
   4  -3  16 256.445 68.9993  23
  -4   2  18 198.458 68.8576  14
  -4   2  17 1460.96 137.644  14
  -4   2  17 1255.78 113.574  22
  -4   2  16 507.512 94.5759  22
  -4   2  16 458.445 106.479  20
  -4   2  15 19508.9 589.396  20
  -4   2  15 19052.2 603.048  28
  -4   2  14 1414.33 156.174  20
  -4   2  14 1476.41 161.111  28
  -4   2  14 1630.14 148.515  29
  -4   2  13 32228.4 848.704  20
  -4   2  13 31989.5 825.235  29
  -4   2  13 31467.6 855.525  28
  -4   2  12 1552.59 152.987  20
  -4   2  12 1541.20 297.959   6
  -4   2  12 1300.81 263.718   5
  -4   2  11 2881.15 372.964   6
  -4   2  11 2743.05 356.424   5
  -4   2  10 22612.5 1028.67   6
  -4   2  10 21896.8 988.241   5
  -4   2   9 8275.28 564.369   6
  -4   2   9 7537.64 532.610   5
  -4   2   8 41.7013 141.340   6
  -4   2   8 5.43373 143.046   5
  -4   2   7 803.744 197.904   5
  -4   2   6 893.877 198.209   5
   4  -2  -5 365698. 7245.92  10
  -4   2   5 349254. 7342.28   5
   4  -2  -4 15923.1 574.733  10
  -4   2   4 16047.0 622.575   5
   4  -2  -3 81513.4 1885.59  10
  -4   2   3 81610.8 1918.66   5
  -4   2   2 24342.3 658.730   6
   4  -2  -2 22959.5 745.719   8
   4  -2  -2 23542.6 653.475  11
   4  -2  -2 23324.0 725.149  10
  -4   2   2 23320.1 716.033   5
   4  -2  -1 66655.8 1540.36  11
   4  -2  -1 65861.6 1593.03   8
   4  -2   0 57693.5 1391.29  11
   4  -2   0 54579.6 1374.27   8
   4  -2   1 114948. 2546.47  11
   4  -2   1 112160. 2486.32   8
   4  -2   2 8985.35 448.076  11
   4  -2   2 9108.35 389.633   8
   4  -2   3 121951. 2928.20  11
   4  -2   3 126928. 2781.97   8
   4  -2   4 2521.52 272.001  11
   4  -2   5 8595.90 516.547  11
   4  -2   6 4381.29 381.366  11
   4  -2   7 17624.7 826.222  11
   4  -2   8 60202.0 1841.93  11
   4  -2   9 22077.6 994.863  11
   4  -2  10 25969.0 737.441  23
   4  -2  10 24981.1 716.589  22
   4  -2  10 25940.6 718.605  19
   4  -2  10 25832.0 1095.79  11
   4  -2  11 51.5227 107.138  23
   4  -2  11 272.189 99.3086  22
   4  -2  11 405.483 133.031  19
   4  -2  12 1602.29 173.767  23
   4  -2  12 1663.72 165.671  22
   4  -2  13 2758.41 213.013  23
   4  -2  13 2862.28 202.518  22
   4  -2  14 12046.1 429.673  23
   4  -2  14 12370.4 423.645  22
   4  -2  15 6574.42 266.098  22
   4  -2  15 6886.29 278.833  23
   4  -2  16 644.774 81.8025  23
  -4   1  19 169.616 52.6018  14
  -4   1  18 3482.84 180.579  14
  -4   1  17 2307.91 169.049  14
  -4   1  16 8855.51 332.839  29
  -4   1  16 9042.64 358.909  20
  -4   1  15 187.911 105.440  20
  -4   1  15 279.300 100.119  29
  -4   1  14 153.908 92.4242  29
  -4   1  14 182.254 97.9853  20
  -4   1  14 163.746 100.738  28
  -4   1  13 4774.57 259.803  20
  -4   1  13 4876.12 264.075  28
  -4   1  13 5261.93 261.264  29
  -4   1  12 885.215 250.784   6
  -4   1  12 719.979 223.655   5
  -4   1  11 2363.53 326.995   5
  -4   1  10 5437.74 457.903   5
  -4   1   9 4509.07 405.646   5
  -4   1   8 43226.4 1381.22   5
  -4   1   7 46366.8 1397.11   5
  -4   1   6 30926.4 1018.34   5
  -4   1   5 277.874 135.589   5
  -4   1   4 45318.8 1224.15   5
   4  -1  -3 171.103 62.6960  11
  -4   1   3 596.826 116.434   5
   4  -1  -2 246.703 71.6877  11
  -4   1   2 235.452 79.4570   1
   4  -1  -2 226.930 59.4774   4
  -4   1   2 234.965 81.0342   5
  -4   1   1 6950.80 308.490   1
   4  -1  -1 7782.01 348.203  11
   4  -1  -1 7426.36 308.815   4
   4  -1  -1 7506.76 341.503   8
  -4   1   1 7971.66 309.160   5
   4  -1   0 2170.49 195.107  11
   4  -1   0 1975.06 163.100   8
   4  -1   0 2269.54 176.113   4
  -4   1   0 1897.81 141.215   1
   4  -1   1 53869.9 1299.51  12
   4  -1   1 54549.0 1393.47  11
   4  -1   1 52982.3 1273.04   8
   4  -1   2 13154.7 466.190  12
   4  -1   2 12378.9 543.597  11
   4  -1   2 12583.2 435.952   8
   4  -1   3 81638.3 1790.99  12
   4  -1   3 75641.6 1970.65  11
   4  -1   4 73825.4 1927.74  11
   4  -1   5 30547.3 1076.18  11
   4  -1   6 1663.72 253.312  11
   4  -1   7 34233.6 1232.31  11
   4  -1   8 149.193 133.565  11
   4  -1   9 28.1053 118.907  11
   4  -1  10 32285.7 860.029  23
   4  -1  10 31638.6 839.435  19
   4  -1  10 30100.8 1205.46  11
   4  -1  11 49675.6 1207.77  23
   4  -1  11 47604.4 1172.45  19
   4  -1  12 18837.2 602.042  23
   4  -1  12 18606.5 571.642  19
   4  -1  13 380.751 119.172  23
   4  -1  13 399.059 101.522  22
   4  -1  14 15967.3 490.349  22
   4  -1  14 16293.8 510.383  23
   4  -1  15 2190.75 151.713  23
   4  -1  16 372.318 66.6694  23
  -4   0  19 3912.59 162.781  14
  -4   0  18 6744.20 243.111  29
  -4   0  18 7067.08 268.519  14
  -4   0  17 8418.05 325.268  14
  -4   0  17 8096.53 306.017  29
  -4   0  16 3827.39 227.664  14
  -4   0  16 3840.56 222.391  29
  -4   0  15 2503.14 195.230  14
  -4   0  15 2510.96 189.225  29
  -4   0  15 2376.23 200.317  20
  -4   0  14 1440.73 166.944  20
  -4   0  14 1892.07 169.264  29
  -4   0  13 9805.13 390.330  20
  -4   0  13 10200.3 385.339  29
  -4   0  12 1306.84 262.522   5
  -4   0  11 31899.3 1256.03   5
  -4   0  10 511.264 188.550   5
  -4   0   9 18036.5 828.563   5
  -4   0   8 21122.8 868.145   5
   4   0  -7 60450.2 1487.50  12
  -4   0   7 64138.6 1715.15   5
  -4   0   6 84.6339 130.554   5
  -4   0   5 8456.78 437.553   5
   4   0  -4 21823.9 618.104   4
  -4   0   4 18851.0 681.781   5
   4   0  -3 18754.1 612.074  12
   4   0  -3 18537.5 576.108   4
  -4   0   3 18314.7 615.788   5
   4   0  -3 19020.3 582.515  11
   4   0  -2 48735.3 1235.61  12
   4   0  -2 50556.1 1237.48  11
   4   0  -2 49236.0 1211.50   4
  -4   0   2 49912.6 1207.89   5
   4   0  -1 9442.44 397.363  12
   4   0  -1 9665.21 414.028  11
  -4   0   1 9127.60 334.492   5
   4   0  -1 9477.95 394.192   4
   4   0  -1 9304.60 361.633   8
   4   0   0 26416.7 761.786  12
   4   0   0 26957.4 812.180  11
   4   0   0 25938.6 784.217   4
   4   0   0 24343.3 682.060   8
   4   0   1 9295.14 391.946  12
   4   0   1 9547.31 451.329  11
   4   0   1 8592.30 421.569   4
   4   0   2 37158.1 969.816  12
   4   0   2 35458.7 1082.72  11
   4   0   2 34691.0 1052.86   4
   4   0   3 30336.0 835.535  12
   4   0   3 27898.7 966.844  11
   4   0   4 59292.2 1650.73  11
   4   0   5 8413.37 514.167  11
   4   0   6 36084.1 1240.77  11
   4   0   7 29753.0 1130.08  11
   4   0   8 432.237 170.077  11
  -4   0  -8 799.739 213.922   9
   4   0   9 3780.30 387.387  11
  -4   0  -9 4569.23 431.019   9
   4   0  10 4974.59 271.660  23
   4   0  10 4912.01 261.103  19
   4   0  11 681.059 139.179  23
   4   0  11 440.059 115.985  19
   4   0  12 159.265 112.956  23
   4   0  12 238.684 111.676  19
   4   0  13 963.131 142.193  23
   4   0  13 1228.57 148.841  19
   4   0  14 7160.65 299.631  23
   4   0  15 1497.44 123.495  23
  -4  -1  19 452.258 60.4238  29
  -4  -1  18 6351.78 250.383  14
  -4  -1  18 6887.90 253.549  29
  -4  -1  17 6694.02 280.936  14
  -4  -1  17 6596.87 280.701  29
  -4  -1  16 3377.00 211.934  14
  -4  -1  16 3738.46 224.847  29
  -4  -1  15 9834.54 383.893  14
  -4  -1  15 10241.2 395.981  29
  -4  -1  14 18050.8 565.614  14
  -4  -1  14 19063.1 583.359  29
  -4  -1  14 17896.0 583.132  20
  -4  -1  13 1039.64 129.065  14
  -4  -1  13 661.694 127.021  20
  -4  -1  13 807.609 130.768  29
  -4  -1  12 4139.00 430.061   5
  -4  -1  11 2873.91 355.932   5
  -4  -1  10 7529.67 544.549   5
  -4  -1   9 63585.0 1854.78   5
  -4  -1   8 116.582 143.296   5
   4   1  -7 99006.9 2255.94  12
  -4  -1   7 105336. 2525.44   5
   4   1  -6 15567.2 560.646  12
  -4  -1   6 16767.8 689.982   5
   4   1  -5 21950.8 710.361   4
  -4  -1   5 22342.6 783.925   5
   4   1  -5 20711.4 680.494  12
   4   1  -4 14901.6 551.518   4
   4   1  -4 14862.3 538.845  12
  -4  -1   4 14528.5 582.783   5
   4   1  -3 53270.9 1319.36   4
   4   1  -3 50661.2 1281.75  12
  -4  -1   2 255.040 78.9361   5
   4   1  -2 203.681 96.2825  12
   4   1  -2 228.620 98.2439  11
   4   1  -2 201.110 97.2858   4
   4   1  -1 8998.63 399.871  12
   4   1  -1 8655.42 419.834   4
   4   1  -1 8462.18 414.817  11
   4   1   0 60209.4 1476.03  12
   4   1   0 60436.4 1555.73  11
   4   1   0 60485.7 1550.58   4
   4   1   1 9202.34 410.436  12
   4   1   1 9815.50 484.691  11
   4   1   1 8672.74 453.333   4
   4   1   2 59.9897 85.4834  12
   4   1   2-23.1617 108.995  11
   4   1   2 42.7558 112.921   4
   4   1   3 22416.3 710.894  12
   4   1   3 20939.8 825.628  11
   4   1   3 22332.2 835.725   4
   4   1   4 16378.1 729.643  11
   4   1   5 23183.4 945.735  11
  -4  -1  -5 27049.8 935.964   9
   4   1   6 18247.5 835.649  11
  -4  -1  -6 19706.5 820.484   9
  -4  -1  -7 514.676 165.361   9
   4   1   7 420.160 159.318  11
  -4  -1  -8 7417.46 535.386   9
   4   1   8 7433.05 532.744  11
   4   1   9 1213.70 145.070  23
   4   1   9 807.276 123.558  19
   4   1  10 7.49677 92.6330  19
   4   1  10-76.9621 107.619  23
   4   1  11 18.7220 101.602  23
   4   1  11-96.1287 104.083  19
   4   1  12 4.18077 96.9299  23
   4   1  12-60.9141 93.0638  19
   4   1  13-11.5893 91.4644  23
   4   1  13 354.373 96.0080  19
   4   1  14 8479.56 316.265  23
   4   1  15 154.444 63.3420  23
  -4  -2  19 414.080 62.5154  29
  -4  -2  18 3042.37 166.840  29
  -4  -2  17 2942.05 185.497  29
  -4  -2  17 2833.87 172.104  14
  -4  -2  16 715.946 109.509  14
  -4  -2  16 783.507 129.801  29
  -4  -2  15 2030.28 166.362  14
  -4  -2  15 2610.94 202.949  29
  -4  -2  14 9409.67 384.564  29
  -4  -2  13 5662.37 290.240  29
  -4  -2  12 1818.38 164.194  20
  -4  -2  12 1743.50 162.209  29
  -4  -2  12 1360.25 292.309   5
  -4  -2  11 7682.87 574.643   5
  -4  -2  10 225.823 145.582   5
  -4  -2   9 1438.19 270.121   5
  -4  -2   8 3929.57 377.077   5
   4   2  -7 7690.25 442.106   4
   4   2  -7 8294.07 388.304  12
  -4  -2   7 8793.34 528.317   5
   4   2  -6 32669.6 1033.78   4
   4   2  -6 33400.3 951.794  12
   4   2  -5 100019. 2287.84   4
   4   2  -5 90605.8 2156.19  12
   4   2  -4 51679.0 1393.16   4
   4   2  -4 49176.7 1297.42  12
   4   2  -3 31592.4 981.415   4
   4   2  -3 29163.4 891.647  12
   4   2  -2 774.785 145.223  12
   4   2  -2 865.091 157.661   4
   4   2  -1 2.57187 100.132   4
   4   2  -1 31.5411 96.3893  12
   4   2  -1 84.0296 100.855  11
   4   2   0 5822.11 339.606  12
   4   2   0 5892.96 380.692  11
   4   2   0 6150.68 398.569   4
   4   2   1 91744.8 2160.77  12
   4   2   1 93925.7 2291.53  11
   4   2   1 93034.6 2293.55   4
   4   2   2 38757.4 1226.04  11
   4   2   2 39092.1 1231.38   4
   4   2   3 1085.98 200.420  11
   4   2   3 912.800 196.374   4
   4   2   4 11261.7 612.034   4
  -4  -2  -4 10362.2 511.597   9
  -4  -2  -5 9053.87 499.324   9
   4   2   5 7393.97 508.401  11
  -4  -2  -6 8151.13 507.883   9
   4   2   6 8096.83 538.452  11
   4   2   7 12679.4 701.912  11
  -4  -2  -7 13286.9 693.927   9
   4   2   8 1117.03 140.876  23
  -4  -2  -8 1092.66 232.845   9
   4   2   8 1133.20 144.501  19
   4   2   9 16067.8 529.283  23
   4   2   9 15208.3 509.082  19
   4   2  10 3520.38 233.197  23
   4   2  10 3375.35 217.046  19
   4   2  11 3336.60 226.010  23
   4   2  11 3402.14 211.790  19
   4   2  12 5445.41 274.740  23
   4   2  12 4851.13 239.914  19
   4   2  13 5097.10 243.355  23
   4   2  13 4743.40 214.448  19
   4   2  14 8023.42 288.004  23
   4   2  15 4684.98 178.455  23
  -4  -3  19 5173.34 186.789  29
  -4  -3  18 1332.09 117.226  29
  -4  -3  17 4991.84 242.678  29
  -4  -3  16 8787.85 354.871  29
  -4  -3  15 325.983 113.538  29
  -4  -3  14 9084.80 377.248  29
  -4  -3  13 227.727 107.835  29
  -4  -3  12 1596.71 160.370  29
  -4  -3  11 2955.71 369.446   5
  -4  -3  10 3187.78 371.377   5
  -4  -3   9 8062.48 569.482   5
   4   3  -8 9059.11 538.903   4
   4   3  -7 5401.82 407.452   4
   4   3  -6 145348. 3320.70   4
   4   3  -6 139039. 3105.88  12
   4   3  -5 108209. 2561.82   4
   4   3  -5 99050.4 2355.63  12
   4   3  -4 765.231 151.700  12
   4   3  -4 896.436 183.760   4
   4   3  -3 56580.3 1579.61   4
   4   3  -3 53013.1 1429.26  12
   4   3  -2 1660.25 207.692  12
   4   3  -2 1707.32 237.622   4
   4   3  -1 118942. 2864.77   4
   4   3   0 5893.85 426.291   4
   4   3   1 4201.88 366.352   4
   4   3   2 9024.59 536.401  11
   4   3   2 8429.57 531.575   4
   4   3   3 2245.18 283.121  11
   4   3   3 2265.76 291.913   4
   4   3   4 47953.2 1547.09  11
   4   3   4 51679.1 1600.35   4
   4   3   5 38.0706 128.673   4
   4   3   5 102.763 120.207  11
   4   3   6 6723.33 499.713  11
   4   3   7 3745.47 226.920  23
   4   3   7 3041.70 340.129  11
   4   3   7 3648.65 223.647  19
   4   3   8 7544.17 333.883  23
   4   3   8 7149.84 324.585  19
   4   3   9 11965.5 445.744  23
   4   3   9 12010.6 436.095  19
   4   3  10 26869.1 751.845  23
   4   3  10 25968.9 726.474  19
   4   3  11 1605.42 161.410  23
   4   3  11 1318.45 138.736  19
   4   3  12 957.338 126.147  23
   4   3  12 765.064 97.8168  19
   4   3  13 304.796 83.4498  23
   4   3  13 424.330 75.6070  19
   4   3  14 506.096 73.5040  23
  -4  -4  18 19.6802 58.2582  29
  -4  -4  17 14667.9 450.709  29
  -4  -4  16 927.102 127.230  29
  -4  -4  15-9.35040 103.739  29
  -4  -4  14 678.323 126.568  29
  -4  -4  13 13041.6 465.476  29
  -4  -4  12 1141.05 143.482  29
  -4  -4  11 15876.2 506.398  29
   4   4 -11 16072.0 462.240  16
  -4  -4  10 1568.04 302.369   5
   4   4  -9 8293.41 565.485   4
   4   4  -8 860.940 205.707   4
   4   4  -7 20624.2 912.283   4
   4   4  -6 82407.1 2251.54   4
   4   4  -5 756.184 196.171   4
   4   4  -4 28305.1 1074.91   4
   4   4  -3 6921.00 494.660   4
   4   4  -2 4012.08 380.806   4
   4   4  -1 39540.9 1345.10   4
   4   4   0 3980.13 383.348   4
   4   4   1 15428.8 772.059   4
   4   4   2 9514.45 601.196   4
   4   4   3 8022.42 554.086   4
   4   4   4 415.793 170.631   4
   4   4   5 82.1879 141.576   4
   4   4   6 4212.56 241.398  23
   4   4   6 4477.40 247.413  19
   4   4   7 20292.1 612.395  23
   4   4   7 19391.6 602.614  19
   4   4   8 218.994 108.041  23
   4   4   8 140.030 96.2762  19
   4   4   9 376.450 121.379  23
   4   4   9 388.205 113.787  19
   4   4  10 2764.33 203.191  23
   4   4  10 2654.84 186.467  19
   4   4  11 1755.49 156.535  23
   4   4  11 1798.25 140.643  19
   4   4  12 1866.28 142.960  23
   4   4  12 1536.03 114.572  19
   4   4  13 6501.29 237.562  23
  -4  -5  18 19.6659 50.8791  29
  -4  -5  17 3259.15 176.142  29
  -4  -5  16 2411.45 168.633  29
  -4  -5  15 2054.79 171.073  29
  -4  -5  14 360.257 108.408  29
  -4  -5  13 10487.4 402.705  29
   4   5 -12 37.9780 72.7026  16
  -4  -5  12 89.0083 94.0670  29
  -4  -5  11 10460.2 391.722  29
   4   5 -11 11147.3 369.515  16
  -4  -5  10 2527.42 176.036  29
   4   5 -10 2548.76 167.388  16
   4   5  -9 7090.12 561.085   4
   4   5  -8 8903.81 622.747   4
   4   5  -7 13411.0 767.027   4
   4   5  -6 1876.78 299.493   4
   4   5  -5 5295.66 469.934   4
   4   5  -4 409.408 187.961   4
   4   5  -3 9273.43 623.531   4
   4   5  -2 2380.48 323.447   4
   4   5  -1 14802.5 792.861   4
   4   5   0-39.0950 131.456   4
   4   5   1 1502.76 258.326   4
   4   5   2 966.246 229.117   4
   4   5   3 5077.21 463.711   4
   4   5   4 1632.35 163.553  19
   4   5   5 14995.8 506.051  19
   4   5   6 888.881 133.481  23
   4   5   6 918.548 138.868  19
   4   5   7 3549.99 231.148  23
   4   5   7 3032.92 216.225  19
   4   5   8 5114.90 272.679  23
   4   5   8 4958.55 263.279  19
   4   5   9 3315.72 215.972  23
   4   5   9 3082.81 200.421  19
   4   5  10 5930.51 268.604  23
   4   5  10 5313.69 240.784  19
   4   5  11 233.394 84.0663  23
   4   5  11 239.558 67.2714  19
   4   5  12 127.724 62.4526  23
  -4  -6  17 4281.14 180.253  29
  -4  -6  16 4444.31 204.918  29
  -4  -6  15 8721.26 323.530  29
   4   6 -15 8343.75 284.869  25
  -4  -6  14-26.2400 80.8116  29
   4   6 -14 96.0305 66.7702  25
  -4  -6  13 3456.69 213.485  29
   4   6 -13 3776.33 184.752  16
  -4  -6  12 8025.69 331.649  29
   4   6 -12 8888.60 316.278  16
   4   6 -11 30949.9 783.631  16
   4   6 -10 38954.7 947.228  16
   4   6  -9 22870.3 630.287  16
   4   6  -8 129.072 86.3814  16
   4   6  -7 28260.4 1234.38   4
   4   6  -7 28429.8 731.894  16
   4   6  -6 1510.04 295.512   4
   4   6  -5 3327.83 396.708   4
   4   6  -4 14265.6 831.083   4
   4   6  -3 726.315 240.959   4
   4   6  -2 72.4297 170.349   4
   4   6  -1 21553.0 1032.84   4
   4   6   0 18251.4 933.736   4
   4   6   1 3660.03 199.631  18
   4   6   1 1584.95 292.999   4
   4   6   2 2980.58 210.868  19
   4   6   2 3677.68 205.753  18
   4   6   3 10563.8 407.239  19
   4   6   4 7515.32 337.279  19
   4   6   5 46731.2 1152.20  19
   4   6   6 1523.71 163.393  23
   4   6   6 1436.29 163.501  19
   4   6   7 11836.3 424.785  23
   4   6   7 10868.4 409.246  19
   4   6   8 659.958 122.819  23
   4   6   8 649.679 117.062  19
   4   6   9 1240.38 132.045  23
   4   6   9 1209.54 121.540  19
   4   6  10 5502.65 233.655  23
   4   6  10 5065.46 209.147  19
   4   6  11 165.146 60.2891  23
   4   6  11 67.6083 44.0706  19
  -4  -7  16 5280.54 195.073  29
  -4  -7  15 738.864 88.2007  29
   4   7 -15 709.344 74.1279  25
  -4  -7  14 211.525 72.0468  29
   4   7 -14 214.144 63.9861  25
   4   7 -13 294.925 78.7024  25
   4   7 -12 3380.58 200.781  25
   4   7 -11 4745.83 247.473  25
   4   7 -10 887.642 120.340  16
   4   7 -10 853.313 125.068  25
   4   7  -9 447.583 106.360  16
   4   7  -9 286.332 101.332  25
   4   7  -8 9369.06 321.219  18
   4   7  -8 9440.58 354.692  16
   4   7  -8 9186.10 361.619  25
   4   7  -7 39.6924 81.2514  18
   4   7  -7 179.659 89.1920  16
   4   7  -7 142.354 88.9443  25
   4   7  -6 2505.15 166.051  18
   4   7  -6 2083.81 165.202  16
   4   7  -6 2484.75 178.774  25
   4   7  -5 1205.23 123.282  18
   4   7  -5 1143.89 125.829  25
   4   7  -5 946.668 124.029  16
   4   7  -4 2956.25 182.853  18
   4   7  -4 3054.84 188.172  25
   4   7  -3 2316.21 164.010  18
   4   7  -3 2114.45 155.401  25
   4   7  -2 1197.69 136.847  18
   4   7  -1 6325.72 280.106  18
   4   7   0 12474.6 407.238  18
   4   7   1 170.758 135.015  18
   4   7   2 1074.04 146.040  19
   4   7   2 1093.30 160.540  18
   4   7   3 7328.72 335.445  19
   4   7   4 153.351 108.751  19
   4   7   5 7198.16 321.267  19
   4   7   6 55.9237 90.0551  23
   4   7   6-10.4767 92.8256  19
   4   7   7 1170.68 130.992  23
   4   7   7 1190.06 129.201  19
   4   7   8 392.167 93.3503  23
   4   7   8 454.261 87.5498  19
   4   7   9-42.0598 66.0039  23
   4   7   9 10.6717 53.2761  19
   4   7  10 341.401 62.8670  23
   4   8 -15 822.219 63.6923  25
   4   8 -15 817.805 69.3007  24
   4   8 -14 455.740 66.3087  25
   4   8 -14 500.182 66.6706  24
   4   8 -13 5235.07 215.204  25
   4   8 -13 4651.13 196.811  24
   4   8 -12 298.572 82.9739  25
   4   8 -11 4265.52 222.394  25
   4   8 -10 451.103 101.806  25
   4   8  -9 2030.01 130.244  18
   4   8  -9 1848.88 159.836  25
   4   8  -8 247.737 97.5187  25
   4   8  -8 131.407 71.0354  18
   4   8  -7 175.059 79.7353  18
   4   8  -7 194.432 89.3333  25
   4   8  -6 1731.97 143.857  18
   4   8  -6 1719.12 156.239  25
   4   8  -5 8960.15 333.299  18
   4   8  -5 8568.18 340.949  25
   4   8  -4 39.7839 84.2001  18
   4   8  -4-3.20338 75.0599  25
   4   8  -3 17840.2 545.177  18
   4   8  -3 19667.2 554.082  25
   4   8  -2-309.236 204.501  18
   4   8  -1 11317.7 397.323  18
   4   8   0 762.722 160.757  18
   4   8   1 5096.18 273.650  19
   4   8   1 5241.74 240.988  15
   4   8   2 2404.62 190.943  19
   4   8   2 1088.65 149.948  18
   4   8   3 37.9573 99.3976  19
   4   8   4 649.647 122.663  19
   4   8   5 7210.87 296.050  23
   4   8   5 7301.75 301.939  19
   4   8   6 62.1153 73.2220  23
   4   8   6-1.39327 72.0225  19
   4   8   7 38.5342 66.8966  23
   4   8   7 16.6114 61.8611  19
   4   8   8 4236.63 179.535  23
   4   8   8 4132.51 166.690  19
   4   9 -13 557.011 65.9517  25
   4   9 -12 426.997 71.8808  25
   4   9 -11 5859.52 239.346  25
   4   9 -10 5254.69 237.169  25
   4   9  -9 459.441 97.1687  25
   4   9  -8 418.318 75.3338  18
   4   9  -8 511.388 106.531  25
   4   9  -7 288.059 78.3830  18
   4   9  -7 268.610 87.7786  25
   4   9  -6 428.156 95.1263  18
   4   9  -6 392.550 96.9222  25
   4   9  -5 3463.21 194.429  18
   4   9  -5 3337.40 196.816  25
   4   9  -4 2059.38 155.963  18
   4   9  -4 1575.61 140.099  25
   4   9  -3-274.979 176.892  18
   4   9  -3 916.045 106.115  26
   4   9  -2 55.5595 60.4903  26
   4   9   0 3147.32 206.982  19
   4   9   0 3429.65 190.446  18
   4   9   0 3033.32 180.223  15
   4   9   1 155.402 62.0536  15
   4   9   1 192.293 95.5192  19
   4   9   2 2892.27 189.524  19
   4   9   2 2359.32 140.633  18
   4   9   3 5980.59 262.948  19
   4   9   4 17.9806 63.2643  23
   4   9   4 18.9469 72.0947  19
   4   9   5 3574.76 173.130  23
   4   9   5 3472.59 173.872  19
   4   9   6 91.9628 54.9699  23
   4   9   6 69.5699 54.4735  19
   4  10 -11 3876.76 160.233  25
   4  10 -10 2776.27 144.459  25
   4  10  -9 47.0940 56.7089  25
   4  10  -8 830.678 95.4578  25
   4  10  -7 3521.66 181.269  26
   4  10  -7 3748.67 186.386  25
   4  10  -6 148.575 68.2825  26
   4  10  -5 3005.34 168.237  18
   4  10  -5 3325.70 174.752  26
   4  10  -4 1390.60 113.375  26
   4  10  -4 887.196 111.561  18
   4  10  -3 50.1890 52.8255  26
   4  10  -3-96.8900 86.5528  18
   4  10  -2 4358.21 182.471  26
   4  10  -2 4328.02 212.518  19
   4  10  -1 843.944 111.639  19
   4  10  -1 722.122 88.7825  15
   4  10   0 6617.55 240.840  15
   4  10   0 6837.57 266.758  19
   4  10   1 1740.30 134.194  19
   4  10   1 1681.99 111.013  15
   4  10   2 1260.71 98.8376  23
   4  10   2 1326.76 113.968  19
   4  10   3 67.6724 47.4642  23
   4  10   3 101.755 61.5853  19
   4  10   4 482.018 64.2487  19
   4  11  -8 1336.85 86.2151  26
   4  11  -7 53.8014 42.9263  26
   4  11  -6 2012.26 107.392  19
   4  11  -6 2265.28 115.763  26
   4  11  -5 1083.07 86.0948  19
   4  11  -5 1175.98 84.5122  26
   4  11  -4 1656.86 107.898  19
   4  11  -4 1620.36 96.7507  26
   4  11  -4 1791.65 110.556  15
   4  11  -3 518.279 71.6346  19
   4  11  -3 456.740 54.8272  26
   4  11  -3 571.371 69.2278  15
   4  11  -2 39.8595 40.3859  15
   4  11  -2 78.1196 54.7866  19
   4  11  -1 65.0873 39.3286  15
   4  11  -1 90.7557 51.9846  19
   4  11   0-9.04761 45.8959  19
  -5  13   4 1254.17 89.7493  30
  -5  13   3 236.743 58.6450  30
  -5  13   2 2637.44 140.213  30
  -5  13   1 826.178 87.3551  30
  -5  13   0 15.9267 53.0650  30
  -5  13   0-19.6201 48.2993  24
  -5  13  -1 1203.04 101.024  30
  -5  13  -1 1254.18 100.153  24
  -5  13  -2 694.003 80.1556  24
  -5  13  -3 1880.75 118.467  24
  -5  13  -4 3026.09 144.118  24
  -5  13  -5 22.2961 41.2607  24
  -5  13  -6 181.830 43.0923  24
  -5  12   7-20.6074 48.8922  30
  -5  12   6 459.474 65.2254  20
  -5  12   6 539.205 82.2296  30
  -5  12   5 10474.9 321.233  20
  -5  12   5 10448.5 342.258  30
  -5  12   4 309.152 82.8372  30
  -5  12   3 32.8625 69.8267  30
  -5  12   2-22.9753 76.3039  30
  -5  12   2 64.4816 70.0659  24
  -5  12   1 4254.00 213.759  24
  -5  12   0 2784.09 174.624  24
  -5  12  -1 113.071 75.2609  24
  -5  12  -2 388.599 91.6886  24
  -5  12  -3 2003.52 148.801  24
  -5  12  -4 4460.38 215.219  24
  -5  12  -5 10.2961 57.2811  24
  -5  12  -6 300.371 68.8390  24
  -5  12  -7 77.8657 51.1360  24
  -5  12  -8 275.936 52.8837  24
   5 -12   9 85.4776 38.5492  27
  -5  11  10 449.934 62.3031  30
  -5  11   9 3242.85 161.707  30
  -5  11   8 425.670 69.3969  20
  -5  11   8 325.096 77.0755  30
  -5  11   7 6235.55 245.187  20
  -5  11   7 6663.72 271.801  30
  -5  11   6 2308.72 166.457  30
  -5  11   5 6975.60 297.730  30
  -5  11   4 1395.87 147.372  30
  -5  11   3 1627.53 150.530  24
  -5  11   3 1629.27 156.436  30
  -5  11   2 287.158 98.4915  24
  -5  11   1 1088.81 134.297  24
  -5  11   0 10.5503 84.9872  24
  -5  11  -1 8692.47 349.592  24
  -5  11  -2 2535.82 190.340  24
  -5  11  -3 1912.37 164.968  24
  -5  11  -4 22140.6 632.237  24
  -5  11  -5 3280.68 199.169  24
  -5  11  -6 2374.16 163.358  24
  -5  11  -7 1744.41 134.581  24
  -5  11  -8 1653.12 120.759  24
  -5  11  -9 57.1945 50.0912  24
   5 -11  10 92.4294 47.9983  27
  -5  11 -10 11.0169 33.0857  24
  -5  10  11 119.387 56.3906  30
  -5  10  11 65.4881 52.5160  28
  -5  10  10 506.353 73.7145  20
  -5  10  10 469.396 88.0298  30
  -5  10  10 617.049 88.9540  28
  -5  10   9 5755.36 236.668  20
  -5  10   9 5937.44 261.893  30
  -5  10   8 2028.72 148.269  20
  -5  10   8 1973.96 161.318  30
  -5  10   7 1366.09 148.136  30
  -5  10   6 4268.32 242.527  30
  -5  10   5 285.755 101.553  30
  -5  10   4 7726.83 327.728  24
  -5  10   4 7361.02 327.378  30
  -5  10   3-30.5142 82.6583  24
  -5  10   2 6817.11 311.383  24
  -5  10   1 36.4605 81.3072  24
  -5  10   0 684.276 118.490  24
  -5  10  -1 15113.4 507.093  24
  -5  10  -2 29020.5 795.741  24
  -5  10  -3 41121.5 1032.50  24
  -5  10  -4 8901.79 360.742  24
  -5  10  -5 8418.15 346.140  24
  -5  10  -6 4674.32 246.046  24
  -5  10  -7 2196.28 163.410  24
  -5  10  -8 3864.03 202.062  24
  -5  10  -9 2859.23 159.677  24
   5 -10  10 95.0357 59.9191  27
   5 -10  11 100.958 48.7103  27
  -5   9  13 990.903 84.3535  28
  -5   9  12 737.255 75.5497  20
  -5   9  12 729.615 91.4467  28
  -5   9  11 8581.38 296.588  20
  -5   9  11 9093.98 326.541  30
  -5   9  11 8976.42 320.225  28
  -5   9  10 6599.06 272.321  20
  -5   9  10 7146.07 299.072  30
  -5   9   9 4160.21 224.013  20
  -5   9   9 4470.01 243.282  30
  -5   9   8 9807.37 370.571  20
  -5   9   8 9679.18 383.400  30
  -5   9   7 11911.1 433.808  30
  -5   9   6 7373.04 330.454  30
  -5   9   5 472.967 110.018  30
  -5   9   5 511.041 105.942  24
  -5   9   4 3055.58 205.118  24
  -5   9   3 8403.12 347.986  24
  -5   9   2 3779.71 227.243  24
  -5   9   1 2045.79 171.666  24
  -5   9   0 65.9676 81.5652  24
  -5   9  -1 23218.5 668.689  24
  -5   9  -2 65.3019 82.1319  24
  -5   9  -3 54.7177 80.6896  24
  -5   9  -4 1154.44 137.607  24
  -5   9  -5 215.784 85.0165  24
   5  -9   5 278.049 108.970  23
   5  -9   6 235.352 113.869  23
  -5   9  -6 127.218 72.5879  24
  -5   9  -7 4445.76 233.847  24
   5  -9   7 4778.51 282.267  23
   5  -9   8 664.869 139.739  23
  -5   9  -8 524.633 92.0769  24
   5  -9   9 11301.2 441.358  23
   5  -9  10 1007.24 141.886  23
   5  -9  10 979.236 104.395  27
   5  -9  11-35.8350 92.8608  23
   5  -9  11 25.2065 53.6377  27
   5  -9  12 2705.24 120.835  27
  -5   8  14 313.018 63.0964  28
  -5   8  13 703.845 81.3902  20
  -5   8  13 677.164 91.0933  28
  -5   8  12 3448.42 183.735  20
  -5   8  12 3463.75 198.983  30
  -5   8  12 3719.46 200.493  28
  -5   8  11 375.724 91.8567  20
  -5   8  11 313.430 96.6470  30
  -5   8  11 364.871 100.987  28
  -5   8  10 898.316 127.049  20
  -5   8  10 963.979 132.583  30
  -5   8   9 18913.2 569.816  20
  -5   8   9 18013.8 575.191  30
  -5   8   8 2467.39 189.424  30
  -5   8   7 3272.67 213.806  30
  -5   8   7 3339.69 207.671  15
  -5   8   6 20660.3 612.510  30
  -5   8   5 1939.81 165.544  24
  -5   8   4 2916.35 194.513  24
   5  -8  -4 2863.58 334.907   8
   5  -8  -3 2275.49 365.166  10
  -5   8   3 2593.60 183.698  24
   5  -8  -3 2710.47 320.558   8
   5  -8  -2 880.338 214.572   8
   5  -8  -1 2537.90 323.858   8
   5  -8   0 8292.93 555.113   8
   5  -8   1 5339.06 426.157   7
   5  -8   1 5566.39 458.498   8
   5  -8   2 18093.3 901.963   3
   5  -8   3 415.812 101.786  23
   5  -8   3 630.871 200.564   3
  -5   8  -3 516.502 98.0719  24
  -5   8  -4 5296.81 254.532  24
   5  -8   4 5229.25 280.189  23
   5  -8   5 189.276 105.498  23
   5  -8   5 107.379 98.6717  13
  -5   8  -5 166.360 73.3021  24
   5  -8   6 1534.33 167.030  23
   5  -8   6 1452.85 171.175  13
   5  -8   6 1506.41 281.619  11
  -5   8  -6 1479.87 138.297  24
   5  -8   7 8186.54 371.912  23
   5  -8   7 7803.39 371.119  13
  -5   8  -7 7351.92 305.745  24
   5  -8   8 4502.09 279.062  23
   5  -8   8 4494.56 278.724  13
   5  -8   9 3485.91 246.064  23
   5  -8   9 3350.46 239.200  13
   5  -8  10 3953.76 256.783  23
   5  -8  10 3560.85 242.309  13
   5  -8  10 3990.61 194.246  27
   5  -8  11 720.782 133.295  23
   5  -8  11 870.276 127.613  13
   5  -8  11 781.797 88.5700  27
   5  -8  12 5966.59 271.602  13
   5  -8  12 5598.09 199.788  27
   5  -8  12 5940.56 277.665  23
   5  -8  13 3089.76 178.517  23
   5  -8  14-29.8379 54.7901  23
  -5   7  15 1680.24 112.091  28
  -5   7  14 5244.49 210.445  20
  -5   7  14 5305.38 228.459  28
  -5   7  13-7.90611 67.4891  20
  -5   7  13 31.9640 74.2417  28
  -5   7  12 3413.73 202.380  20
  -5   7  12 3489.20 212.224  30
  -5   7  12 3752.78 216.820  28
  -5   7  11 11903.9 424.492  20
  -5   7  11 12477.1 437.911  28
  -5   7  11 12405.4 439.921  30
  -5   7  10 2658.51 194.674  20
  -5   7  10 2476.28 190.270  30
  -5   7   9 46215.4 1113.70  20
  -5   7   9 44339.5 1110.46  30
  -5   7   8 3692.05 220.847  30
  -5   7   7 11471.0 402.109  30
  -5   7   7 10650.7 387.883  15
  -5   7   6 15409.0 843.517   6
   5  -7  -6 15038.8 879.448  10
   5  -7  -6 14358.8 744.127   8
   5  -7  -5 37352.8 1313.94   8
   5  -7  -5 37685.0 1470.47  10
   5  -7  -4 5057.66 494.916  10
   5  -7  -4 4676.97 413.918   8
   5  -7  -3 853.307 202.550   8
   5  -7  -3 1042.28 236.303  10
   5  -7  -2 12419.5 754.007  10
   5  -7  -2 12092.6 661.433   8
   5  -7  -1 3758.29 366.002   8
   5  -7   0 1804.18 261.444   8
   5  -7   1 2661.57 312.448   8
   5  -7   2 3066.16 349.067   3
   5  -7   2 3328.04 338.862   8
   5  -7   3 23666.1 1006.75   3
   5  -7   4 3279.29 369.963   3
   5  -7   5 1609.63 279.503   3
   5  -7   6 2724.91 208.984  23
   5  -7   6 2774.52 211.517  13
   5  -7   6 2192.02 335.970  11
   5  -7   7 12736.4 480.750  23
   5  -7   7 12555.1 479.553  13
   5  -7   7 12788.7 794.418  11
   5  -7   8 39.4675 102.104  23
   5  -7   8-16.4127 91.2838  13
   5  -7   9 5968.06 318.509  23
   5  -7   9 5057.88 295.209  13
   5  -7  10 2501.07 217.889  23
   5  -7  10 2064.28 189.047  13
   5  -7  10 2405.19 157.128  27
   5  -7  11 141.075 113.945  23
   5  -7  11 93.4917 91.3225  13
   5  -7  11 233.115 71.5623  27
   5  -7  12 1475.63 160.426  23
   5  -7  12 1372.13 100.739  27
   5  -7  12 1433.16 144.983  13
   5  -7  13 17314.1 517.334  23
   5  -7  13 16707.9 499.756  13
   5  -7  14 2527.35 139.149  13
   5  -7  14 2419.38 150.783  23
  -5   6  16 3641.68 163.220  28
  -5   6  15-14.7629 60.4833  20
  -5   6  15 11.3038 61.8173  28
  -5   6  14 8610.67 326.290  28
  -5   6  14 8470.72 310.893  20
  -5   6  13 5285.58 257.974  20
  -5   6  13 5835.09 273.716  28
  -5   6  12 785.820 123.194  20
  -5   6  12 812.662 125.155  28
  -5   6  12 897.417 126.400  30
  -5   6  11 717.017 122.913  20
  -5   6  11 814.099 124.003  30
  -5   6  11 906.721 129.662  28
  -5   6  10 695.848 123.476  20
  -5   6  10 480.194 102.131  30
  -5   6   9 23049.7 653.607  20
  -5   6   9 21922.2 640.133  30
   5  -6  -8 470.955 173.050   8
  -5   6   8 674.979 217.168   6
   5  -6  -8 779.286 214.968  10
  -5   6   7 4644.48 460.837   6
   5  -6  -7 5076.66 486.057  10
   5  -6  -7 5287.14 442.104   8
   5  -6  -6 446.732 160.205   8
  -5   6   6 281.935 179.630   6
   5  -6  -6 334.682 179.817  10
   5  -6  -5 13295.6 771.255  10
   5  -6  -5 13161.8 696.632   8
   5  -6  -4 2575.61 335.314  10
   5  -6  -4 2177.17 283.904   8
   5  -6  -3 16018.4 761.759   8
   5  -6  -3 15948.8 825.136  10
   5  -6  -2 1502.33 240.525   8
   5  -6  -2 1563.77 273.179  10
   5  -6  -1 5186.24 410.476   8
   5  -6   0 14571.3 702.595   8
   5  -6   1 6551.13 457.732   8
   5  -6   2 63325.5 1795.76   3
   5  -6   2 64316.1 1813.20   8
   5  -6   3 55.9911 115.414   8
   5  -6   3 101.429 106.687   3
   5  -6   4 8340.33 541.703   3
   5  -6   4 7523.90 547.943  11
   5  -6   5 3901.03 407.985  11
   5  -6   6 12956.5 772.935  11
   5  -6   7 8494.74 368.194  23
   5  -6   7 8457.17 364.808  13
   5  -6   7 7932.83 618.637  11
   5  -6   8 18766.5 613.867  23
   5  -6   8 18294.5 602.714  13
   5  -6   8 20245.6 1013.39  11
   5  -6   9 4867.25 226.580  27
   5  -6   9 4841.60 287.711  23
   5  -6   9 4461.99 270.866  13
   5  -6  10 11200.1 450.977  23
   5  -6  10 10229.5 424.013  13
   5  -6  10 10835.7 356.502  27
   5  -6  11 718.775 146.466  23
   5  -6  11 733.583 124.330  13
   5  -6  11 721.676 91.8929  27
   5  -6  12-18.4779 122.409  23
   5  -6  12 191.470 85.2212  13
   5  -6  13 13754.8 461.211  23
   5  -6  13 13420.1 432.833  13
   5  -6  14 2241.10 156.767  23
   5  -6  15 1536.86 108.769  23
  -5   5  16 11031.2 336.650  20
  -5   5  16 11048.5 350.865  28
  -5   5  15 163.986 74.6667  20
  -5   5  15 99.6885 74.7252  28
  -5   5  14 352.883 100.775  20
  -5   5  14 300.785 98.8684  28
  -5   5  13 523.570 116.105  20
  -5   5  13 501.127 111.081  28
  -5   5  12 2417.64 190.150  20
  -5   5  12 2530.21 184.777  30
  -5   5  12 2554.40 188.549  28
  -5   5  11 2143.16 177.672  20
  -5   5  11 1987.28 163.414  30
  -5   5  11 2204.05 176.883  28
  -5   5  10 6407.70 294.877  20
  -5   5  10 6079.26 277.739  30
  -5   5   9 12310.7 775.862   6
   5  -5  -9 12105.2 730.106  10
   5  -5  -9 11794.3 686.593   8
  -5   5   8 35266.1 1371.57   6
   5  -5  -8 37182.8 1372.14  10
   5  -5  -8 36135.7 1302.12   8
   5  -5  -7 1649.80 259.943   8
  -5   5   7 1274.95 253.524   6
   5  -5  -7 1588.65 270.591  10
  -5   5   6 7310.53 511.040   6
   5  -5  -6 6983.18 518.012  10
   5  -5  -6 7215.59 504.112   8
   5  -5  -5 640.124 187.553   8
   5  -5  -5 864.865 212.555  10
  -5   5   5 846.462 186.311   6
   5  -5  -4 18555.2 851.189  10
   5  -5  -4 19068.5 818.740   8
   5  -5  -3 70392.9 1985.96  10
   5  -5  -3 70462.0 1924.54   8
   5  -5  -2 8296.10 537.120  10
   5  -5  -2 8615.88 515.032   8
   5  -5  -1 83444.4 2164.56   8
   5  -5   0 18999.6 721.045  11
   5  -5   0 18768.6 778.328   8
   5  -5   1 6975.86 435.032  11
   5  -5   1 7113.08 452.112   8
   5  -5   2 63116.2 1829.22  11
   5  -5   2 72722.3 1865.60   8
   5  -5   3 3539.54 346.196  11
   5  -5   3 3481.92 320.156   8
   5  -5   4 298.421 152.059  11
   5  -5   5 98635.2 2654.58  11
   5  -5   6 6779.36 541.176  11
   5  -5   7 3314.69 395.345  11
   5  -5   8 599.899 98.2159  27
   5  -5   8 732.485 134.693  23
   5  -5   8 390.789 101.680  13
   5  -5   8 698.084 214.380  11
   5  -5   9 10139.8 417.086  23
   5  -5   9 9469.32 392.611  13
   5  -5   9 10691.9 715.459  11
   5  -5   9 9751.69 337.112  27
   5  -5  10 5023.20 292.285  23
   5  -5  10 4693.47 263.634  13
   5  -5  10 4370.12 209.176  27
   5  -5  11 2513.62 215.998  23
   5  -5  12 3883.46 251.704  23
   5  -5  13 4015.96 240.163  23
   5  -5  14 6123.66 269.117  23
   5  -5  15 2666.61 150.459  23
  -5   4  17 2981.33 149.420  20
  -5   4  16 8414.03 302.497  20
  -5   4  16 7923.53 301.406  28
  -5   4  15 12673.1 423.111  20
  -5   4  15 12215.1 420.931  28
  -5   4  14 55.6016 93.1242  20
  -5   4  14 43.6663 82.7783  28
  -5   4  13 722.342 131.791  20
  -5   4  13 824.874 119.542  29
  -5   4  13 1022.15 138.119  28
  -5   4  12 8209.70 346.716  20
  -5   4  12 7716.52 331.893  28
  -5   4  12 7988.98 326.421  29
  -5   4  11 18161.9 556.557  20
  -5   4  11 17428.0 538.225  29
  -5   4  11 17243.3 534.907  28
  -5   4  10 3411.50 429.145   6
  -5   4   9 835.051 217.451   6
  -5   4   8 2760.75 348.392   6
   5  -4  -8 3174.69 339.878  10
  -5   4   7 4999.67 428.237   6
   5  -4  -7 5853.75 442.658  10
   5  -4  -7 5855.02 451.514   8
  -5   4   6 48213.3 1501.14   6
   5  -4  -6 50595.2 1544.98   8
   5  -4  -6 51615.8 1544.56  10
  -5   4   5 5598.98 391.162   6
   5  -4  -5 5689.64 418.955  10
   5  -4  -5 5280.36 414.659   8
   5  -4  -4 7821.59 484.117  10
   5  -4  -4 7552.46 479.803   8
   5  -4  -3 222703. 4861.86  10
   5  -4  -3 222845. 4847.16   8
   5  -4  -2 2920.54 289.202   8
   5  -4  -1 1292.42 205.089   8
   5  -4   0 2407.92 261.095   8
   5  -4   0 2278.09 227.025  11
   5  -4   1 3031.56 272.692  11
   5  -4   1 3165.16 285.814   8
   5  -4   2 21678.5 841.904  11
   5  -4   2 22479.4 820.293   8
   5  -4   3 19389.4 830.895  11
   5  -4   3 20988.3 782.931   8
   5  -4   4 2020.48 273.534  11
   5  -4   5 12948.2 710.069  11
   5  -4   6 207.983 147.748  11
   5  -4   7 5731.66 505.741  11
   5  -4   8 1692.70 165.590  23
   5  -4   8 1885.77 313.133  11
   5  -4   8 1825.88 135.333  27
   5  -4   9 3221.27 227.497  23
   5  -4   9 3277.85 392.682  11
   5  -4   9 2994.92 171.314  27
   5  -4  10 1238.80 163.946  23
   5  -4  10 1154.72 110.833  27
   5  -4  11 590.323 136.459  23
   5  -4  11 635.234 117.468  22
   5  -4  12 4146.36 261.018  23
   5  -4  13 11230.5 422.467  23
   5  -4  14 1831.69 156.602  23
   5  -4  15 132.251 69.2459  23
  -5   3  18 1040.22 89.0607  14
  -5   3  17 62.0746 64.2912  14
  -5   3  17 124.410 69.4306  20
  -5   3  16 10804.3 374.647  20
  -5   3  15 3632.52 220.411  20
  -5   3  15 3404.34 194.479  29
  -5   3  15 3699.45 220.674  28
  -5   3  14 1788.22 175.369  20
  -5   3  14 1708.60 152.580  29
  -5   3  14 1822.70 167.744  28
  -5   3  13 25733.2 732.172  20
  -5   3  13 26417.1 715.572  29
  -5   3  13 25535.0 722.341  28
  -5   3  12 104.702 89.6819  20
  -5   3  12 95.2596 89.0331  29
  -5   3  12 175.016 90.9928  28
  -5   3  11 5933.35 549.770   6
  -5   3  11 6040.10 285.358  20
  -5   3  10 11911.2 751.041   6
  -5   3   9 3739.98 400.641   6
  -5   3   9 3285.96 378.093   5
  -5   3   8 35178.4 1272.60   6
  -5   3   8 35155.3 1299.07   5
  -5   3   7 1049.02 208.889   6
  -5   3   7 1277.93 239.522   5
  -5   3   6 1980.81 242.794   6
   5  -3  -6 2059.68 236.981  10
  -5   3   6 1956.36 269.815   5
  -5   3   5 139.867 102.242   6
   5  -3  -5 294.998 113.261  10
  -5   3   4 9150.84 448.368   6
   5  -3  -4 9748.11 522.997   8
   5  -3  -4 10033.3 499.159  10
   5  -3  -3 169201. 3727.97  10
   5  -3  -3 169832. 3772.10   8
   5  -3  -2 2097.43 233.457   8
   5  -3  -1 2426.49 212.277  11
   5  -3  -1 2593.48 248.552   8
   5  -3   0 69120.5 1709.18  11
   5  -3   0 66750.6 1727.69   8
   5  -3   1 325.631 119.338   8
   5  -3   1 518.248 146.068  11
   5  -3   2 170358. 3825.15  11
   5  -3   2 171671. 3712.06   8
   5  -3   3 90598.5 2385.29  11
   5  -3   3 97730.3 2250.71   8
   5  -3   4 33215.5 1180.00  11
   5  -3   5 1903.28 274.977  11
   5  -3   6 283.231 159.015  11
   5  -3   7 6138.86 511.968  11
   5  -3   8 14454.3 817.821  11
   5  -3   9 1214.49 154.104  23
   5  -3   9 1637.40 182.384  19
   5  -3   9 1247.66 261.906  11
   5  -3   9 1107.63 108.197  27
   5  -3  10 12184.4 465.755  23
   5  -3  10 11622.6 735.043  11
   5  -3  11 4911.54 285.394  23
   5  -3  12 29.3747 110.413  23
   5  -3  13 13359.7 466.837  23
   5  -3  14 20924.2 592.994  23
   5  -3  15 1234.52 111.964  23
  -5   2  18 4454.38 184.894  14
  -5   2  17 559.095 90.9029  14
  -5   2  17 441.320 78.1913  29
  -5   2  16 7259.06 308.634  20
  -5   2  16 7398.07 288.397  29
  -5   2  15 16332.7 530.440  20
  -5   2  15 16248.8 503.860  29
  -5   2  14 41428.3 1045.31  20
  -5   2  14 41837.2 1023.64  29
  -5   2  14 40644.6 1028.09  28
  -5   2  13 17922.0 569.733  20
  -5   2  13 17848.0 555.381  29
  -5   2  12 13510.1 463.995  20
  -5   2  12 13218.4 459.730  29
  -5   2  11 497.761 199.193   6
  -5   2  11 637.592 220.333   5
  -5   2  10 7435.95 584.621   6
  -5   2  10 7691.32 577.984   5
  -5   2   9 17003.7 844.965   6
  -5   2   9 15778.4 825.742   5
  -5   2   8 74320.4 2049.94   6
  -5   2   8 69236.4 2035.98   5
  -5   2   7 7387.95 504.894   5
  -5   2   6 16851.8 750.095   5
  -5   2   5 19384.4 777.443   5
  -5   2   4 30629.2 985.296   5
   5  -2  -3 13311.1 579.379   8
  -5   2   3 12584.7 537.087   5
   5  -2  -2 51551.9 1290.16  11
   5  -2  -2 51000.0 1388.96   8
   5  -2  -1 9478.18 435.670  11
   5  -2  -1 9274.25 446.711   8
   5  -2   0 12262.8 531.141  11
   5  -2   0 11955.1 506.955   8
   5  -2   1 25658.1 881.409  11
   5  -2   1 25158.9 797.607   8
   5  -2   2 19532.2 661.869  12
   5  -2   2 19467.1 772.545  11
   5  -2   2 19181.1 657.838   8
   5  -2   3 49419.2 1480.43  11
   5  -2   4 28691.8 1073.35  11
   5  -2   5 9120.18 579.611  11
   5  -2   6 1102.61 232.367  11
   5  -2   7 5059.30 465.936  11
   5  -2   8 2929.27 366.159  11
   5  -2   9 19008.9 603.408  23
   5  -2   9 19407.4 596.217  19
   5  -2   9 18966.2 956.324  11
   5  -2  10 2058.91 196.352  23
   5  -2  10 2589.41 211.727  19
   5  -2  11 20656.5 650.587  23
   5  -2  11 20993.8 632.467  19
   5  -2  12 43469.5 1101.92  23
   5  -2  13 19301.1 589.452  23
   5  -2  14 6814.67 285.525  23
   5  -2  15 1506.11 118.483  23
  -5   1  18 4937.24 198.618  14
  -5   1  18 5076.39 192.732  29
  -5   1  17 88.3810 63.1207  14
  -5   1  17 134.101 72.6163  29
  -5   1  16 894.822 113.663  14
  -5   1  16 1021.98 136.603  20
  -5   1  16 920.417 123.053  29
  -5   1  15 17474.0 566.141  20
  -5   1  15 18558.6 557.210  29
  -5   1  14 1071.03 152.291  20
  -5   1  14 1271.74 150.397  29
  -5   1  13 1000.10 141.410  20
  -5   1  13 955.320 136.895  29
  -5   1  12 10587.8 396.938  20
  -5   1  12 10369.0 395.335  29
  -5   1  11 11538.0 732.798   5
  -5   1  10 1237.59 258.360   5
  -5   1   9 6855.49 525.231   5
  -5   1   8 21872.3 939.550   5
  -5   1   7 23538.7 936.999   5
  -5   1   6 3428.09 323.412   5
  -5   1   5 470.074 147.571   5
  -5   1   4 31078.1 977.087   5
   5  -1  -3 36249.7 970.244  11
  -5   1   3 35481.7 1026.87   5
   5  -1  -2 2138.02 196.732  11
   5  -1  -2 2244.90 209.939   8
  -5   1   2 2257.00 187.168   5
   5  -1  -1 43580.1 1177.63  12
   5  -1  -1 43319.4 1182.99  11
   5  -1  -1 41283.6 1103.26   4
   5  -1  -1 42428.6 1141.38   8
   5  -1   0 40560.1 1120.35  12
   5  -1   0 41288.5 1178.55  11
   5  -1   0 39286.6 1070.13   8
   5  -1   1 9338.15 431.051  12
   5  -1   1 8618.25 477.083  11
   5  -1   2 18785.4 648.056  12
   5  -1   2 17894.2 754.025  11
   5  -1   3 32117.1 914.354  12
   5  -1   3 29268.0 1072.61  11
   5  -1   4 10861.8 613.306  11
   5  -1   5 9664.61 597.981  11
   5  -1   6 6357.63 498.155  11
   5  -1   7 495.037 180.420  11
   5  -1   8 7719.15 329.804  23
   5  -1   8 7348.68 570.349  11
   5  -1   8 7680.18 328.260  19
   5  -1   9 14290.7 493.790  23
   5  -1   9 13472.5 782.723  11
   5  -1   9 13861.0 482.148  19
   5  -1  10 16856.4 561.238  23
   5  -1  10 16568.1 547.340  19
   5  -1  11 480.567 127.204  23
   5  -1  11 913.374 150.403  19
   5  -1  12 180.595 115.750  23
   5  -1  12 1030.37 154.832  19
   5  -1  13 12630.9 438.979  23
   5  -1  14 1842.79 145.433  23
   5  -1  15 5931.44 222.500  23
  -5   0  18 2598.84 144.301  29
  -5   0  17 371.755 78.6650  14
  -5   0  17 435.056 94.7741  29
  -5   0  16 160.654 97.4185  29
  -5   0  15 15019.5 516.796  20
  -5   0  15 15536.5 507.826  29
  -5   0  14 932.302 143.588  20
  -5   0  14 775.353 132.237  29
  -5   0  13 32170.8 862.676  20
  -5   0  13 31869.9 854.611  29
  -5   0  12 1823.92 167.656  20
  -5   0  12 1564.30 159.133  29
  -5   0  11 601.230 208.108   5
  -5   0  10 3041.18 370.242   5
  -5   0   9 494.656 189.697   5
   5   0  -8 100064. 2337.70  12
  -5   0   8 101592. 2614.76   5
   5   0  -7 23232.6 783.760  12
  -5   0   7 22212.0 905.520   5
   5   0  -6 26079.6 857.398  12
  -5   0   6 27694.6 972.664   5
   5   0  -5 3672.07 279.127  12
  -5   0   5 3500.32 304.512   5
   5   0  -4 87662.2 2116.36  12
  -5   0   4 91415.8 2150.00   5
   5   0  -3 68368.5 1716.92  12
   5   0  -3 68497.9 1677.10  11
  -5   0   3 70929.9 1694.34   5
   5   0  -2 9620.17 462.053  12
   5   0  -2 9994.48 459.869  11
   5   0  -2 9906.17 436.187   4
   5   0  -2 9773.77 428.247   8
   5   0  -1 4260.36 298.594  12
   5   0  -1 3883.48 297.009  11
   5   0  -1 3874.51 276.376   4
   5   0   0 199.950 110.028  12
   5   0   0 150.815 123.040  11
   5   0   0 120.468 93.6265   4
   5   0   1 89487.1 2089.86  12
   5   0   1 90142.9 2225.45  11
   5   0   1 86562.4 2164.31   4
   5   0   2 4500.84 297.331  12
   5   0   2 4280.33 361.258  11
   5   0   3 128640. 2816.53  12
   5   0   3 122851. 3051.73  11
   5   0   4 73.3056 145.422  11
   5   0   5 219.533 138.339  11
   5   0   6 985.711 219.711  11
   5   0   7 510.855 200.371  11
  -5   0  -7 428.629 165.724   9
   5   0   8 23503.3 675.059  23
   5   0   8 23691.2 674.715  19
   5   0   9 54.0062 97.9845  23
   5   0   9 88.9462 96.3056  19
   5   0   9 117.526 124.371  11
   5   0  10 128.879 105.689  23
   5   0  10-137.726 123.303  19
   5   0  11 1031.90 147.466  23
   5   0  11 835.311 138.045  19
   5   0  12 105.515 104.844  23
   5   0  12 361.350 123.473  19
   5   0  13 448.557 102.535  23
   5   0  14 5720.30 238.644  23
   5   0  15 3048.35 142.079  23
  -5  -1  19 7074.21 221.124  29
  -5  -1  18 1068.66 104.586  29
  -5  -1  17 123.285 82.4249  29
  -5  -1  16 2292.67 183.646  29
  -5  -1  15 985.019 142.683  29
  -5  -1  14 476.286 122.486  20
  -5  -1  14 308.183 111.913  29
  -5  -1  13 20486.0 638.718  20
  -5  -1  13 21877.8 641.838  29
  -5  -1  12 180.325 98.1520  20
  -5  -1  12 255.519 103.119  29
  -5  -1  11 7370.04 579.079   5
  -5  -1  10 3553.73 393.110   5
  -5  -1   9 10533.6 648.948   5
  -5  -1   8 197.987 163.192   5
   5   1  -7 4178.26 298.035  12
  -5  -1   7 4354.32 378.221   5
   5   1  -6 13085.0 560.903  12
  -5  -1   6 14120.7 654.419   5
   5   1  -5 15989.4 631.987  12
  -5  -1   5 16319.0 683.316   5
   5   1  -4 2828.08 255.062  12
   5   1  -4 3278.44 260.163   4
  -5  -1   4 2830.44 253.701   5
   5   1  -3 14226.9 588.840  12
   5   1  -3 14063.3 588.510   4
  -5  -1   3 14489.6 562.384   5
   5   1  -2 124041. 2864.50  12
   5   1  -2 129644. 2915.67  11
   5   1  -2 129443. 2916.22   4
   5   1  -1 1260.73 183.673  12
   5   1  -1 1420.78 197.232  11
   5   1  -1 1087.05 179.968   4
   5   1   0 4102.96 303.949  12
   5   1   0 4245.41 344.649  11
   5   1   0 4183.10 336.508   4
   5   1   1 5618.61 351.781  12
   5   1   1 5573.38 408.732  11
   5   1   1 5124.79 383.991   4
   5   1   2 33325.0 1016.70  12
   5   1   2 34305.9 1171.78  11
   5   1   2 32448.5 1124.92   4
   5   1   3 37513.4 1291.93  11
   5   1   3 38107.8 1274.71   4
   5   1   4 195.781 139.437  11
   5   1   5 47.5548 126.657  11
   5   1   6 2877.64 347.212  11
  -5  -1  -6 2888.30 311.184   9
   5   1   7 4903.59 257.576  23
   5   1   7 4553.04 443.970  11
   5   1   7 4955.56 258.993  19
  -5  -1  -7 4465.54 399.737   9
   5   1   8 7473.93 332.935  23
   5   1   8 7646.14 336.526  19
   5   1   9 5036.93 274.109  23
   5   1   9 4694.28 265.998  19
   5   1  10-23.8884 103.402  23
   5   1  10 29.3529 100.954  19
   5   1  11 4336.72 249.900  23
   5   1  11 4014.46 233.658  19
   5   1  12 1684.34 158.491  23
   5   1  12 1833.07 153.384  19
   5   1  13 601.088 104.689  23
   5   1  14-9.46282 59.1990  23
  -5  -2  19 1446.75 92.9925  29
  -5  -2  18 212.496 71.7455  29
  -5  -2  17 92.1919 79.0266  29
  -5  -2  16 392.935 114.751  29
  -5  -2  15 92.0120 104.249  29
  -5  -2  14 501.826 122.345  29
  -5  -2  13 216.724 104.995  29
  -5  -2  12 11379.3 427.259  20
  -5  -2  12 12267.3 434.642  29
  -5  -2  11 1182.79 283.820   5
  -5  -2  10 846.849 249.663   5
  -5  -2   9 12731.9 726.448   5
  -5  -2   8 1052.05 222.823   5
   5   2  -7 49740.2 1391.20  12
  -5  -2   7 55373.4 1626.22   5
  -5  -2   6 10600.6 578.165   5
   5   2  -6 9204.05 473.270  12
   5   2  -5 7371.40 442.409   4
   5   2  -5 6589.20 393.574  12
  -5  -2   5 7037.14 445.862   5
   5   2  -4 6781.49 402.933  12
  -5  -2   4 7118.87 419.873   5
   5   2  -4 7110.55 438.077   4
   5   2  -3 2407.03 250.141  12
   5   2  -3 2515.22 269.557   4
   5   2  -2 5418.98 363.794  12
   5   2  -2 5449.76 394.892   4
   5   2  -1 4283.92 322.541  12
   5   2  -1 4029.85 348.621   4
   5   2   0 700.310 156.762  12
   5   2   0 771.975 176.985  11
   5   2   0 790.529 186.746   4
   5   2   1 15439.0 652.776  12
   5   2   1 15684.9 743.807  11
   5   2   1 15831.6 742.307   4
   5   2   2 3344.53 344.423  11
   5   2   2 3208.82 340.172   4
   5   2   3 13956.7 735.158  11
   5   2   3 14563.2 747.745   4
   5   2   4 5104.27 447.947  11
   5   2   5 336.065 167.947  11
   5   2   6 115.202 96.5620  19
   5   2   6-3.75044 129.335  11
   5   2   7-49.2515 98.0801  19
   5   2   7-284.717 153.294  11
   5   2   8 98.8437 91.1189  23
   5   2   8 118.152 101.828  19
   5   2   8 190.792 127.821  11
   5   2   9 11471.1 431.243  23
   5   2   9 11069.3 421.100  19
   5   2  10 6403.15 308.554  23
   5   2  10 6755.85 305.616  19
   5   2  11 4754.71 252.724  23
   5   2  11 4218.66 227.304  19
   5   2  12 1696.97 147.052  23
   5   2  12 1646.03 134.719  19
   5   2  13 89.8046 69.6464  23
   5   2  13 550.735 81.6098  19
   5   2  14 409.162 64.0218  23
  -5  -3  18 5887.01 225.895  29
  -5  -3  17 125.468 83.4038  29
  -5  -3  16 11106.7 395.748  29
  -5  -3  15 2659.15 201.350  29
  -5  -3  14 8328.82 355.386  29
   5   3 -13 404.135 83.0536  16
  -5  -3  13 321.239 110.307  29
  -5  -3  12 5967.32 290.014  29
   5   3 -12 5752.84 246.241  16
  -5  -3  11 2499.06 180.949  29
   5   3 -11 2282.21 155.627  16
  -5  -3  10 2329.03 340.769   5
  -5  -3   9 303.650 192.604   5
  -5  -3   8 314.136 184.908   5
   5   3  -7 1613.82 202.208  12
  -5  -3   7 1692.13 268.743   5
   5   3  -6 1889.03 256.064   4
   5   3  -6 2193.94 237.734  12
  -5  -3   6 1959.67 273.185   5
   5   3  -5 4033.44 320.059  12
   5   3  -5 4003.86 363.600   4
   5   3  -4 1263.03 199.620  12
   5   3  -4 1641.80 246.831   4
   5   3  -3 8602.47 487.119  12
   5   3  -3 10073.3 582.204   4
   5   3  -2 9559.04 518.055  12
   5   3  -2 9591.60 579.065   4
   5   3  -1 8175.78 536.464   4
   5   3   0 3149.52 338.170   4
   5   3   1 7765.02 538.993   4
   5   3   2 54.1995 132.761   4
   5   3   3 766.392 204.539   4
   5   3   4 15552.6 828.232   4
   5   3   5 19.5479 79.8363  23
   5   3   5-25.3984 90.1525  19
   5   3   6 405.204 107.806  23
   5   3   6 273.499 108.008  19
   5   3   7 8126.81 348.780  23
   5   3   7 8100.50 355.289  19
   5   3   8 17046.3 554.877  23
   5   3   8 17490.4 560.712  19
   5   3   9 15958.8 521.675  23
   5   3   9 15460.3 511.152  19
   5   3  10 1524.26 155.346  23
   5   3  10 1339.84 143.317  19
   5   3  11 3006.17 189.934  23
   5   3  11 2644.60 169.941  19
   5   3  12 3880.37 192.628  23
   5   3  12 3581.97 172.983  19
   5   3  13 53.2376 53.9245  23
  -5  -4  18 511.473 71.8049  29
  -5  -4  17 872.211 103.031  29
  -5  -4  16 4994.92 240.830  29
  -5  -4  15 466.396 106.394  29
  -5  -4  14 311.097 106.639  29
  -5  -4  13 695.459 124.475  29
   5   4 -13 749.134 99.2508  16
  -5  -4  12 8825.49 355.863  29
   5   4 -12 9101.84 327.824  16
  -5  -4  11 241.669 91.8307  29
   5   4 -11 217.798 86.3768  16
   5   4 -10 2561.83 167.497  16
  -5  -4   9 15302.8 847.982   5
  -5  -4   8 28.9758 187.697   5
   5   4  -7 26891.6 1095.11   4
   5   4  -6 450.577 172.977   4
   5   4  -5 595.696 190.510   4
   5   4  -4 2942.91 347.409   4
   5   4  -3 313.611 160.174   4
   5   4  -2 21864.8 984.773   4
   5   4  -1 19886.9 935.330   4
   5   4   0 206.842 157.161   4
   5   4   1 177.004 164.732   4
   5   4   2 7739.77 581.584   4
   5   4   3 6821.71 545.636   4
   5   4   4 17.9305 86.3302  23
   5   4   4 50.3149 92.4674  19
   5   4   5 8682.83 355.467  23
   5   4   5 8753.97 368.760  19
   5   4   6 3744.72 229.941  23
   5   4   6 3290.78 227.864  19
   5   4   7 9611.70 386.254  23
   5   4   7 9761.60 392.663  19
   5   4   8 194.341 97.0245  23
   5   4   8 302.286 111.445  19
   5   4   9 15550.9 495.453  23
   5   4   9 15006.5 484.662  19
   5   4  10 646.869 109.243  23
   5   4  10 376.764 89.0289  19
   5   4  11 1945.22 139.465  23
   5   4  11 1736.58 124.120  19
   5   4  12 1490.00 107.826  23
   5   4  12 1435.92 93.2754  19
  -5  -5  17 2885.14 147.796  29
  -5  -5  16 101.593 67.1735  29
   5   5 -16 156.123 52.9283  25
  -5  -5  15-4.68231 76.3088  29
  -5  -5  14 189.774 90.9894  29
  -5  -5  13 3254.29 203.862  29
   5   5 -13 3225.28 176.303  16
  -5  -5  12 16057.3 517.759  29
   5   5 -12 18214.3 510.584  16
   5   5 -11 223.478 85.7113  16
   5   5 -10 3437.79 202.428  16
   5   5  -9 7034.58 294.511  16
   5   5  -8 10211.9 363.950  16
   5   5  -7 12046.6 740.486   4
   5   5  -7 12625.8 408.898  16
   5   5  -6 4666.16 471.027   4
   5   5  -5 26147.5 1151.08   4
   5   5  -4 2639.12 359.724   4
   5   5  -3 5422.20 501.051   4
   5   5  -2 3799.40 423.813   4
   5   5  -1 20385.3 992.352   4
   5   5   0 5877.75 526.788   4
   5   5   1 993.856 129.848  19
   5   5   1 1166.82 171.236  18
   5   5   2 748.436 133.200  19
   5   5   2 1275.91 184.703  18
   5   5   3 299.911 113.532  19
   5   5   3 520.711 155.290  18
   5   5   4 6768.49 304.896  23
   5   5   4 6661.65 317.701  19
   5   5   5 229.742 98.7952  23
   5   5   5 216.261 109.496  19
   5   5   6 765.002 127.162  23
   5   5   6 830.588 140.447  19
   5   5   7 2625.28 192.302  23
   5   5   7 2612.51 197.303  19
   5   5   8 605.006 113.824  23
   5   5   8 626.041 115.066  19
   5   5   9 1954.99 152.068  23
   5   5   9 1836.82 144.772  19
   5   5  10 5909.27 238.050  23
   5   5  10 5622.04 224.101  19
   5   5  11 137.069 56.3271  23
   5   5  11-19.9726 49.4572  19
  -5  -6  16 4.26868 46.1372  29
   5   6 -16 28.3919 37.8916  25
  -5  -6  15 117.235 62.0132  29
   5   6 -15 148.393 56.6345  25
  -5  -6  14-9.50825 61.9227  29
   5   6 -14-42.2601 65.7218  25
   5   6 -13 1273.30 112.141  16
   5   6 -12 1838.89 143.092  16
   5   6 -11 544.943 101.514  16
   5   6 -10 303.878 101.557  16
   5   6  -9 5608.64 264.609  16
   5   6  -8 451.316 84.3425  18
   5   6  -8 585.049 106.702  16
   5   6  -7 7129.64 275.527  18
   5   6  -7 7066.22 297.457  16
   5   6  -6 46448.8 1056.45  18
   5   6  -6 44606.1 1086.61  25
   5   6  -6 45815.1 1081.07  16
   5   6  -5 3552.46 202.520  16
   5   6  -5 3461.06 200.572  25
   5   6  -4 643.296 103.062  16
   5   6  -4 647.676 101.504  25
   5   6  -3 23768.2 625.961  18
   5   6  -3 21902.5 597.353  16
   5   6  -2 3400.57 214.060  18
   5   6  -1 57923.1 1306.49  18
   5   6   0 6184.84 302.395  19
   5   6   0 7349.52 304.113  18
   5   6   1 7400.04 335.669  19
   5   6   1 8309.08 323.441  18
   5   6   2 72.0376 101.474  19
   5   6   2 476.935 152.367  18
   5   6   3 11220.2 432.578  19
   5   6   3 12000.3 387.364  18
   5   6   4 3212.68 208.515  23
   5   6   4 3319.25 226.388  19
   5   6   5 3554.93 218.708  23
   5   6   5 3193.83 223.705  19
   5   6   6 1965.51 164.106  23
   5   6   6 1980.77 174.726  19
   5   6   7 2955.46 185.877  23
   5   6   7 3063.14 195.365  19
   5   6   8 443.624 87.1746  23
   5   6   8 487.406 90.3066  19
   5   6   9 1724.87 123.186  23
   5   6   9 1607.13 114.813  19
   5   6  10 1408.48 96.3081  23
   5   6  10 1185.81 82.7907  19
   5   7 -15 1254.19 89.4203  25
   5   7 -14 242.934 64.4009  25
   5   7 -13 1614.27 128.695  25
   5   7 -12 6532.78 274.295  25
   5   7 -11 3854.34 218.119  25
   5   7 -10 2311.25 167.464  16
   5   7 -10 2196.27 171.618  25
   5   7  -9 4817.32 240.106  16
   5   7  -9 4208.56 234.870  25
   5   7  -8 143.708 71.5144  18
   5   7  -8 180.211 91.3469  16
   5   7  -8 252.521 96.6977  25
   5   7  -7 4611.93 216.892  18
   5   7  -7 4254.07 229.101  16
   5   7  -7 4172.46 232.601  25
   5   7  -6 9684.79 337.661  18
   5   7  -6 8987.54 344.417  16
   5   7  -6 9142.55 350.661  25
   5   7  -5 3978.61 213.155  18
   5   7  -5 3564.86 203.408  16
   5   7  -5 3699.07 207.922  25
   5   7  -4 2226.41 180.248  18
   5   7  -4 1307.90 127.419  25
   5   7  -3 2504.94 197.991  18
   5   7  -2 1671.23 196.513  18
   5   7  -1 21019.9 601.643  18
   5   7   0 1898.30 177.183  19
   5   7   0 1787.02 199.372  18
   5   7   1 930.175 138.485  19
   5   7   1 1113.55 179.399  18
   5   7   2 1215.50 150.797  19
   5   7   2 1210.47 167.157  18
   5   7   3 859.773 116.241  23
   5   7   3 919.880 138.031  19
   5   7   4 424.413 95.0668  23
   5   7   4 495.373 117.576  19
   5   7   5 41.0590 73.3299  23
   5   7   5 27.0792 89.0184  19
   5   7   6 376.342 84.7653  23
   5   7   6 220.813 86.5960  19
   5   7   7 990.864 101.576  23
   5   7   7 941.983 107.223  19
   5   7   8 762.637 82.5096  23
   5   7   8 836.273 83.9772  19
   5   8 -14 111.891 44.1847  25
   5   8 -13 500.710 73.1097  25
   5   8 -12 4389.49 200.506  25
   5   8 -11 1514.45 128.708  25
   5   8 -10 202.887 82.8174  25
   5   8  -9 2144.59 126.683  18
   5   8  -9 2087.05 158.911  25
   5   8  -8 24.1185 62.4779  18
   5   8  -8 41.2120 78.9503  25
   5   8  -7 334.164 91.3953  25
   5   8  -6 78.5077 72.8526  25
   5   8  -5 407.539 90.3688  25
   5   8  -4 963.284 189.199  18
   5   8  -4 2750.70 167.860  25
   5   8  -3 15.6858 199.013  18
   5   8  -2 3313.12 208.287  19
   5   8  -2 2329.21 206.010  18
   5   8  -1 1252.81 142.683  19
   5   8  -1 388.240 182.945  18
   5   8   0 1441.86 152.298  19
   5   8   0 777.561 168.729  18
   5   8   1 59.6593 92.5886  19
   5   8   2 367.957 104.440  19
   5   8   2-396.182 165.979  18
   5   8   3 6428.96 258.225  23
   5   8   3 6859.86 287.853  19
   5   8   4 8749.50 303.713  23
   5   8   4 9053.06 326.804  19
   5   8   5 2887.01 153.083  23
   5   8   5 3037.96 168.559  19
   5   8   6 757.707 79.1943  23
   5   8   6 788.038 87.8342  19
   5   8   7 1081.46 80.3697  19
   5   9 -12 1831.57 107.975  25
   5   9 -11 11525.7 339.498  25
   5   9 -10 40.4906 59.9611  25
   5   9  -9 385.789 79.3634  25
   5   9  -8 1177.77 96.8540  18
   5   9  -8 1518.18 122.789  25
   5   9  -7 1210.73 108.579  18
   5   9  -7 1425.05 120.371  25
   5   9  -6 453.928 92.8165  18
   5   9  -6 509.355 86.6107  25
   5   9  -5 522.345 81.0653  26
   5   9  -5 540.007 83.7172  25
   5   9  -4 98.4266 55.9999  26
   5   9  -4 73.4245 68.5687  19
   5   9  -3 6949.46 281.060  19
   5   9  -3 7430.88 283.515  18
   5   9  -2 202.072 83.8932  19
   5   9  -2 642.569 134.264  18
   5   9  -1 14117.5 434.269  19
   5   9  -1 13200.9 400.704  18
   5   9   0 5333.80 242.193  19
   5   9   0 5380.48 218.801  18
   5   9   1 4.53627 71.8926  19
   5   9   1 13.2443 62.5229  18
   5   9   2-18.1832 67.2759  19
   5   9   3 41.5911 63.1074  19
   5   9   4 137.802 58.4767  19
   5  10 -10 107.479 39.7839  26
   5  10  -9 39.6238 38.8621  26
   5  10  -8 118.799 46.1349  26
   5  10  -7 55.9010 43.8434  26
   5  10  -6 96.5399 45.5244  26
   5  10  -5 447.003 64.1100  19
   5  10  -5 501.364 62.0526  26
   5  10  -4 52.8382 51.8362  19
   5  10  -4-162.611 85.0129  18
   5  10  -3 542.023 65.9237  15
   5  10  -3 611.919 78.6553  19
   5  10  -2 69.8335 54.2019  19
   5  10  -2-92.3412 70.4918  18
   5  10  -1-2.46248 54.0457  19
   5  10   0 1055.96 90.7501  19
   5  10   1 554.985 68.5937  19
  -6  13   3 2277.47 112.394  20
  -6  13   3 2216.77 114.837  30
  -6  13   2 391.619 60.5791  30
  -6  13   1 419.929 63.0020  30
  -6  13   0 71.9364 48.6696  30
  -6  13  -1 99.6654 47.3809  30
  -6  13  -2 1387.49 95.5527  24
  -6  13  -3 1120.98 83.2083  24
  -6  13  -4 754.067 65.9675  24
  -6  12   7 16.2241 39.4753  20
  -6  12   7 30.9737 44.4328  30
  -6  12   6 472.394 67.9570  20
  -6  12   6 622.167 76.4935  30
  -6  12   5 159.300 60.3137  20
  -6  12   5 242.514 66.1393  30
  -6  12   4 110.600 64.3048  30
  -6  12   3-10.2285 63.8584  30
  -6  12   2 627.604 92.6658  30
  -6  12   1-45.2392 66.8189  24
   6 -12   0 5430.67 200.868  21
  -6  12   0 5735.91 245.109  24
  -6  12  -1 3384.06 184.647  24
  -6  12  -2 1029.36 108.175  24
  -6  12  -3 582.513 86.0470  24
  -6  12  -4 63.8808 55.8615  24
   6 -12   5 235.156 53.2715  27
  -6  12  -5 191.050 57.6584  24
  -6  12  -6-2.97825 39.9545  24
   6 -12   6-20.9769 44.2332  27
   6 -12   7 1576.74 89.1305  27
  -6  11   9 2288.84 117.893  20
  -6  11   9 2397.65 127.703  30
  -6  11   8 860.867 89.0523  20
  -6  11   8 862.727 91.0535  30
  -6  11   7 77.6013 63.3867  20
  -6  11   7 43.6575 60.7001  30
  -6  11   6 4234.43 209.770  30
  -6  11   5 10405.2 362.843  30
  -6  11   4 230.625 84.2284  30
  -6  11   3 7755.35 313.282  30
   6 -11  -2 4356.76 189.719  21
  -6  11   2 4562.04 241.029  24
  -6  11   1 3562.63 213.944  24
  -6  11   0 4214.16 231.966  24
  -6  11  -1 15415.4 491.802  24
  -6  11  -2-2.88998 80.8486  24
  -6  11  -3 15314.7 478.967  24
  -6  11  -4 1770.35 142.070  24
   6 -11   5 2611.34 144.216  17
  -6  11  -5 2902.01 168.260  24
   6 -11   6 38.7451 49.3387  17
  -6  11  -6 111.717 61.2038  24
   6 -11   7 126.100 63.6159  27
   6 -11   7 20.1177 48.0189  17
  -6  11  -7 69.3641 48.8041  24
   6 -11   8 394.555 67.2487  27
   6 -11   8 157.372 53.6572  17
   6 -11   9 797.427 71.8058  27
   6 -11   9 708.879 70.1034  17
  -6  10  11 2344.64 117.415  20
  -6  10  11 2341.07 113.535  28
  -6  10  11 2330.10 123.590  30
  -6  10  10 1859.27 122.923  20
  -6  10  10 1951.34 128.000  30
  -6  10  10 2084.75 121.151  28
  -6  10   9 5470.53 233.178  20
  -6  10   9 5590.83 238.227  30
  -6  10   8 468.426 94.5981  20
  -6  10   8 503.951 93.8066  30
  -6  10   7 654.442 107.665  20
  -6  10   7 685.912 106.662  30
  -6  10   6 4094.09 223.990  30
  -6  10   5 799.825 119.486  30
  -6  10   4 7322.60 314.022  30
   6 -10  -3 1742.55 130.332  21
  -6  10   3 2022.23 173.976  24
  -6  10   2 2368.55 185.657  24
  -6  10   1 340.457 104.926  24
  -6  10   0 4927.72 262.375  24
  -6  10  -1 20365.4 610.876  24
  -6  10  -2 2298.83 181.488  24
   6 -10   3 13025.6 407.359  17
  -6  10  -3 13906.1 458.912  24
   6 -10   4 4025.70 206.252  17
  -6  10  -4 4468.08 233.941  24
  -6  10  -5 2399.50 170.509  24
  -6  10  -6 27624.4 712.309  24
  -6  10  -7 14485.0 427.592  24
   6 -10   8 3647.61 179.042  27
   6 -10   9 19.4623 59.7767  27
   6 -10  10 2426.28 132.244  17
   6 -10  10 2378.22 119.827  27
   6 -10  11 5070.64 176.005  17
   6 -10  11 4630.33 153.672  27
  -6   9  12 49.1003 50.6452  20
  -6   9  12 82.0786 47.8138  28
  -6   9  11 1120.74 109.228  20
  -6   9  11 993.334 104.271  30
  -6   9  11 1174.34 103.118  28
  -6   9  10 931.090 113.902  20
  -6   9  10 994.858 111.175  30
  -6   9  10 1000.47 105.546  28
  -6   9   9 3232.84 200.110  20
  -6   9   9 3367.87 197.509  30
  -6   9   8 1667.88 158.693  20
  -6   9   8 1795.23 156.062  30
  -6   9   7 3107.63 200.978  30
  -6   9   6 2939.45 199.896  30
  -6   9   5 20044.8 597.305  30
   6  -9  -4 4648.85 210.599  21
  -6   9   4 4809.11 259.004  24
  -6   9   3 479.899 107.235  24
  -6   9   2 490.017 108.516  24
  -6   9   1 14292.8 481.326  24
  -6   9   0 2502.27 188.091  24
  -6   9  -1 2678.25 191.008  24
   6  -9   2 3328.76 189.285  17
  -6   9  -2 3757.78 219.013  24
  -6   9  -3 2883.72 192.211  24
  -6   9  -4 1328.09 134.964  24
  -6   9  -5-2.23758 68.6587  24
   6  -9   6 4065.09 251.363  23
   6  -9   7 50.2113 95.4932  23
   6  -9   8 238.193 105.868  23
   6  -9   8 368.324 96.6221  27
   6  -9   9 6.08444 88.8339  23
   6  -9   9-34.9385 70.0043  27
   6  -9  10 382.585 99.1385  23
   6  -9  10 477.816 77.6277  27
   6  -9  11 3023.01 150.518  17
   6  -9  11 2878.28 130.390  27
   6  -9  12 2801.55 125.637  17
  -6   8  14 1260.88 86.2881  20
  -6   8  13 871.595 90.7339  20
  -6   8  13 856.688 85.4668  28
  -6   8  12 44.2738 69.3758  20
  -6   8  12 5.05956 57.7635  30
  -6   8  12 31.4601 56.6527  28
  -6   8  11 1705.70 148.290  20
  -6   8  11 1645.64 136.719  30
  -6   8  11 1931.25 141.704  28
  -6   8  10 13142.5 446.765  20
  -6   8  10 13231.0 439.858  30
  -6   8   9 3822.46 230.158  20
  -6   8   9 3399.74 210.404  30
  -6   8   8 13026.3 458.787  20
  -6   8   8 12891.9 444.177  30
  -6   8   7 421.785 98.2245  30
  -6   8   6 3089.77 197.415  30
   6  -8  -5 495.268 87.9706  21
  -6   8   5 460.736 94.8230  30
   6  -8  -4 1807.66 136.936  21
  -6   8   4 1872.80 164.485  24
  -6   8   3 48.4728 82.6165  24
  -6   8   2 3480.30 211.849  24
  -6   8   1 6352.23 286.328  24
  -6   8   0 43.0280 71.0318  24
   6  -8   1 8209.19 309.590  17
  -6   8  -1 9312.56 348.133  24
  -6   8  -2 624.415 103.714  24
  -6   8  -3 4270.29 224.929  24
   6  -8   3 4395.12 244.620  23
   6  -8   4 5639.64 490.718  11
   6  -8   4 6856.37 318.078  23
   6  -8   5 430.396 119.356  23
   6  -8   6 9086.76 388.659  23
   6  -8   7 2917.96 222.268  23
   6  -8   8 397.747 118.501  23
   6  -8   8 368.213 98.0159  27
   6  -8   9 2450.96 200.808  23
   6  -8   9 2480.37 159.175  27
   6  -8  10 72.7793 92.9520  23
   6  -8  10 55.5104 63.5810  27
   6  -8  11 181.896 87.9687  23
   6  -8  11 232.899 59.9655  27
   6  -8  12 431.225 90.1508  23
   6  -8  12 394.169 54.0708  27
   6  -8  12 464.420 66.1241  17
   6  -8  13 401.024 72.2949  23
  -6   7  15 925.610 78.9690  20
  -6   7  14 707.899 86.9266  20
  -6   7  14 651.146 79.4881  28
  -6   7  13 1261.03 122.413  20
  -6   7  13 1527.93 122.764  28
  -6   7  12 254.367 93.1853  20
  -6   7  12 212.374 75.2881  30
  -6   7  12 220.119 74.4580  28
  -6   7  11 2549.20 192.025  20
  -6   7  11 2615.78 177.140  30
  -6   7  10 2186.63 181.646  20
  -6   7  10 2053.28 163.951  30
  -6   7   9 22660.0 656.824  20
  -6   7   9 21346.6 625.511  30
  -6   7   8 5418.68 277.810  20
  -6   7   8 5085.37 250.908  30
  -6   7   7 41925.1 1017.13  30
   6  -7  -6 10651.2 341.020  21
   6  -7  -5 200.601 165.640   8
   6  -7  -5 321.109 81.7063  21
   6  -7  -5 599.944 235.009  10
  -6   7   5 543.989 104.177  24
   6  -7  -4 10329.3 708.851  10
   6  -7  -4 10708.9 666.580   8
   6  -7  -3 8910.22 601.880   8
   6  -7  -2 23795.1 1021.89   8
   6  -7  -1 553.431 192.267   8
   6  -7   0 1573.82 280.435   8
   6  -7   1 13231.9 724.938   8
   6  -7   2 4089.63 401.296   8
   6  -7   3 1384.05 239.872  11
   6  -7   4 39.3250 86.0464  23
   6  -7   4 79.8467 134.126  11
   6  -7   5 7464.20 335.370  23
   6  -7   5 7216.61 567.907  11
   6  -7   6 16297.3 549.626  23
   6  -7   6 16103.4 552.854  13
   6  -7   6 16146.7 887.768  11
   6  -7   7 9235.28 395.287  23
   6  -7   7 8896.36 387.817  13
   6  -7   8 401.497 130.335  23
   6  -7   8 313.932 102.402  13
   6  -7   8 298.319 93.4839  27
   6  -7   9 1494.19 175.210  23
   6  -7   9 1184.27 142.435  13
   6  -7   9 1340.38 127.865  27
   6  -7  10 1340.27 164.722  23
   6  -7  10 1245.88 135.825  13
   6  -7  10 1428.96 122.196  27
   6  -7  11 714.640 123.938  23
   6  -7  11 819.216 105.606  13
   6  -7  11 723.636 83.9286  27
   6  -7  12 3112.35 192.064  23
   6  -7  12 2945.55 147.850  17
   6  -7  12 2976.47 130.476  27
   6  -7  13 2139.27 142.813  23
  -6   6  16 1697.87 102.621  20
  -6   6  15 2201.31 138.447  20
  -6   6  14 9359.18 334.070  20
  -6   6  13 92.2129 88.4069  20
  -6   6  12 202.092 98.7810  20
  -6   6  11 3235.45 218.218  20
  -6   6  11 3432.62 206.156  29
  -6   6  10 279.695 112.281  20
  -6   6   9 20771.7 625.413  20
  -6   6   8 258.041 103.941  20
   6  -6  -7 22417.0 1057.26  10
   6  -6  -7 22273.9 1001.38   8
   6  -6  -6 15753.0 862.738  10
   6  -6  -6 15712.4 821.019   8
   6  -6  -5 265.995 151.777   8
   6  -6  -5 169.180 160.791  10
   6  -6  -4 5445.61 486.196  10
   6  -6  -4 5155.42 451.876   8
   6  -6  -3 575.264 192.552   8
   6  -6  -2 256.122 159.462   8
   6  -6  -1 2691.31 316.613   8
   6  -6   0 5591.83 445.765   8
   6  -6   1 15032.1 749.661   8
   6  -6   2 3058.63 326.286  11
   6  -6   2 3333.98 342.918   8
   6  -6   3 3014.46 340.518  11
   6  -6   4 14593.0 796.958  11
   6  -6   5 1360.44 149.930  23
   6  -6   5 1509.26 150.661  13
   6  -6   5 1046.23 237.751  11
   6  -6   6 5202.12 283.964  23
   6  -6   6 5563.83 283.298  13
   6  -6   6 5873.90 523.907  11
   6  -6   6 5269.72 244.000  27
   6  -6   7 23509.0 717.417  23
   6  -6   7 23317.9 698.043  13
   6  -6   7 24773.0 655.546  27
   6  -6   8 130.303 112.174  23
   6  -6   8 51.5503 83.3816  27
   6  -6   9 220.088 124.399  23
   6  -6   9 226.520 85.5846  27
   6  -6  10-5.25915 109.359  23
   6  -6  10 41.1843 70.0082  27
   6  -6  11 8.89157 107.706  23
   6  -6  11 59.4172 59.2719  27
   6  -6  12 5759.16 275.560  23
   6  -6  13 7986.27 299.766  23
   6  -6  14 1024.38 93.5665  23
  -6   5  17 419.544 55.9553  20
  -6   5  16 5084.97 209.587  20
  -6   5  15 1885.55 143.209  20
  -6   5  14-55.6156 89.6483  20
  -6   5  13 497.990 114.597  20
  -6   5  13 429.200 94.9133  29
  -6   5  12 5188.46 274.714  20
  -6   5  12 5412.69 264.324  29
  -6   5  11 6560.45 312.380  20
  -6   5  10 607.868 126.717  20
   6  -5  -9 10464.8 329.988  21
  -6   5   9 10585.9 395.284  20
   6  -5  -8 364.468 195.473   8
   6  -5  -7 11449.8 691.515   8
   6  -5  -6 12649.9 718.484  10
   6  -5  -6 12996.7 727.306   8
   6  -5  -5 355.897 167.536   8
   6  -5  -5 338.553 157.476  10
   6  -5  -4 21165.5 933.322  10
   6  -5  -4 21571.8 935.353   8
   6  -5  -3 9679.11 593.220   8
   6  -5  -2 180.246 134.061   8
   6  -5  -1 6252.62 458.565   8
   6  -5   0 509.449 163.045   8
   6  -5   1 3962.21 342.468  11
   6  -5   1 3862.04 355.101   8
   6  -5   2 17156.6 798.526  11
   6  -5   2 18796.3 808.880   8
   6  -5   3 28862.2 1145.58  11
   6  -5   3 31871.6 1107.13   8
   6  -5   4 4355.42 421.276  11
   6  -5   5 1826.44 296.512  11
   6  -5   6 2642.21 199.430  23
   6  -5   6 3155.66 387.696  11
   6  -5   6 2849.32 173.475  27
   6  -5   7 12842.4 474.272  23
   6  -5   7 13183.2 421.778  27
   6  -5   8 63.5103 105.344  23
   6  -5   8 110.961 77.7466  27
   6  -5   9 378.576 128.981  23
   6  -5   9 317.704 83.9437  27
   6  -5  10 300.594 120.566  23
   6  -5  10 354.477 78.5569  27
   6  -5  11 9.42863 109.548  23
   6  -5  11-39.7250 58.7924  27
   6  -5  12 2481.22 194.005  23
   6  -5  13-59.9331 88.1322  23
   6  -5  14 2259.43 138.850  23
  -6   4  17 742.225 74.6743  14
  -6   4  17 737.725 83.3796  20
  -6   4  16 828.382 107.150  20
  -6   4  15 2158.01 169.113  20
  -6   4  15 2139.16 143.516  29
  -6   4  14 879.978 132.276  20
  -6   4  14 738.227 111.560  29
  -6   4  13 8605.15 359.339  20
  -6   4  13 8566.97 344.046  29
  -6   4  12 17999.8 566.750  20
  -6   4  12 17333.5 552.110  29
  -6   4  11 11802.1 431.213  20
  -6   4  11 11279.6 419.918  29
   6  -4 -10 491.471 83.3970  21
  -6   4  10 461.624 112.004  20
  -6   4   9 31561.1 1281.56   6
   6  -4  -9 34008.1 1304.46   8
   6  -4  -8 2605.60 339.769   8
  -6   4   8 2182.37 305.229   6
   6  -4  -7 4209.47 412.376   8
   6  -4  -6 17815.8 853.955   8
   6  -4  -5 9441.94 588.922   8
   6  -4  -4 66015.9 1885.54   8
   6  -4  -3 2538.10 300.124   8
   6  -4  -2 2667.66 294.474   8
   6  -4  -1 27553.4 1010.83   8
   6  -4   0 21496.7 817.389  11
   6  -4   0 21277.3 845.620   8
   6  -4   1 10733.5 574.817  11
   6  -4   1 11416.0 579.058   8
   6  -4   2 25425.9 992.516  11
   6  -4   2 25681.9 931.559   8
   6  -4   3 6315.21 478.927  11
   6  -4   3 7488.58 451.524   8
   6  -4   4 7673.20 554.386  11
   6  -4   5 2936.27 363.782  11
   6  -4   6 1483.13 276.528  11
   6  -4   7-54.1519 94.5475  23
   6  -4   7 6.23829 155.588  11
   6  -4   7 11.9421 69.6867  27
   6  -4   8 275.667 111.291  23
   6  -4   8 502.658 189.300  11
   6  -4   8 291.454 82.1571  27
   6  -4   9 1588.98 175.694  23
   6  -4   9 1592.77 130.570  27
   6  -4  10 438.232 133.718  23
   6  -4  10 394.673 82.0514  27
   6  -4  11 1940.63 190.448  23
   6  -4  12 18469.7 574.916  23
   6  -4  13 5379.55 254.602  23
   6  -4  14 314.814 77.2728  23
  -6   3  17 11178.4 328.832  14
  -6   3  17 11243.1 351.131  20
  -6   3  16 5237.60 223.942  29
  -6   3  16 5469.98 248.401  20
  -6   3  15 790.173 134.195  20
  -6   3  15 670.401 105.093  29
  -6   3  14 16858.2 543.201  20
  -6   3  14 16736.1 521.733  29
  -6   3  13 8084.78 352.839  20
  -6   3  13 8223.58 347.241  29
  -6   3  12 4897.77 267.883  20
  -6   3  12 4705.81 262.852  29
  -6   3  11 4698.04 257.441  20
  -6   3  11 4371.63 252.899  29
  -6   3  10 32270.8 1313.65   6
  -6   3   9 1732.38 288.890   6
  -6   3   8 305.231 144.790   6
  -6   3   7 7502.71 502.091   6
   6  -3  -6 13569.4 712.747   8
   6  -3  -5 6801.94 479.650   8
   6  -3  -4 35988.9 1217.43   8
   6  -3  -3 65557.8 1807.43   8
   6  -3  -2 40254.8 1263.19   8
   6  -3  -1 27133.3 900.818  11
   6  -3  -1 26885.3 955.749   8
   6  -3   0 28617.6 977.999  11
   6  -3   0 28248.5 970.446   8
   6  -3   1 1209.31 183.852   8
   6  -3   1 895.322 179.066  11
   6  -3   2 30560.8 966.419  12
   6  -3   2 30227.0 1105.21  11
   6  -3   2 30946.3 997.187   8
   6  -3   3 34789.8 1248.11  11
   6  -3   4 21593.8 972.152  11
   6  -3   5 17931.0 904.524  11
   6  -3   6 3391.64 394.705  11
   6  -3   7 1297.03 149.224  23
   6  -3   7 1617.91 170.819  19
   6  -3   7 1066.69 243.845  11
   6  -3   7 1303.32 122.332  27
   6  -3   8 5550.34 291.770  23
   6  -3   8 6508.16 309.793  19
   6  -3   8 5290.34 511.406  11
   6  -3   8 5544.70 243.186  27
   6  -3   9 418.193 122.842  23
   6  -3   9 317.244 84.3965  27
   6  -3  10 3673.47 247.028  23
   6  -3  10 3325.44 174.745  27
   6  -3  11 8913.20 378.634  23
   6  -3  12 4708.64 258.773  23
   6  -3  13 28576.9 740.946  23
   6  -3  14 135.480 70.2198  23
  -6   2  18 1089.82 78.7670  29
  -6   2  17 1514.02 115.987  29
  -6   2  16 24.6189 85.4932  20
  -6   2  16 70.6124 75.8572  29
  -6   2  15 543.472 121.177  20
  -6   2  15 569.132 112.030  29
  -6   2  14 6476.10 312.285  20
  -6   2  14 6552.49 303.600  29
  -6   2  13 6088.01 303.902  20
  -6   2  13 6519.69 307.648  29
  -6   2  12 1043.23 141.818  20
  -6   2  12 944.304 142.586  29
  -6   2  11 30679.6 812.069  20
  -6   2  11 29825.2 815.278  29
  -6   2  10 886.755 244.376   6
  -6   2  10 811.947 241.951   5
  -6   2   9 12966.6 737.564   6
  -6   2   9 11799.8 729.444   5
  -6   2   8 11277.3 652.653   6
  -6   2   8 11615.6 692.310   5
  -6   2   7 10189.1 585.392   6
  -6   2   7 10991.3 642.541   5
  -6   2   6 235.710 152.984   5
  -6   2   5 42958.7 1338.22   5
   6  -2  -4 9302.50 528.580   8
  -6   2   4 8730.45 483.378   5
   6  -2  -3 84447.1 2146.58   8
   6  -2  -2 19243.6 750.029   8
   6  -2  -1 9284.04 479.818  11
   6  -2  -1 9232.67 476.646   8
   6  -2   0 4926.42 344.811  12
   6  -2   0 4890.50 362.016  11
   6  -2   0 4817.35 329.023   8
   6  -2   1 2293.01 234.278  12
   6  -2   1 2041.42 253.418  11
   6  -2   2 49425.5 1360.00  12
   6  -2   2 49452.0 1532.78  11
   6  -2   3 3175.61 345.602  11
   6  -2   4 480.874 185.846  11
   6  -2   5 15988.1 845.338  11
   6  -2   6 5047.11 486.881  11
   6  -2   7 3312.13 215.979  23
   6  -2   7 3390.83 219.380  19
   6  -2   7 3345.30 405.578  11
   6  -2   7 3168.60 179.589  27
   6  -2   8 63.7662 95.7063  23
   6  -2   8 121.069 107.644  19
   6  -2   8 126.356 178.512  11
   6  -2   8 46.0895 75.4165  27
   6  -2   9 57047.8 1342.04  23
   6  -2   9 55637.3 1323.97  19
   6  -2   9 53692.5 1226.47  27
   6  -2  10 7181.69 346.164  23
   6  -2  10 8228.60 356.808  19
   6  -2  11 850.245 145.223  23
   6  -2  12 11352.3 411.230  23
   6  -2  13 799.259 111.729  23
   6  -2  14 355.960 75.5507  23
  -6   1  18 3647.70 158.712  29
  -6   1  17 2450.97 152.931  29
  -6   1  16 406.977 105.976  20
  -6   1  16 468.321 98.3214  29
  -6   1  15 69.0188 101.259  20
  -6   1  15 140.459 95.2681  29
  -6   1  14 3519.17 231.604  20
  -6   1  14 3846.43 236.174  29
  -6   1  13 1547.66 165.883  20
  -6   1  13 1433.36 162.636  29
  -6   1  12 56.3225 88.8935  20
  -6   1  12 13.0506 94.9943  29
  -6   1  11 27498.1 736.923  20
   6  -1 -11 26029.9 675.442  17
  -6   1  11 26921.3 748.699  29
  -6   1  10 693.986 222.882   5
  -6   1   9 55.7707 154.081   5
   6  -1  -8 3084.82 281.060  12
  -6   1   8 2939.86 355.464   5
   6  -1  -7 14838.7 652.818  12
  -6   1   7 14990.2 750.348   5
   6  -1  -6 3095.42 283.563  12
  -6   1   6 2981.00 318.544   5
   6  -1  -5 1726.86 218.606  12
  -6   1   5 1646.85 226.653   5
   6  -1  -4 49621.1 1444.23  12
  -6   1   4 53720.4 1457.79   5
   6  -1  -3 2155.62 246.030  12
   6  -1  -3 2428.23 248.317   8
   6  -1  -2 7682.15 446.313  12
   6  -1  -2 7656.44 424.426  11
   6  -1  -2 7338.20 410.677   8
   6  -1  -1 284.048 120.945  12
   6  -1  -1 454.526 138.363  11
   6  -1   0-97.5180 115.519  12
   6  -1   0-5.31977 100.730  11
   6  -1   1 8740.23 461.232  12
   6  -1   1 9065.23 538.275  11
   6  -1   2 52639.5 1429.43  12
   6  -1   2 52158.1 1613.67  11
   6  -1   3 9607.05 604.427  11
   6  -1   4 3949.43 403.073  11
   6  -1   5 1739.56 299.932  11
   6  -1   6 1186.95 265.632  11
   6  -1   7 23755.8 676.303  23
   6  -1   7 23623.7 1098.96  11
   6  -1   7 23860.4 682.680  19
   6  -1   7 22421.1 609.167  27
   6  -1   8 6173.68 300.339  23
   6  -1   8 5404.18 498.188  11
   6  -1   8 5747.21 297.414  19
   6  -1   8 5778.04 245.587  27
   6  -1   9 1697.33 176.219  23
   6  -1   9 1708.83 179.532  19
   6  -1  10 612.681 127.992  23
   6  -1  10 814.510 153.501  19
   6  -1  11-3.98603 96.5599  23
   6  -1  11 878.096 157.926  19
   6  -1  12 685.453 117.643  23
   6  -1  13 417.767 91.9533  23
   6  -1  14 8140.97 266.797  23
  -6   0  18 1059.54 94.0633  29
  -6   0  17 23.5736 69.4259  29
  -6   0  16 1262.83 138.290  29
  -6   0  15 133.664 98.8288  20
  -6   0  15 192.767 106.634  29
  -6   0  14 6203.67 306.668  20
  -6   0  14 6305.48 303.536  29
  -6   0  13 23783.3 708.789  20
  -6   0  13 25797.5 722.103  29
  -6   0  12 2219.79 181.713  20
   6   0 -12 2117.59 158.953  17
  -6   0  12 2163.48 185.893  29
  -6   0  11 8442.17 338.688  20
   6   0 -11 7866.91 306.475  17
  -6   0  11 8633.29 352.577  29
  -6   0  10 3525.39 416.803   5
  -6   0   9 1287.08 263.267   5
   6   0  -8 3831.79 311.086  12
  -6   0   8 4169.16 410.621   5
   6   0  -7 2387.51 251.039  12
  -6   0   7 2598.30 316.847   5
   6   0  -6 36263.1 1149.55  12
  -6   0   6 36493.7 1229.39   5
   6   0  -5 258.397 116.882  12
  -6   0   5 214.838 119.128   5
   6   0  -4 494.222 148.876  12
   6   0  -3 38411.2 1198.04  12
   6   0  -3 39915.0 1169.25  11
   6   0  -2 101696. 2494.56  12
   6   0  -2 106117. 2513.21  11
   6   0  -1 35040.6 1108.95  12
   6   0  -1 35571.2 1157.26  11
   6   0  -1 35580.1 1102.23   4
   6   0   0 268.889 130.364  12
   6   0   0 100.086 109.092  11
   6   0   0 282.600 127.937   4
   6   0   1 57627.7 1561.21  12
   6   0   1 56247.4 1690.76  11
   6   0   2 31568.7 1016.03  12
   6   0   2 31063.7 1169.64  11
   6   0   3 139.908 99.4231  12
   6   0   3 169.366 157.664  11
   6   0   4 1816.69 282.388  11
   6   0   5-33.7692 163.994  11
   6   0   6 36906.6 938.017  23
   6   0   6 37405.8 1433.99  11
   6   0   6 35658.6 883.568  27
   6   0   7 3058.10 208.418  23
   6   0   7 2913.03 388.096  11
   6   0   7 3350.10 224.006  19
   6   0   7 3119.99 179.796  27
   6   0   8 81398.7 1788.84  23
   6   0   8 83559.1 1797.90  19
   6   0   9 3663.92 236.676  23
   6   0   9 3271.63 224.720  19
   6   0  10 2474.09 193.590  23
   6   0  10 2227.10 186.787  19
   6   0  11 237.276 99.1534  23
   6   0  11 584.287 130.152  19
   6   0  12 1609.09 143.179  23
   6   0  13 5632.34 231.434  23
  -6  -1  18 1407.49 108.826  29
  -6  -1  17 329.394 87.0660  29
  -6  -1  16 132.853 99.1707  29
  -6  -1  15 2320.66 186.890  29
  -6  -1  14 7427.45 335.941  29
  -6  -1  13 60668.3 1455.25  20
  -6  -1  13 64709.2 1467.00  29
  -6  -1  12 1048.77 139.811  20
  -6  -1  12 1171.16 146.610  29
   6   1 -11 12838.0 430.015  17
  -6  -1  11 13018.8 450.610  20
  -6  -1  10 799.249 242.442   5
  -6  -1   9 1004.95 248.504   5
   6   1  -8 110591. 2665.00  12
  -6  -1   8 116684. 2944.96   5
   6   1  -7 432.691 129.402  12
  -6  -1   7 429.051 178.415   5
   6   1  -6 29639.5 1010.67  12
  -6  -1   6 30451.1 1089.03   5
   6   1  -5 5385.51 379.408  12
   6   1  -4 2989.89 288.021  12
   6   1  -3 8869.62 498.893  12
   6   1  -2 1492.86 222.655  12
   6   1  -2 1869.61 233.367   4
   6   1  -1 34514.5 1122.03  12
   6   1  -1 34818.2 1185.02  11
   6   1  -1 34529.2 1152.99   4
   6   1   0 2810.61 276.182  12
   6   1   0 2524.44 295.221  11
   6   1   0 2844.58 298.220   4
   6   1   1 562.758 146.845  12
   6   1   1 457.671 166.091  11
   6   1   1 663.669 176.235   4
   6   1   2 2811.84 276.679  12
   6   1   2 2905.35 340.624  11
   6   1   3 36985.2 1364.09  11
   6   1   4 9178.62 633.125  11
   6   1   5 73.6948 87.8680  19
   6   1   5-15.9374 150.950  11
   6   1   5 191.584 73.5919  27
   6   1   6 6821.08 304.836  23
   6   1   6 6340.49 542.304  11
   6   1   6 7184.84 325.678  19
   6   1   6 6310.31 258.012  27
   6   1   7 188.667 95.9358  23
   6   1   7 146.948 106.608  19
   6   1   7 141.099 128.591  11
   6   1   7-39.9907 81.7359  27
   6   1   8 35996.1 937.874  23
   6   1   8 35843.8 942.881  19
   6   1   9 9534.47 382.143  23
   6   1   9 9834.47 387.035  19
   6   1  10 230.433 97.1098  23
   6   1  10 144.287 98.7827  19
   6   1  11 1366.74 137.312  23
   6   1  11 1537.29 148.936  19
   6   1  12 888.411 108.311  23
   6   1  12 1471.75 131.193  19
   6   1  13 1399.25 107.099  23
  -6  -2  18 2141.04 126.998  29
  -6  -2  17 3627.84 189.133  29
  -6  -2  16 3860.38 214.413  29
  -6  -2  15 5869.88 282.804  29
  -6  -2  14 6393.94 303.333  29
   6   2 -14 6106.50 240.808  16
  -6  -2  13 19213.2 584.924  29
   6   2 -13 18422.9 520.581  16
  -6  -2  12 6495.48 303.892  29
   6   2 -11 2220.15 171.488  17
  -6  -2  11 2346.93 180.855  29
   6   2 -10 1722.36 148.531  17
  -6  -2  10 1883.99 156.838  29
  -6  -2   9 4614.84 466.095   5
   6   2  -8 82.0874 92.3523  12
  -6  -2   8 247.790 185.729   5
   6   2  -7 6524.48 425.495  12
  -6  -2   7 6971.69 508.873   5
   6   2  -6 1978.70 241.139  12
  -6  -2   6 2000.53 282.036   5
   6   2  -5 8817.71 508.152  12
   6   2  -4 19729.4 806.539  12
   6   2  -3 13870.6 656.968  12
   6   2  -3 14264.6 690.402   4
   6   2  -2 96.5307 108.119   4
   6   2  -2 46.1819 107.247  12
   6   2  -1 16470.4 732.709  12
   6   2  -1 17190.8 795.465   4
   6   2   0 7290.82 467.028  12
   6   2   0 7362.98 519.375   4
   6   2   1 6124.44 489.578  11
   6   2   1 6207.72 490.380   4
   6   2   2 884.409 217.749  11
   6   2   2 800.994 220.345   4
   6   2   3 6852.85 542.143  11
   6   2   4 16476.0 886.654  11
   6   2   4 16305.4 478.811  27
   6   2   5 2914.81 192.247  23
   6   2   5 2609.09 360.906  11
   6   2   5 3114.66 216.641  19
   6   2   5 2328.94 156.621  27
   6   2   6 5751.31 276.770  23
   6   2   6 5080.83 483.690  11
   6   2   6 5436.59 287.095  19
   6   2   6 4964.39 221.260  27
   6   2   7 1251.79 147.089  23
   6   2   7 1344.91 163.490  19
   6   2   8 4728.38 257.134  23
   6   2   8 4657.42 263.732  19
   6   2   9 14722.6 488.234  23
   6   2   9 14825.4 489.183  19
   6   2  10 8049.55 320.835  23
   6   2  10 7937.91 316.332  19
   6   2  11 799.941 105.279  23
   6   2  11 769.839 106.207  19
   6   2  12 3530.19 172.230  23
   6   2  12 3919.10 169.387  19
  -6  -3  18 2251.78 120.681  29
  -6  -3  17 2906.95 160.470  29
  -6  -3  16 1302.83 128.439  29
  -6  -3  15 620.425 109.002  29
  -6  -3  14 4804.22 254.816  29
   6   3 -14 4964.03 214.019  16
  -6  -3  13 4379.86 245.446  29
   6   3 -13 4721.66 220.325  16
  -6  -3  12 25414.8 716.072  29
   6   3 -12 26285.2 684.003  16
  -6  -3  11 418.473 104.345  29
   6   3 -11 304.168 94.6451  16
   6   3 -10 16706.7 514.911  17
   6   3  -9 446.610 103.106  17
  -6  -3   8 10560.6 666.930   5
   6   3  -7 2777.15 287.250  12
  -6  -3   7 2476.38 324.919   5
   6   3  -6 18846.1 793.240  12
   6   3  -5 184.343 133.170  12
   6   3  -4 5761.10 427.467  12
   6   3  -4 5691.22 460.794   4
   6   3  -3 7048.32 513.541   4
   6   3  -2 37862.8 1348.76   4
   6   3  -1 88.4456 151.309   4
   6   3   0 887.743 219.963   4
   6   3   1 1946.56 308.913   4
   6   3   2 7147.50 558.050   4
   6   3   2 6831.61 263.247  27
   6   3   3 16210.8 512.528  19
   6   3   3 17322.3 485.711  18
   6   3   4 66.8470 107.887  19
   6   3   4 1520.04 139.393  27
   6   3   5 709.616 120.780  23
   6   3   5 699.641 134.290  19
   6   3   6 25.7664 87.4045  23
   6   3   6-53.7395 108.015  19
   6   3   7 8138.57 340.959  23
   6   3   7 8262.49 354.759  19
   6   3   8 7609.79 323.043  23
   6   3   8 7644.16 330.428  19
   6   3   9 13761.8 449.387  23
   6   3   9 14202.9 454.812  19
   6   3  10 1299.95 123.804  23
   6   3  10 1045.27 116.021  19
   6   3  11 24.6587 58.5281  23
   6   3  11 16.1667 60.3612  19
   6   3  12 1048.28 81.9989  23
  -6  -4  17 855.310 84.0633  29
   6   4 -17 762.398 64.7626  25
  -6  -4  16 1173.84 109.149  29
  -6  -4  15 2435.49 160.016  29
  -6  -4  14 2737.12 179.355  29
   6   4 -14 2667.65 149.632  16
  -6  -4  13 13202.9 442.901  29
   6   4 -13 13798.9 417.355  16
  -6  -4  12 2502.71 179.318  29
   6   4 -12 2806.46 178.350  16
   6   4 -11 8846.63 336.762  16
   6   4 -10-8.40854 86.4763  16
   6   4  -9 7034.06 296.011  16
   6   4  -8 4168.91 223.161  17
   6   4  -8 4067.80 220.338  16
   6   4  -7 8452.87 321.579  17
   6   4  -7 8422.80 320.942  16
   6   4  -6 5000.40 232.356  16
   6   4  -5 3523.47 387.857   4
   6   4  -4 325.596 195.858   4
   6   4  -3 1149.43 259.900   4
   6   4  -2 67572.1 2071.70   4
   6   4  -1 1582.75 198.719  18
   6   4  -1 1442.35 299.680   4
   6   4   0 23353.6 669.366  19
   6   4   0 26120.9 677.323  18
   6   4   1 451.685 107.741  19
   6   4   1 580.705 167.134  18
   6   4   2 570.576 122.008  19
   6   4   2 424.787 165.298  18
   6   4   3 12458.1 452.925  19
   6   4   3 13071.9 427.977  18
   6   4   4 1427.62 164.599  19
   6   4   5 236.292 94.0374  23
   6   4   5 279.159 115.947  19
   6   4   6 4494.77 240.059  23
   6   4   6 4511.43 256.171  19
   6   4   7 1054.47 128.685  23
   6   4   7 1080.96 147.601  19
   6   4   8 3041.07 184.828  23
   6   4   8 2948.64 191.174  19
   6   4   9 1080.48 112.784  23
   6   4   9 1073.61 114.392  19
   6   4  10 2844.98 150.516  23
   6   4  10 2602.26 145.005  19
   6   4  11 78.8136 47.1752  23
  -6  -5  16 23.4321 48.2804  29
   6   5 -16 109.442 48.1594  25
  -6  -5  15 149.077 60.2216  29
  -6  -5  14 406.668 82.9407  29
   6   5 -14 585.175 76.7291  16
   6   5 -13 151.404 70.5179  16
   6   5 -12 4230.27 213.939  16
   6   5 -11 1685.14 147.770  16
   6   5 -10 782.101 121.066  16
   6   5  -9 7520.80 311.350  16
   6   5  -8 110.195 89.5108  16
   6   5  -7 2185.73 152.892  18
   6   5  -7 1637.28 151.233  16
   6   5  -6 38862.4 915.299  18
   6   5  -6 37937.2 930.556  16
   6   5  -5-450.401 172.862  18
   6   5  -5 213.444 90.4415  16
   6   5  -4 24210.7 653.278  18
   6   5  -4 23234.0 623.826  16
   6   5  -3 38742.9 947.392  18
   6   5  -2 66741.5 1488.77  18
   6   5  -1 819.312 121.308  19
   6   5  -1 1290.70 203.510  18
   6   5   0 1275.64 144.381  19
   6   5   0 1784.04 216.083  18
   6   5   1-4.34050 93.2757  19
   6   5   1 321.253 179.917  18
   6   5   2 266.545 108.662  19
   6   5   2 795.813 181.883  18
   6   5   3 3021.73 215.386  19
   6   5   3 3409.95 225.659  18
   6   5   4 3645.24 232.980  19
   6   5   5 1761.42 150.878  23
   6   5   5 1701.46 168.409  19
   6   5   6 4631.67 229.514  23
   6   5   6 4767.94 253.051  19
   6   5   7 2933.59 175.533  23
   6   5   7 3168.39 192.847  19
   6   5   8 2312.93 146.361  23
   6   5   8 2454.43 155.627  19
   6   5   9 3694.89 166.338  23
   6   5   9 3795.75 169.974  19
   6   6 -15 74.8544 47.5112  25
   6   6 -14-24.6866 57.6452  25
   6   6 -13 343.190 72.4733  16
   6   6 -13 294.219 81.5445  25
   6   6 -12 2556.60 159.886  16
   6   6 -11 1745.55 146.634  16
   6   6 -10 1168.95 133.179  16
   6   6  -9 166.676 87.9023  16
   6   6  -8 18.5670 70.8582  18
   6   6  -8 198.726 89.0876  16
   6   6  -8 61.3449 76.7023  25
   6   6  -7 14462.3 428.665  18
   6   6  -7 13888.7 451.385  16
   6   6  -7 14138.6 458.581  25
   6   6  -6 124.092 85.4681  16
   6   6  -6-9.21844 72.0169  25
   6   6  -5 5642.73 262.954  18
   6   6  -5 4087.90 221.003  16
   6   6  -4 12768.6 419.299  18
   6   6  -4 10907.8 375.774  16
   6   6  -3 12433.7 420.473  18
   6   6  -2 1848.12 163.196  19
   6   6  -2 3146.16 239.240  18
   6   6  -1 11707.1 417.054  19
   6   6  -1 11221.2 412.047  18
   6   6   0 388.999 109.106  19
   6   6   0 711.246 187.060  18
   6   6   1 3463.46 222.344  19
   6   6   1 3825.56 244.741  18
   6   6   2 144.701 101.872  19
   6   6   2 559.750 160.239  18
   6   6   3 4527.75 250.182  19
   6   6   3 4778.28 239.144  18
   6   6   4 355.904 108.898  19
   6   6   5 274.349 77.4291  23
   6   6   5 343.888 103.829  19
   6   6   6 11.9025 60.4387  23
   6   6   6 30.6610 76.2011  19
   6   6   7 67.1070 55.3181  23
   6   6   7 150.389 70.5298  19
   6   6   8 466.670 65.1793  23
   6   6   8 441.527 70.0554  19
   6   7 -14 5542.83 199.236  25
   6   7 -13 2522.88 144.647  25
   6   7 -12 6295.05 249.950  25
   6   7 -11 439.660 87.7871  25
   6   7 -10 66.2579 69.3025  25
   6   7  -9-59.3978 83.9223  16
   6   7  -9-16.0486 75.9569  25
   6   7  -8 1180.77 126.611  16
   6   7  -8 1274.30 128.443  25
   6   7  -7-389.525 154.174  18
   6   7  -7 640.856 101.234  25
   6   7  -6 1062.55 152.916  18
   6   7  -6 2144.01 152.766  25
   6   7  -5-596.482 187.383  18
   6   7  -4 1337.71 185.893  18
   6   7  -3-35.6594 173.171  18
   6   7  -2 1457.62 143.375  19
   6   7  -2 1518.48 202.576  18
   6   7  -1 1865.94 160.299  19
   6   7  -1 1601.43 207.043  18
   6   7   0 3478.80 211.856  19
   6   7   0 3568.35 238.959  18
   6   7   1 1541.52 151.589  19
   6   7   1 1807.47 186.857  18
   6   7   2 3091.95 196.815  19
   6   7   2 3117.48 195.558  18
   6   7   3 7422.86 300.727  19
   6   7   4 2357.63 160.463  19
   6   7   5 140.137 72.4204  19
   6   7   6 729.809 71.2286  23
   6   7   6 778.721 85.4172  19
   6   7   7 1237.93 84.6708  19
   6   8 -13 94.8176 42.0094  25
   6   8 -12 4201.92 172.993  25
   6   8 -11 478.158 74.1374  25
   6   8 -10 504.461 79.6082  25
   6   8  -9 833.256 95.7059  25
   6   8  -8 201.708 63.7620  18
   6   8  -8 373.493 75.3114  25
   6   8  -7 5808.67 226.424  18
   6   8  -7 5150.89 224.706  25
   6   8  -6-28.1324 58.4300  25
   6   8  -4 2344.92 188.082  18
   6   8  -3 1820.37 137.045  19
   6   8  -3 1157.35 187.252  18
   6   8  -2 7145.78 279.814  19
   6   8  -2 6350.45 288.974  18
   6   8  -1 5258.13 234.926  19
   6   8  -1 4144.42 235.340  18
   6   8   0 1996.44 146.269  19
   6   8   0 865.919 143.549  18
   6   8   1 51.5140 70.5373  19
   6   8   2 149.620 73.7671  19
   6   8   2 420.055 79.6037  18
   6   8   3 128.710 67.2930  19
   6   8   4 955.500 88.6717  19
   6   9 -11 2164.86 103.105  25
   6   9 -10 176.920 46.7229  25
   6   9  -9 240.345 53.5809  25
   6   9  -8 17.8789 41.3691  26
   6   9  -8 50.0188 44.3140  25
   6   9  -7 643.433 66.9610  26
   6   9  -7 736.653 74.2665  25
   6   9  -6 927.887 89.0772  18
   6   9  -5 150.783 71.3714  18
   6   9  -4 489.716 90.6613  18
   6   9  -3 582.884 73.1940  19
   6   9  -3 347.994 92.5021  18
   6   9  -2 17.2773 51.3581  19
   6   9  -2 239.427 76.4256  18
   6   9  -1 1260.13 98.0044  19
   6   9  -1 928.510 93.8171  18
   6   9   0 2252.11 124.517  19
   6   9   0 1688.25 101.828  18
   6   9   1 59.3513 48.0549  19
  -7  12   6 362.015 57.7280  20
  -7  12   5 36.8793 50.1280  20
  -7  12   5-27.8009 43.1026  30
  -7  12   4 2173.37 123.766  30
  -7  12   3 102.119 52.2549  30
   7 -12  -2 788.396 67.0185  21
  -7  12   2 904.800 90.9971  30
   7 -12  -1 1846.47 104.152  21
  -7  12   1 1986.94 125.405  30
   7 -12   0 3319.58 146.792  21
   7 -12   1 515.016 70.2316  21
  -7  12  -1 578.874 79.1035  24
   7 -12   2-22.2625 51.9589  21
  -7  12  -2 14.5626 47.7368  24
   7 -12   3 1342.49 96.4252  21
  -7  12  -3 1370.25 98.3587  24
   7 -12   4 819.768 77.3947  21
   7 -12   4 673.504 57.4523  27
  -7  12  -4 659.484 66.8930  24
   7 -12   5 2141.56 107.798  21
   7 -12   5 1910.14 92.2413  27
   7 -12   6 2059.77 98.2055  21
  -7  11   9 103.867 44.0558  20
  -7  11   8 223.967 59.6089  20
  -7  11   8 236.371 52.9871  30
  -7  11   7 72.6082 62.1458  20
  -7  11   7 49.0387 49.3698  30
  -7  11   6 481.443 89.0565  20
  -7  11   6 355.725 70.6990  30
  -7  11   5 514.681 83.3258  30
  -7  11   4 1572.52 125.232  30
   7 -11  -3 974.568 89.5367  21
  -7  11   3 960.071 106.622  30
   7 -11  -2 2656.67 146.944  21
  -7  11   2 2851.00 168.381  30
   7 -11  -1 411.854 77.6670  21
  -7  11   1 353.223 86.5693  24
   7 -11   0 407.607 80.8708  21
  -7  11   0 374.698 88.2786  24
  -7  11  -1 3226.72 184.061  24
  -7  11  -2 3089.90 173.761  24
   7 -11   3 467.269 67.5891  27
  -7  11  -3 445.017 80.6262  24
   7 -11   4 4.93272 51.2591  27
   7 -11   4 32.2481 45.8181  17
  -7  11  -4 43.4251 51.3629  24
   7 -11   5 2837.19 140.716  17
   7 -11   5 2969.06 142.334  27
  -7  11  -5 2796.85 141.714  24
   7 -11   6 2733.97 136.247  17
   7 -11   6 3143.75 141.814  27
   7 -11   7 12501.8 344.845  17
   7 -11   7 13596.4 346.271  27
   7 -11   8 8926.37 254.493  17
   7 -11   8 9345.53 252.342  27
  -7  10  11 585.738 64.2746  20
  -7  10  10 2895.96 146.578  20
  -7  10  10 2909.92 132.687  30
  -7  10   9 667.980 91.6433  20
  -7  10   9 603.105 76.5392  30
  -7  10   8 2139.94 151.245  20
  -7  10   8 2043.15 133.039  30
  -7  10   7 211.668 87.0684  20
  -7  10   7 242.572 72.5459  30
  -7  10   6 55.0170 61.3025  30
   7 -10  -5 216.717 60.3366  21
  -7  10   5 204.837 71.0156  30
   7 -10  -4 1118.12 106.825  21
  -7  10   4 1287.78 123.484  30
   7 -10  -3 757.639 99.8205  21
   7 -10  -2-75.8567 80.9930  21
  -7  10   2 8.22722 85.7578  24
  -7  10   1 1123.11 131.309  24
  -7  10   0 1445.32 142.971  24
  -7  10  -1 18661.7 553.451  24
   7 -10   2 75.3202 64.7335  27
   7 -10   2 27.5059 59.0730  17
  -7  10  -2 65.3504 72.2386  24
   7 -10   3 2788.34 165.371  17
   7 -10   3 2758.82 159.300  27
  -7  10  -3 2714.86 174.156  24
   7 -10   4 15459.0 445.157  17
   7 -10   4 14632.6 425.328  27
  -7  10  -4 14485.3 440.252  24
   7 -10   5 277.422 78.4443  27
   7 -10   5 113.987 69.8391  17
   7 -10   6 151.921 72.3769  27
   7 -10   6 109.946 68.0360  17
   7 -10   7 169.757 68.6805  27
   7 -10   7 173.003 68.1613  17
   7 -10   8 1535.11 112.749  17
   7 -10   8 1479.56 103.269  27
   7 -10   9 2566.31 129.814  17
   7 -10   9 2593.23 121.268  27
   7 -10  10 6573.20 201.631  17
  -7   9  12 802.371 81.3446  20
  -7   9  11 110.604 64.3875  20
  -7   9  10 731.181 104.218  20
  -7   9   9 297.008 91.3562  20
  -7   9   9 230.652 67.6982  30
  -7   9   8-36.4083 95.2966  20
  -7   9   8 33.4977 60.6888  30
  -7   9   7 429.237 111.669  20
  -7   9   7 319.640 81.2503  30
   7  -9  -6 10327.7 327.379  21
  -7   9   6 10599.1 370.151  30
   7  -9  -5 2253.90 147.207  21
  -7   9   5 2406.66 167.675  30
   7  -9  -4 23833.3 632.514  21
  -7   9   4 24735.5 665.947  30
   7  -9  -3 3201.91 187.893  21
  -7   9   3 3555.43 218.693  24
   7  -9  -2 668.859 110.493  21
  -7   9   2 824.639 121.801  24
  -7   9   1 1395.88 142.482  24
  -7   9   0 21321.5 618.937  24
   7  -9   1 1571.53 133.222  17
  -7   9  -1 1540.96 144.900  24
   7  -9   2 13922.2 440.764  17
  -7   9  -2 14485.9 459.335  24
   7  -9   3 4169.76 220.307  17
   7  -9   4 1839.76 152.881  17
   7  -9   4 2088.92 148.295  27
   7  -9   5 4409.76 231.944  17
   7  -9   5 5080.12 227.200  27
   7  -9   6 3802.87 216.292  17
   7  -9   6 4946.18 221.420  27
   7  -9   7-20.8477 75.2646  27
   7  -9   7-8.59099 71.5622  17
   7  -9   8-7.63274 68.1490  27
   7  -9   8 25.4923 68.1160  17
   7  -9   9 71.9650 58.7273  27
   7  -9   9 39.0580 58.8167  17
   7  -9  10 86.3648 47.7251  27
   7  -9  10 163.461 54.4332  17
   7  -9  11 25.7443 35.4454  17
  -7   8  14 219.752 48.4779  20
  -7   8  13 21.3283 51.9077  20
  -7   8  12 2678.10 161.033  20
  -7   8  11 1045.37 125.186  20
  -7   8  10 8623.27 341.099  20
  -7   8   9 970.859 132.942  20
  -7   8   8 1052.62 140.096  20
   7  -8  -7 1255.93 111.604  21
   7  -8  -6 9429.17 324.593  21
   7  -8  -5 10223.2 349.136  21
   7  -8  -4 16258.3 481.461  21
   7  -8  -3 8380.67 319.482  21
  -7   8   3 8891.78 354.073  24
  -7   8   2 244.188 93.1163  24
   7  -8  -1 24800.4 655.861  17
  -7   8   1 26689.3 711.349  24
   7  -8   0 5073.69 239.472  17
  -7   8   0 5400.69 257.279  24
   7  -8   1 88646.6 1907.74  17
   7  -8   2 1725.65 151.586  17
   7  -8   3 19163.4 555.543  17
   7  -8   3 17549.7 512.694  27
   7  -8   4 1259.56 138.439  17
   7  -8   4 1386.72 131.661  27
   7  -8   5 992.273 132.373  23
   7  -8   5 979.952 117.768  27
   7  -8   5 830.413 124.281  17
   7  -8   6 5071.82 236.152  27
   7  -8   6 4499.65 253.738  23
   7  -8   7 58.9720 90.9917  23
   7  -8   7 28.7936 82.8337  27
   7  -8   7 38.0306 81.6487  17
   7  -8   8 69.3516 85.3904  23
   7  -8   8 176.618 80.9814  27
   7  -8   8 88.5153 78.2784  17
   7  -8   9 68.8380 81.3532  23
   7  -8   9-41.4272 64.4506  27
   7  -8   9 19.6814 66.5894  17
   7  -8  10 147.376 74.7576  23
   7  -8  10 83.2349 53.9104  27
   7  -8  10 93.0653 58.6304  17
   7  -8  11 594.102 87.6244  23
   7  -8  11 812.071 75.5738  17
   7  -8  11 767.992 66.1966  27
  -7   7  15 5296.61 184.716  20
  -7   7  14 644.561 82.8443  20
  -7   7  13 2703.39 166.183  20
  -7   7  12 2592.94 174.894  20
  -7   7  11 1981.05 170.826  20
  -7   7  11 1859.46 146.687  29
  -7   7  10 16.0881 93.0048  20
  -7   7   9 5243.97 275.267  20
   7  -7  -8 2031.24 137.549  21
  -7   7   8 2000.57 178.840  20
   7  -7  -7 166.245 75.7775  21
   7  -7  -6 828.923 105.858  21
   7  -7  -5 2065.32 151.274  21
   7  -7  -4 17333.7 503.979  21
   7  -7  -3 947.453 115.614  21
  -7   7   3 1151.62 127.718  24
   7  -7  -2 15424.3 461.696  17
  -7   7   2 17041.8 503.426  24
   7  -7  -1 208.433 78.7083  17
   7  -7   0 157.720 79.9293  17
   7  -7   1 1318.66 127.512  17
   7  -7   1 1072.99 107.224  27
   7  -7   2 6763.48 286.213  17
   7  -7   2 5611.82 243.501  27
   7  -7   3 1229.97 136.122  17
   7  -7   3 1249.21 121.754  27
   7  -7   4 50.1284 76.7189  27
   7  -7   5 950.066 123.236  27
   7  -7   6 866.909 135.407  23
   7  -7   6 837.824 118.806  27
   7  -7   7 6353.39 308.207  23
   7  -7   7 6408.91 271.688  27
   7  -7   8 4793.86 267.364  23
   7  -7   8 5337.21 250.467  17
   7  -7   8 5250.68 233.724  27
   7  -7   9 272.186 78.9422  27
   7  -7   9 138.620 97.1545  23
   7  -7   9 144.449 73.5125  17
   7  -7  10 281.437 94.6531  23
   7  -7  10 228.110 67.7700  27
   7  -7  10 225.555 69.8901  17
   7  -7  11 12.7276 69.9203  23
   7  -7  11 42.0114 46.6732  27
   7  -7  11-3.33033 45.8530  17
   7  -7  12 3622.14 171.379  23
  -7   6  16 42.3062 41.3378  20
  -7   6  15 6554.50 238.703  20
  -7   6  14 4051.16 202.305  20
  -7   6  13 251.136 93.9327  20
  -7   6  13 310.061 77.9758  29
  -7   6  12 29.5990 91.3357  20
  -7   6  12 42.7811 74.7426  29
  -7   6  11 52.3329 96.9334  20
  -7   6  10 1575.73 162.845  20
   7  -6  -9-46.2058 69.2139  21
  -7   6   9 7.79620 95.9244  20
   7  -6  -8 17258.2 487.453  21
  -7   6   8 17551.5 554.408  20
   7  -6  -7 2381.82 156.916  21
  -7   6   7 2321.51 182.499  20
   7  -6  -6 11260.7 369.919  21
   7  -6  -5 4826.83 223.955  21
   7  -6  -4 81.3295 161.510   8
   7  -6  -3 2191.92 313.026   8
   7  -6  -2 34431.9 1294.35   8
   7  -6  -1 2653.56 330.273   8
   7  -6   0 228.836 157.675   8
   7  -6   1 6083.85 485.318   8
   7  -6   2 929.059 117.754  17
   7  -6   2 863.339 103.178  27
   7  -6   3 3561.23 390.088  11
   7  -6   3 3772.59 214.929  17
   7  -6   3 3671.82 195.832  27
   7  -6   4 18.3973 123.403  11
   7  -6   4 13.1084 79.8081  27
   7  -6   4 54.7466 83.4079  17
   7  -6   5 6100.25 523.035  11
   7  -6   5 6027.11 264.052  27
   7  -6   6 17253.1 562.667  23
   7  -6   6 17745.8 521.372  27
   7  -6   7 55995.9 1300.53  17
   7  -6   7 58637.6 1283.42  27
   7  -6   8 10806.9 429.909  23
   7  -6   8 11963.8 403.700  17
   7  -6   8 11958.5 385.677  27
   7  -6   9 1921.83 179.869  23
   7  -6   9 1881.24 144.439  17
   7  -6   9 1971.84 140.518  27
   7  -6  10 283.966 103.362  23
   7  -6  10 219.135 67.9088  27
   7  -6  10 183.681 62.6840  17
   7  -6  11 2005.00 157.802  23
   7  -6  11 1919.06 110.799  27
   7  -6  12 4551.41 206.811  23
  -7   5  16 150.585 58.6823  20
  -7   5  15 19418.8 520.149  20
  -7   5  15 18141.2 477.727  29
  -7   5  14 924.926 121.746  20
  -7   5  14 768.103 97.4530  29
  -7   5  13 3919.43 226.199  20
  -7   5  13 3285.15 199.247  29
  -7   5  12 808.002 133.621  20
  -7   5  12 589.110 115.944  29
  -7   5  11 19996.1 612.504  20
   7  -5 -10 23010.5 600.100  21
  -7   5  10 23339.1 679.699  20
   7  -5  -9 12035.8 382.627  21
  -7   5   9 12255.1 440.702  20
   7  -5  -8 8312.73 300.665  21
  -7   5   8 8316.50 343.301  20
   7  -5  -7 2534.28 159.098  21
  -7   5   7 2068.44 167.769  20
   7  -5  -6 2313.54 338.203   8
   7  -5  -5 17322.2 879.561   8
   7  -5  -4 30932.4 1216.32   8
   7  -5  -3 14272.8 771.850   8
   7  -5  -2 464.300 176.118   8
   7  -5  -1 3621.11 363.834   8
   7  -5   0 2520.42 306.872   8
   7  -5   1 94.5712 111.830   8
   7  -5   2 8066.66 552.188  11
   7  -5   2 8639.65 539.434   8
   7  -5   3 8051.98 578.246  11
   7  -5   3 8972.93 331.389  17
   7  -5   3 8146.44 302.837  27
   7  -5   4 1591.13 288.458  11
   7  -5   4 1549.66 140.933  17
   7  -5   4 1452.99 132.873  27
   7  -5   5 12095.0 755.083  11
   7  -5   5 11053.3 396.571  17
   7  -5   5 11697.9 390.040  27
   7  -5   6 19720.4 612.630  23
   7  -5   6 19525.6 581.940  17
   7  -5   6 21071.8 575.758  27
   7  -5   7 3206.60 222.921  23
   7  -5   7 3248.11 197.036  17
   7  -5   7 3343.62 195.094  27
   7  -5   8 221.783 110.824  23
   7  -5   8 272.429 87.5361  27
   7  -5   8 190.369 76.0533  17
   7  -5   9 1561.76 169.444  23
   7  -5   9 1623.14 130.766  17
   7  -5   9 1426.91 127.609  27
   7  -5  10 27.7891 93.1494  23
   7  -5  10-12.0158 60.9027  27
   7  -5  11 1533.59 147.725  23
   7  -5  11 1409.43 98.4339  27
   7  -5  12 3914.15 199.628  23
   7  -5  13 147.781 59.1033  23
  -7   4  17 1330.23 95.8359  20
  -7   4  16 3039.11 164.951  20
  -7   4  16 2835.01 142.519  29
  -7   4  15 14254.1 440.459  20
  -7   4  15 13477.7 410.676  29
  -7   4  14 6726.29 294.578  20
  -7   4  14 6340.83 275.111  29
  -7   4  13 232.756 105.137  20
  -7   4  13 234.088 98.7791  29
  -7   4  12 552.470 121.902  20
  -7   4  12 507.608 118.138  29
  -7   4  11 3485.48 223.582  20
  -7   4  11 3402.95 230.540  29
   7  -4 -10 40459.0 967.549  21
  -7   4  10 42850.7 1044.45  20
   7  -4  -9 33.3341 77.8237  21
  -7   4   9 89.2003 87.3817  20
   7  -4  -8 18268.5 500.435  21
  -7   4   8 16615.6 528.074  20
   7  -4  -7 19499.4 951.660   8
   7  -4  -6 460.166 188.330   8
   7  -4  -5 66889.1 2000.53   8
   7  -4  -4 4045.15 398.189   8
   7  -4  -3 3887.37 376.353   8
   7  -4  -2 7388.63 512.507   8
   7  -4  -1 47557.0 1498.49   8
   7  -4   0 359.680 141.249   8
   7  -4   1 105.613 104.322   8
   7  -4   1 11.6537 95.4785  12
   7  -4   1-6.19562 104.590  11
   7  -4   2 3520.10 365.402  11
   7  -4   3 14835.2 802.958  11
   7  -4   4 30773.1 1244.67  11
   7  -4   4 29041.7 756.265  17
   7  -4   4 29335.9 739.773  27
   7  -4   5 13637.3 807.979  11
   7  -4   5 12009.5 412.241  17
   7  -4   5 13274.4 417.346  27
   7  -4   6 5255.75 274.667  23
   7  -4   6 6894.67 567.189  11
   7  -4   6 5790.22 262.206  17
   7  -4   6 6319.46 265.802  27
   7  -4   7 4927.58 272.729  23
   7  -4   7 5280.14 243.899  17
   7  -4   7 5706.16 250.967  27
   7  -4   8 2249.74 194.266  23
   7  -4   8 2590.94 169.175  27
   7  -4   9 5711.58 292.185  23
   7  -4   9 5572.62 236.066  27
   7  -4  10 2774.27 201.222  23
   7  -4  10 2858.17 153.127  27
   7  -4  11 264.183 95.3867  23
   7  -4  12 7733.56 294.930  23
   7  -4  13 7383.79 253.023  23
  -7   3  17 238.841 55.8576  29
  -7   3  16 1433.80 128.820  20
  -7   3  16 1487.03 118.585  29
  -7   3  15 2593.55 182.737  20
  -7   3  15 2648.48 172.497  29
  -7   3  14 327.095 109.819  20
  -7   3  14 242.971 101.930  29
  -7   3  13 1454.32 155.357  20
  -7   3  13 1504.94 159.964  29
  -7   3  12 1341.26 154.043  20
  -7   3  12 1288.16 158.118  29
  -7   3  11 26903.2 737.656  20
  -7   3  11 25430.7 743.812  29
   7  -3 -10 16239.1 477.571  21
  -7   3  10 16565.6 526.881  20
   7  -3  -9 6589.59 261.130  21
  -7   3   9 6274.25 285.482  20
   7  -3  -9 5673.96 242.366  17
   7  -3  -8 21389.1 1010.32   8
   7  -3  -7 1515.77 275.971   8
   7  -3  -6 6669.85 518.483   8
   7  -3  -5 9908.38 616.315   8
   7  -3  -4 33379.3 1208.06   8
   7  -3  -3 20964.1 892.055   8
   7  -3  -2 31600.6 1123.25   8
   7  -3  -1 564.846 147.738   8
   7  -3   0 112.361 121.281  12
   7  -3   0 172.461 111.459  11
   7  -3   1 5329.61 388.785  12
   7  -3   1 5719.48 442.575  11
   7  -3   2 25805.5 1070.57  11
   7  -3   3 23723.1 1051.45  11
   7  -3   4 20.6544 123.935  11
   7  -3   4 153.603 76.7727  27
   7  -3   5 3858.75 225.403  19
   7  -3   5 4105.32 439.580  11
   7  -3   5 3269.80 186.711  17
   7  -3   5 3457.52 195.472  27
   7  -3   6 9975.58 386.614  19
   7  -3   6 10103.1 699.643  11
   7  -3   6 9353.25 343.915  27
   7  -3   7 6215.36 304.317  23
   7  -3   7 7029.01 324.877  19
   7  -3   7 6383.30 273.114  27
   7  -3   8 16690.3 556.101  23
   7  -3   8 17670.5 499.492  27
   7  -3   9 52.6979 100.237  23
   7  -3   9 68.1304 72.8379  27
   7  -3  10 4405.99 244.800  23
   7  -3  10 4211.40 186.771  27
   7  -3  11 85.6753 89.6431  23
   7  -3  12 1361.29 125.908  23
   7  -3  13 425.516 71.2668  23
  -7   2  17-31.4529 54.0598  29
  -7   2  16 980.617 117.338  20
  -7   2  16 1057.56 112.853  29
  -7   2  15 3796.20 217.069  20
  -7   2  15 3854.17 214.492  29
  -7   2  14 393.425 110.288  20
  -7   2  14 422.623 111.468  29
  -7   2  13 1500.63 159.293  20
  -7   2  13 1271.94 153.446  29
  -7   2  12 453.629 114.796  20
  -7   2  12 410.828 118.661  29
  -7   2  11 4803.81 252.208  20
   7  -2 -11 4135.75 207.301  17
  -7   2  11 4399.61 260.955  29
  -7   2  10 833.401 120.959  20
  -7   2  10 782.790 132.014  29
   7  -2 -10 834.363 107.853  17
   7  -2  -9 14541.3 437.714  21
   7  -2  -9 13823.3 672.786  12
   7  -2  -9 14639.1 432.221  17
  -7   2   9 12882.8 798.983   5
   7  -2  -8 5006.36 394.418  12
  -7   2   8 4517.60 451.075   5
   7  -2  -7 5255.76 408.014  12
   7  -2  -7 4986.43 451.310   8
  -7   2   7 4746.59 439.086   5
   7  -2  -6 10747.3 638.710   8
  -7   2   6 9714.03 586.987   5
   7  -2  -5 1647.28 262.863   8
   7  -2  -5 1288.06 214.861  12
   7  -2  -4 67629.7 1923.29  12
   7  -2  -4 74329.0 1993.00   8
   7  -2  -3 32737.8 1138.65  12
   7  -2  -3 33525.0 1139.90   8
   7  -2  -2 2485.35 284.058  12
   7  -2  -1 29700.8 1062.60  12
   7  -2  -1 31624.2 1079.17  11
   7  -2   0 2145.89 256.810  12
   7  -2   0 2313.64 273.773  11
   7  -2   1 313.189 128.809  12
   7  -2   1 85.2281 121.941  11
   7  -2   2 1517.08 262.971  11
   7  -2   3 696.619 184.721  11
   7  -2   4 12068.3 740.567  11
   7  -2   4 11375.3 376.716  27
   7  -2   5-132.791 109.314  19
   7  -2   5-6.54959 137.389  11
   7  -2   5-115.397 95.8471  27
   7  -2   6 5893.66 532.283  11
   7  -2   6 6067.43 294.444  19
   7  -2   6 5977.23 264.245  27
   7  -2   7 1738.19 165.572  23
   7  -2   7 1859.15 183.693  19
   7  -2   7 1642.16 141.355  27
   7  -2   8 19.8654 94.7361  23
   7  -2   8 169.469 84.1978  27
   7  -2   9 7384.95 333.939  23
   7  -2   9 8110.92 352.992  19
   7  -2   9 7554.91 276.832  27
   7  -2  10 481.744 109.859  23
   7  -2  11 153.136 83.6287  23
   7  -2  12 3349.53 178.681  23
   7  -2  13 1029.40 89.8029  23
  -7   1  18 336.160 57.3301  29
  -7   1  17 2398.46 141.981  29
  -7   1  16 1372.80 132.263  29
  -7   1  15 1279.83 138.783  20
  -7   1  15 1166.55 137.500  29
  -7   1  14 4832.91 258.346  20
  -7   1  14 4849.10 260.106  29
  -7   1  13 41.7828 90.2021  20
  -7   1  13 38.0503 95.0845  29
  -7   1  12 5239.69 268.345  20
   7  -1 -12 4663.56 228.692  17
  -7   1  12 5082.16 276.360  29
  -7   1  11 812.400 122.423  20
  -7   1  11 870.186 137.552  29
   7  -1 -11 732.128 105.073  17
  -7   1  10 374.982 94.1723  20
  -7   1  10 349.622 110.543  29
   7  -1 -10 288.142 87.4603  17
   7  -1  -9 149.203 103.855  12
  -7   1   9-14.9456 89.7251  29
   7  -1  -9-0.94954 75.0469  17
  -7   1   9 61.8693 172.638   5
   7  -1  -8 5854.26 421.026  12
  -7   1   8 5673.19 492.975   5
   7  -1  -7 3478.71 332.377  12
  -7   1   7 4045.26 391.782   5
   7  -1  -6 28365.7 1043.08  12
   7  -1  -5 218.510 128.956   8
   7  -1  -5 28.4453 113.659  12
   7  -1  -4 16482.3 747.505  12
   7  -1  -3 22156.8 889.058  12
   7  -1  -2 50665.0 1507.33  12
   7  -1  -2 49600.1 1467.43  11
   7  -1  -1 20845.1 852.307  12
   7  -1  -1 21874.3 884.955  11
   7  -1   0 6007.50 421.296  12
   7  -1   0 5871.40 452.482  11
   7  -1   1 5192.87 385.391  12
   7  -1   1 5290.06 445.241  11
   7  -1   2 5816.06 400.410  12
   7  -1   2 5802.86 488.031  11
   7  -1   3 3323.18 385.262  11
   7  -1   4 626.050 108.497  19
   7  -1   4 633.548 200.940  11
   7  -1   4 498.461 91.3959  27
   7  -1   5 1729.70 160.456  19
   7  -1   5 1699.35 296.752  11
   7  -1   5 1606.40 143.839  27
   7  -1   6 942.060 143.773  19
   7  -1   6 848.489 219.398  11
   7  -1   6 1220.76 132.352  27
   7  -1   7 6013.58 292.233  23
   7  -1   7 6002.62 300.147  19
   7  -1   7 6159.10 261.710  27
   7  -1   8 10042.8 386.454  23
   7  -1   8 9752.87 387.236  19
   7  -1   8 9408.25 327.213  27
   7  -1   9 553.682 117.572  23
   7  -1   9 547.438 82.6178  27
   7  -1  10 418.768 104.523  23
   7  -1  10 1495.96 172.485  19
   7  -1  11 837.307 111.993  23
   7  -1  12-9.89289 61.1309  23
  -7   0  18 554.014 67.4978  29
  -7   0  17 1285.04 113.580  29
  -7   0  16 47.4149 81.5730  29
  -7   0  15 2007.32 172.886  29
  -7   0  14 16366.4 524.134  20
  -7   0  14 16728.3 529.296  29
  -7   0  13 5266.64 271.214  20
  -7   0  13 5308.60 280.275  29
  -7   0  12 13283.7 460.500  20
   7   0 -12 13213.0 432.712  17
  -7   0  12 13985.4 476.901  29
  -7   0  11 1859.99 158.109  20
   7   0 -11 1893.86 152.952  17
  -7   0  11 2004.78 174.690  29
  -7   0  10 505.751 112.750  29
   7   0 -10 544.777 102.754  17
  -7   0   9 143.397 88.4522  29
   7   0  -9-2.82187 73.2200  17
  -7   0   9 223.015 196.671   5
   7   0  -8 356.033 130.767  12
  -7   0   8 414.285 192.270   5
   7   0  -7 15974.6 728.909  12
   7   0  -6 26899.4 1007.60  12
   7   0  -5 1407.45 217.419  12
   7   0  -4 24891.0 960.443  12
   7   0  -3 7776.19 497.129  12
   7   0  -2 207.886 137.119  12
   7   0  -2 230.416 122.880  11
   7   0  -1 45.8540 115.224  12
   7   0  -1 23.8497 101.992  11
   7   0   0 1102.35 202.976  12
   7   0   0 1063.10 210.046  11
   7   0   1 1004.74 194.062  12
   7   0   1 1087.73 221.776  11
   7   0   2 1348.83 209.402  12
   7   0   2 1431.78 266.483  11
   7   0   3 22233.0 1041.53  11
   7   0   3 21023.1 581.579  27
   7   0   4 34405.6 1382.64  11
   7   0   4 33587.9 860.870  27
   7   0   5 25277.9 1166.13  11
   7   0   5 28003.4 753.876  19
   7   0   5 26130.2 696.913  27
   7   0   6 14182.1 486.574  19
   7   0   6 13640.7 430.619  27
   7   0   7 1807.77 166.002  23
   7   0   7 1571.97 165.822  19
   7   0   7 1753.34 139.353  27
   7   0   8 22417.9 640.969  23
   7   0   8 22773.2 652.280  19
   7   0   8 21108.1 560.425  27
   7   0   9 191.671 89.5237  23
   7   0   9 351.816 118.931  19
   7   0  10 1485.28 137.184  23
   7   0  10 2071.08 172.001  19
   7   0  11 486.807 86.8537  23
   7   0  12 143.895 57.8571  23
  -7  -1  18 1315.10 90.7007  29
  -7  -1  17 226.659 71.8713  29
  -7  -1  16 7.54886 79.8509  29
  -7  -1  15 41.7657 87.4502  29
  -7  -1  14 11352.7 411.767  29
   7   1 -14 11250.4 354.735  16
  -7  -1  13 2892.15 205.906  29
  -7  -1  12 4928.34 255.012  20
   7   1 -12 5368.10 256.828  17
  -7  -1  12 5341.77 271.745  29
   7   1 -11 7174.31 305.686  17
  -7  -1  11 7765.63 328.504  29
   7   1 -10 2265.29 173.628  17
  -7  -1  10 2600.62 187.042  29
   7   1  -9 6470.57 277.223  17
  -7  -1   9 6077.52 276.984  29
   7   1  -8 972.841 181.417  12
   7   1  -8 1288.48 130.059  17
   7   1  -7 6453.80 444.561  12
   7   1  -6 1598.23 237.885  12
   7   1  -5 750.283 187.111  12
   7   1  -4 1392.30 235.115  12
   7   1  -3 22650.2 922.332  12
   7   1  -2 9370.64 556.084  12
   7   1  -1 352.726 151.300  12
   7   1   0 14451.5 704.784  12
   7   1   0 15127.4 786.015  11
   7   1   0 14219.2 732.996   4
   7   1   1 12842.6 652.770  12
   7   1   1 12892.2 751.064  11
   7   1   2 1121.86 246.178  11
   7   1   2 1023.57 112.755  27
   7   1   3 13238.1 792.442  11
   7   1   3 14592.8 468.783  19
   7   1   3 12867.9 417.881  27
   7   1   4 12550.9 785.484  11
   7   1   4 12940.8 419.327  27
   7   1   5 41.9818 93.2493  19
   7   1   5-48.7530 84.7501  27
   7   1   6 283.682 109.849  19
   7   1   6 155.802 76.7766  27
   7   1   7 4413.71 237.115  23
   7   1   7 4445.15 252.673  19
   7   1   7 4240.02 197.696  27
   7   1   8 22372.6 619.295  23
   7   1   8 22618.7 634.030  19
   7   1   9 681.056 101.535  23
   7   1   9 612.270 114.388  19
   7   1  10 5579.47 241.518  23
   7   1  10 6121.11 256.688  19
   7   1  11-5.83008 59.3417  23
  -7  -2  17 102.929 59.2961  29
  -7  -2  16 9072.83 316.659  29
  -7  -2  15 5279.40 244.543  29
   7   2 -15 4966.54 193.434  16
  -7  -2  14 763.438 118.084  29
   7   2 -14 662.757 90.1220  16
  -7  -2  13 29252.2 783.304  29
   7   2 -13 29960.2 745.559  16
  -7  -2  12 2973.96 200.658  29
  -7  -2  11 2505.63 181.397  29
   7   2 -11 2245.74 177.674  17
   7   2 -10 681.769 115.429  17
   7   2  -9 148.970 91.8015  17
   7   2  -8 11184.9 597.048  12
   7   2  -8 13077.5 423.644  17
   7   2  -7-19.4080 108.621  12
   7   2  -7 121.708 87.7914  17
   7   2  -6 16886.7 772.559  12
   7   2  -5 93.9403 114.516  12
   7   2  -4 2124.81 279.020  12
   7   2  -3 9600.91 580.118  12
   7   2  -2 11710.8 645.374  12
   7   2  -1 63.5684 128.713  12
   7   2  -1 59.9339 128.122   4
   7   2   0 6340.71 503.155   4
   7   2   0 6409.12 249.626  27
   7   2   1 17108.4 486.915  27
   7   2   2 28451.0 719.283  19
   7   2   2 23032.3 637.194  27
   7   2   3 1838.21 172.351  19
   7   2   3 1953.48 155.658  27
   7   2   4 3643.87 229.839  19
   7   2   4 3469.70 194.983  27
   7   2   5 13547.2 464.105  19
   7   2   5 11673.2 375.105  27
   7   2   6 4536.49 262.503  19
   7   2   6 5930.60 236.536  27
   7   2   7 2786.29 190.820  23
   7   2   7 2697.74 205.820  19
   7   2   8 5052.28 243.127  23
   7   2   8 5444.24 259.077  19
   7   2   9 603.693 94.5847  23
   7   2   9 511.084 101.263  19
   7   2  10 4089.10 186.764  23
   7   2  10 4322.26 194.853  19
   7   2  11 352.018 58.8731  23
  -7  -3  17 246.377 57.3313  29
  -7  -3  16 7464.76 262.073  29
  -7  -3  15 2064.38 144.244  29
   7   3 -15 1829.80 111.735  16
  -7  -3  14 3581.28 197.314  29
   7   3 -14 3842.31 180.932  16
  -7  -3  13 17143.0 515.725  29
   7   3 -13 17715.9 497.425  16
  -7  -3  12 220.139 84.5776  29
   7   3 -12 298.847 95.8479  16
   7   3 -11 121.485 89.5540  16
   7   3 -10-168.478 113.849  17
   7   3 -10 3.53423 83.2532  16
   7   3  -9 936.434 124.078  17
   7   3  -9 926.086 123.329  16
   7   3  -8 5372.33 257.729  17
   7   3  -8 5092.75 249.606  16
   7   3  -7 1219.93 135.715  17
   7   3  -7 1235.48 134.890  16
   7   3  -6 8175.48 316.977  17
   7   3  -6 8092.62 312.549  16
   7   3  -5 3370.52 224.286  18
   7   3  -5 2647.41 170.412  16
   7   3  -4 4475.98 252.823  18
   7   3  -4 4049.33 201.633  16
   7   3  -3 3804.31 247.508  18
   7   3  -2 707.082 208.931  18
   7   3  -2 8718.53 278.045  27
   7   3  -1 50179.3 1112.18  18
   7   3  -1 43879.0 1027.72  27
   7   3   0-72.2089 197.860  18
   7   3   0 6088.44 243.791  27
   7   3   1 19633.9 594.774  19
   7   3   1 19814.7 546.974  27
   7   3   2 362.959 114.625  19
   7   3   2 34.6089 176.224  18
   7   3   3 14570.6 510.749  19
   7   3   3 15811.5 499.412  18
   7   3   4 3416.39 243.029  19
   7   3   4 3651.20 250.682  18
   7   3   5 5823.48 316.328  19
   7   3   5 11908.0 341.909  27
   7   3   6 5146.74 262.364  19
   7   3   7 139.794 73.9027  23
   7   3   7 75.9988 87.3061  19
   7   3   8 11003.5 356.780  23
   7   3   8 11255.8 373.263  19
   7   3   9 997.949 95.1194  23
   7   3   9 847.121 97.3844  19
   7   3  10-6.98043 43.8998  23
   7   3  10 183.495 63.0322  19
  -7  -4  16 309.636 57.5730  29
  -7  -4  15 485.226 71.0896  29
   7   4 -15 487.458 61.8020  16
  -7  -4  14 351.511 77.5805  29
   7   4 -14 370.435 71.3127  16
   7   4 -13 14437.0 425.154  16
   7   4 -12 31.1285 77.6089  16
   7   4 -11 2322.67 169.102  16
   7   4 -10 2992.26 190.845  16
   7   4  -9 629.676 111.110  16
   7   4  -8 14226.4 455.757  16
   7   4  -7 8026.24 305.319  18
   7   4  -7 8344.49 322.279  17
   7   4  -7 8495.62 326.504  16
   7   4  -6 534.731 156.609  18
   7   4  -6 405.097 98.3790  16
   7   4  -5 4344.54 251.957  18
   7   4  -5 3884.32 208.682  16
   7   4  -4 69023.6 1527.78  18
   7   4  -3 221.187 181.481  18
   7   4  -2 85902.8 1865.18  18
   7   4  -1 11249.3 419.682  18
   7   4   0 2477.01 243.185  18
   7   4   1 19565.8 600.590  19
   7   4   1 21819.5 609.534  18
   7   4   2 955.363 135.332  19
   7   4   2 1041.94 192.661  18
   7   4   3 5451.00 277.099  19
   7   4   3 5861.89 282.932  18
   7   4   4 660.482 121.870  19
   7   4   5 735.945 124.415  19
   7   4   6 1245.98 133.403  19
   7   4   7 159.436 64.3686  23
   7   4   7 139.345 77.5051  19
   7   4   8 7524.74 251.608  23
   7   4   8 7860.40 272.177  19
   7   4   9 2952.45 138.417  19
   7   5 -15-7.57443 45.1474  25
   7   5 -14 219.731 56.9055  16
   7   5 -13 10987.2 338.314  16
   7   5 -12 602.194 94.2911  16
   7   5 -11 49.9736 82.6634  16
   7   5 -10 776.387 113.845  16
   7   5  -9 1040.52 129.798  16
   7   5  -8 11190.7 388.079  16
   7   5  -7 8838.68 302.520  18
   7   5  -7 7080.92 301.148  16
   7   5  -6 2328.01 172.594  18
   7   5  -6-21.4581 77.7939  16
   7   5  -5 740.826 181.179  18
   7   5  -5 865.026 109.158  16
   7   5  -4 12516.8 433.629  18
   7   5  -3 9664.77 389.915  18
   7   5  -2 6267.00 326.895  18
   7   5  -1 1268.05 224.807  18
   7   5   0 1746.11 158.240  19
   7   5   0 2207.73 244.204  18
   7   5   1 6049.08 283.934  19
   7   5   1 6789.44 318.839  18
   7   5   2 1198.62 138.838  19
   7   5   2 1144.00 183.206  18
   7   5   3 3273.22 205.249  19
   7   5   3 3444.94 205.429  18
   7   5   4 656.590 112.839  19
   7   5   5 4782.65 230.971  19
   7   5   6 827.090 104.068  19
   7   5   7 410.367 72.0556  19
   7   5   8 1627.22 99.0058  19
   7   6 -14 23.6959 45.4856  25
   7   6 -13 9254.65 297.497  25
   7   6 -12 127.002 65.7652  16
   7   6 -12 145.866 68.1089  25
   7   6 -11 1028.80 111.110  16
   7   6 -11 855.897 102.767  25
   7   6 -10 2792.58 168.139  16
   7   6 -10 2369.54 159.190  25
   7   6  -9 1298.60 127.367  16
   7   6  -9 1211.98 119.170  25
   7   6  -8 210.931 84.9556  16
   7   6  -8 286.865 77.8730  25
   7   6  -7-12.2738 121.387  18
   7   6  -7 112.527 79.0086  16
   7   6  -7 97.9785 65.4775  25
   7   6  -6 403.023 145.878  18
   7   6  -6 294.762 84.4796  16
   7   6  -5 29984.3 751.402  18
   7   6  -5 28983.9 727.910  16
   7   6  -4 228.494 174.433  18
   7   6  -3 3669.96 253.520  18
   7   6  -2 23990.3 654.012  18
   7   6  -1 6894.83 288.086  19
   7   6  -1 7931.73 331.407  18
   7   6   0 1175.12 128.163  19
   7   6   0 1592.45 199.978  18
   7   6   1 928.266 117.055  19
   7   6   1 1115.16 173.254  18
   7   6   2 2283.28 163.540  19
   7   6   2 2504.79 181.976  18
   7   6   3 906.518 111.156  19
   7   6   4 2778.71 162.584  19
   7   6   5 941.277 96.0188  19
   7   6   6 55.6636 50.6001  19
   7   7 -13 1438.87 90.0816  25
   7   7 -12 536.878 68.6139  25
   7   7 -11 392.671 68.0770  25
   7   7 -10 35.8994 52.7549  25
   7   7  -9 2254.49 137.949  25
   7   7  -8 1377.51 116.442  18
   7   7  -8 2661.59 147.607  25
   7   7  -7 18979.3 503.282  18
   7   7  -7 19010.1 502.833  25
   7   7  -6 149.356 150.143  18
   7   7  -5 107.240 163.505  18
   7   7  -4 2675.54 210.658  18
   7   7  -3-37.0024 170.850  18
   7   7  -2 5405.46 266.879  18
   7   7  -1 1284.08 113.197  19
   7   7  -1 1260.04 174.757  18
   7   7   0 109.326 64.5866  19
   7   7   0-21.0643 144.430  18
   7   7   1 217.676 72.0174  19
   7   7   1-103.645 134.454  18
   7   7   2 195.445 65.5634  19
   7   7   3 2931.17 148.305  19
   7   7   4 32.6630 47.1805  19
   7   8 -10 1202.15 80.8041  25
   7   8  -9 51.9232 40.8912  25
   7   8  -8 2377.22 115.202  18
   7   8  -8 2872.95 128.277  25
   7   8  -7 68.2070 84.9121  18
   7   8  -6 1798.65 124.803  18
   7   8  -2 4601.75 199.141  18
   7   8  -1 1380.58 93.0502  19
   7   8  -1 238.416 132.363  18
   7   8   0-10.0531 45.3059  19
   7   8   0 304.317 76.4893  18
   7   8   1 478.887 60.9861  19
   7   9  -4 376.533 51.7312  18
  -8  12   4 1319.67 89.0176  20
  -8  12   3 491.637 64.2536  20
   8 -12  -2 1605.22 83.0171  21
   8 -12  -1-5.73258 37.7550  21
   8 -12   0 3274.80 132.669  21
   8 -12   1 647.579 64.9525  21
   8 -12   2 112.103 43.0560  21
   8 -12   3 223.268 46.8843  21
  -8  11   8 81.4633 45.5135  20
  -8  11   7 211.209 57.2207  20
  -8  11   6 3701.92 171.972  20
  -8  11   5 638.765 87.4175  20
   8 -11  -4 4904.94 174.829  21
   8 -11  -3 2756.95 135.093  21
   8 -11  -2 240.727 62.3703  21
   8 -11  -1 316.519 68.9064  21
   8 -11   0-26.1064 61.9715  21
   8 -11   1 127.757 64.4347  21
   8 -11   2 290.711 69.0712  21
   8 -11   3 150.759 61.4809  21
   8 -11   3 116.517 39.5363  27
   8 -11   4 2599.49 131.086  21
   8 -11   4 2722.64 121.439  17
   8 -11   4 2480.46 113.058  27
   8 -11   5 275.941 54.1509  21
   8 -11   5 242.305 48.0000  27
   8 -11   5 253.428 49.0567  17
   8 -11   6 2586.98 109.463  21
   8 -11   6 2532.27 106.752  27
  -8  10  10 87.1239 46.5756  20
  -8  10   9 863.684 90.2661  20
  -8  10   8 1003.97 101.277  20
  -8  10   7 77.3685 71.1002  20
   8 -10  -6 75.0814 46.8088  21
  -8  10   6 48.6522 72.0764  20
   8 -10  -5 701.133 81.4073  21
   8 -10  -4 931.168 94.9822  21
   8 -10  -3 6609.78 251.254  21
   8 -10  -2 46.4028 72.0127  21
   8 -10  -1 145.676 78.5125  21
   8 -10   0-6.27368 77.8835  21
  -8  10   0 32.2325 57.0917  24
   8 -10   1 2431.03 160.936  21
   8 -10   1 2388.29 137.321  17
  -8  10  -1 2233.86 144.900  24
   8 -10   2 217.273 82.7925  21
   8 -10   2 272.680 66.8730  17
   8 -10   3 4943.99 206.785  17
   8 -10   3 4451.07 183.644  27
   8 -10   4 5973.85 229.852  17
   8 -10   4 5579.73 209.859  27
   8 -10   5 3850.83 168.854  21
   8 -10   5 3622.80 173.240  17
   8 -10   5 3692.84 161.923  27
   8 -10   6 526.314 65.1940  21
   8 -10   6 485.889 67.7222  27
   8 -10   6 431.171 69.3749  17
   8 -10   7 19.2903 36.1670  21
   8 -10   7-78.8472 50.3154  27
   8 -10   7-33.9357 47.7864  17
   8 -10   8-31.4620 40.8526  27
   8 -10   8 11.3924 37.9300  17
  -8   9  12 115.844 47.2675  20
  -8   9  11 57.1161 54.5259  20
  -8   9  10 695.249 91.0686  20
  -8   9   9 152.772 76.5645  20
  -8   9   8 167.125 83.4878  20
   8  -9  -7 3019.99 149.105  21
  -8   9   7 3134.18 191.976  20
   8  -9  -6 305.769 73.1996  21
  -8   9   6 390.344 98.5212  20
   8  -9  -5 8332.33 294.846  21
   8  -9  -4 519.969 99.3017  21
   8  -9  -3 12143.1 392.937  21
   8  -9  -2 3381.09 195.758  21
   8  -9  -1 5194.50 244.832  21
  -8   9   1 5190.29 244.725  24
   8  -9   0 6900.46 284.343  21
   8  -9   0 6824.62 266.970  17
   8  -9   1 179.949 78.6196  17
   8  -9   2 12299.7 385.302  17
   8  -9   2 10341.5 337.927  27
   8  -9   3 1776.83 144.015  17
   8  -9   3 1631.37 123.850  27
   8  -9   4 713.684 90.2124  27
   8  -9   4 684.242 99.9198  17
   8  -9   5 6186.17 261.989  17
   8  -9   5 7128.35 253.820  27
   8  -9   6 2721.57 139.317  21
   8  -9   6 2616.24 160.652  17
   8  -9   6 2914.40 152.836  27
   8  -9   7 188.233 66.2533  27
   8  -9   7 219.066 68.6904  17
   8  -9   8 51.6909 51.7343  27
   8  -9   8 91.3906 55.2739  17
   8  -9   9-8.00291 40.5990  27
   8  -9   9-22.6717 42.0708  17
  -8   8  13 3535.77 152.178  20
  -8   8  12 14.2774 60.6478  20
  -8   8  11 7150.23 270.139  20
  -8   8  11 6537.50 241.902  29
  -8   8  10 78.3384 78.5693  20
  -8   8   9 6858.50 293.846  20
   8  -8  -8 450.190 78.7965  21
  -8   8   8 421.969 106.882  20
   8  -8  -7-23.0455 66.1344  21
  -8   8   7 32.1352 87.2295  20
   8  -8  -6 2237.96 154.768  21
  -8   8   6 2556.32 187.615  20
   8  -8  -5 18548.0 526.054  21
   8  -8  -4 308.142 92.1039  21
   8  -8  -3 93.6407 88.5205  21
   8  -8  -2 12074.0 405.354  21
   8  -8  -2 11811.0 380.088  17
   8  -8  -1 7774.81 314.175  21
   8  -8  -1 7577.11 296.685  17
   8  -8   0 453.440 106.392  21
   8  -8   0 447.400 96.1413  17
   8  -8   1 1455.42 140.737  17
   8  -8   1 1493.13 118.753  27
   8  -8   2 1678.70 151.115  17
   8  -8   2 1439.51 122.036  27
   8  -8   3 11326.6 389.921  17
   8  -8   3 9958.37 341.808  27
   8  -8   4 42.5389 74.5214  27
   8  -8   4 61.6758 82.7274  17
   8  -8   5 10.2405 76.7319  27
   8  -8   5-29.0943 83.2561  17
   8  -8   6 12699.6 419.314  17
   8  -8   6 13633.0 403.293  27
   8  -8   7-22.1279 70.5481  27
   8  -8   7 7.66440 69.2704  17
   8  -8   8 1533.80 118.312  17
   8  -8   8 1525.85 112.585  27
   8  -8   8 1276.37 113.917  23
   8  -8   9 2475.85 130.426  17
   8  -8   9 2473.64 124.748  27
   8  -8   9 2127.70 131.847  23
   8  -8  10 1219.02 78.1455  17
   8  -8  10 1202.07 75.7671  27
  -8   7  14 47.9033 49.4987  20
  -8   7  13 4399.33 195.052  20
  -8   7  13 4230.90 170.473  29
  -8   7  12 119.568 75.3517  20
  -8   7  12 53.2123 60.1979  29
  -8   7  11-7.02974 79.1283  20
  -8   7  11-71.4991 77.0973  29
   8  -7 -10 1178.29 97.5449  21
  -8   7  10 991.052 127.260  20
   8  -7  -9 912.132 98.4946  21
  -8   7   9 948.922 132.817  20
   8  -7  -8-10.8086 65.7650  21
  -8   7   8 126.595 96.5333  20
   8  -7  -7 333.343 84.8351  21
  -8   7   7 428.492 105.324  20
   8  -7  -6 11636.2 386.095  21
  -8   7   6 11830.7 420.168  20
   8  -7  -5 309.113 96.6958  21
   8  -7  -4 19489.7 558.847  21
   8  -7  -3 23694.5 644.182  21
   8  -7  -3 23349.4 624.345  17
   8  -7  -2 597.161 113.477  21
   8  -7  -2 493.956 97.2177  17
   8  -7  -1 9774.79 355.986  21
   8  -7  -1 9877.89 355.831  17
   8  -7   0 840.585 117.188  21
   8  -7   0 795.749 115.878  17
   8  -7   1 295.482 76.2481  27
   8  -7   1 492.143 102.946  17
   8  -7   2 433.127 90.5502  27
   8  -7   2 396.688 98.0180  17
   8  -7   3 16531.1 504.316  17
   8  -7   3 14490.5 452.901  27
   8  -7   4 530.293 102.640  27
   8  -7   4 550.462 112.628  17
   8  -7   5 598.924 103.238  27
   8  -7   5 492.920 107.011  17
   8  -7   6 4772.15 240.378  17
   8  -7   6 5051.08 234.936  27
   8  -7   7 2004.83 150.061  17
   8  -7   7 2099.93 146.643  27
   8  -7   8 7162.11 258.359  27
   8  -7   8 7120.08 266.306  17
   8  -7   9 580.608 88.1389  23
   8  -7   9 739.079 82.5274  17
   8  -7   9 656.072 80.7302  27
   8  -7  10 2062.03 106.267  17
   8  -7  10 2168.20 109.058  27
   8  -7  10 2050.01 127.987  23
  -8   6  15 5015.30 187.771  20
  -8   6  14 236.931 72.7566  20
  -8   6  14 289.108 62.0544  29
  -8   6  13 6312.33 257.853  20
  -8   6  13 5839.79 238.126  29
  -8   6  12 641.540 106.936  20
  -8   6  12 515.054 100.502  29
  -8   6  11 352.349 101.903  20
  -8   6  11 161.470 97.1390  29
   8  -6 -10 1343.48 116.672  21
  -8   6  10 1372.12 147.513  20
   8  -6  -9 259.046 77.4280  21
  -8   6   9 313.146 101.186  20
   8  -6  -8-44.5068 77.5782  21
  -8   6   8 81.6579 91.8496  20
   8  -6  -7 385.424 89.2613  21
  -8   6   7 142.919 85.0116  20
   8  -6  -6 9768.37 348.331  21
  -8   6   6 9665.36 366.608  20
   8  -6  -5 40204.8 962.666  21
   8  -6  -5 39774.1 938.557  17
   8  -6  -4 1853.07 157.641  21
   8  -6  -4 1608.02 140.013  17
   8  -6  -3 6407.92 275.531  21
   8  -6  -3 6171.42 264.884  17
   8  -6  -2 776.234 111.869  21
   8  -6  -2 832.082 113.108  17
   8  -6  -1 3067.41 189.056  21
   8  -6  -1 3421.55 200.123  17
   8  -6   0 19750.0 563.635  21
   8  -6   0 20547.0 585.005  17
   8  -6   1 6556.79 270.793  21
   8  -6   1 6983.58 296.754  17
   8  -6   1 6134.72 253.118  27
   8  -6   2 598.815 97.0687  21
   8  -6   2 605.239 97.0352  27
   8  -6   2 808.068 118.979  17
   8  -6   3 4542.79 240.138  17
   8  -6   3 4324.39 214.385  27
   8  -6   4 73.1086 82.1995  27
   8  -6   4 20.0220 82.3742  17
   8  -6   5 2000.25 163.710  17
   8  -6   5 1976.77 155.469  27
   8  -6   6 22097.9 632.163  17
   8  -6   6 23908.6 626.202  27
   8  -6   7 2272.16 159.843  17
   8  -6   7 2571.70 166.700  27
   8  -6   8 4165.85 221.668  23
   8  -6   8 4407.76 205.669  17
   8  -6   8 4427.34 204.325  27
   8  -6   9 4086.85 211.750  23
   8  -6   9 4627.44 190.414  17
   8  -6   9 4647.07 193.610  27
   8  -6  10 27.9770 59.1736  23
   8  -6  10 44.2197 48.0816  27
   8  -6  11 281.846 61.5081  23
   8  -6  11 323.462 44.5643  27
  -8   5  16 2969.88 133.895  20
  -8   5  15 5918.32 228.217  20
  -8   5  15 5979.05 211.333  29
  -8   5  14 180.788 78.0154  20
  -8   5  14 259.721 72.0380  29
  -8   5  13 3367.06 194.627  20
  -8   5  13 3225.52 192.042  29
  -8   5  12 3191.29 201.721  20
  -8   5  12 2934.78 202.600  29
  -8   5  11 64.2596 88.2696  20
  -8   5  11 52.3060 96.2426  29
   8  -5 -10 9459.34 328.110  21
  -8   5  10 9517.75 371.901  20
   8  -5  -9 479.119 99.9041  21
  -8   5   9 543.845 111.601  20
   8  -5  -8 967.691 121.206  21
  -8   5   8 977.903 130.036  20
   8  -5  -7 8186.33 308.926  21
  -8   5   7 7250.25 314.420  20
   8  -5  -7 8180.79 292.867  17
   8  -5  -6 81575.2 1725.95  21
   8  -5  -6 78053.1 1704.35  17
   8  -5  -5 11681.5 387.237  21
   8  -5  -5 11102.2 372.042  17
   8  -5  -4 54798.2 1236.48  21
   8  -5  -4 54090.9 1233.47  17
   8  -5  -3 9550.07 340.770  21
   8  -5  -3 9428.57 342.514  17
   8  -5  -2 37046.1 906.402  21
   8  -5  -2 38560.3 923.473  17
   8  -5  -1 1395.29 129.844  21
   8  -5  -1 1589.57 142.245  17
   8  -5   0 8800.01 316.157  21
   8  -5   0 8721.60 539.159  12
   8  -5   0 9236.61 343.071  17
   8  -5   0 8497.71 297.101  27
   8  -5   1 34993.8 848.209  21
   8  -5   1 33675.2 839.677  27
   8  -5   2 280.670 81.8744  27
   8  -5   2 415.149 97.7218  17
   8  -5   3 2046.36 301.965  11
   8  -5   3 2138.03 169.893  17
   8  -5   3 2196.61 157.147  27
   8  -5   4 12064.6 424.496  17
   8  -5   4 13227.7 420.180  27
   8  -5   5 377.311 98.5263  27
   8  -5   5 255.004 87.1462  17
   8  -5   6 14011.2 453.733  17
   8  -5   6 14748.8 452.091  27
   8  -5   7 3602.98 193.421  17
   8  -5   7 3642.89 196.009  27
   8  -5   8 20.5445 78.0606  23
   8  -5   8 158.365 77.0281  27
   8  -5   8 175.431 63.8533  17
   8  -5   9 16128.2 497.050  23
   8  -5   9 17354.7 458.174  27
   8  -5  10 1431.53 124.107  23
   8  -5  10 1445.26 97.2530  27
   8  -5  11 1922.18 121.026  23
   8  -5  11 1828.41 87.7768  27
  -8   4  16 3403.44 156.584  20
  -8   4  16 3177.21 142.143  29
  -8   4  15 7613.46 275.718  20
  -8   4  15 7301.52 263.183  29
  -8   4  14 5569.01 248.772  20
  -8   4  14 5655.31 249.071  29
  -8   4  13 270.728 92.3602  20
  -8   4  13 253.681 95.3011  29
  -8   4  12 5466.44 265.940  20
  -8   4  12 5128.78 274.611  29
  -8   4  11-36.6277 89.8175  20
  -8   4  11 1.28586 100.500  29
   8  -4 -10 765.438 108.471  21
  -8   4  10 845.283 127.912  20
   8  -4  -9 43157.9 1007.91  21
  -8   4   9 42549.3 1043.90  20
   8  -4  -9 42080.4 982.741  17
   8  -4  -8 13508.2 426.579  21
  -8   4   8 12706.3 434.555  20
   8  -4  -8 13205.1 409.804  17
   8  -4  -7 106993. 2230.28  21
   8  -4  -7 105346. 2216.41  17
   8  -4  -6 33059.2 806.309  21
   8  -4  -6 31753.3 798.737  17
   8  -4  -5 13852.6 431.374  21
   8  -4  -5 14057.8 433.155  17
   8  -4  -4-96.0348 150.062   8
   8  -4  -4 44.7933 73.1805  21
   8  -4  -4 34.4478 70.6534  17
   8  -4  -3-166.621 124.883   8
   8  -4  -3 2.27467 71.7626  21
   8  -4  -3-52.0033 78.0698  17
   8  -4  -2 5100.38 430.611  12
   8  -4  -2 5852.39 258.031  17
   8  -4  -2 5835.50 460.716   8
   8  -4  -1 743.384 94.8451  21
   8  -4  -1 710.452 180.971  12
   8  -4  -1 716.931 107.506  17
   8  -4   0 494.075 165.339  12
   8  -4   0 578.064 87.0912  27
   8  -4   0 595.620 98.4117  17
   8  -4   1 1076.71 122.571  17
   8  -4   1 897.332 105.811  27
   8  -4   2 174.564 135.885  11
   8  -4   2 162.045 77.0009  27
   8  -4   2 155.432 83.6901  17
   8  -4   3 3973.30 416.537  11
   8  -4   3 4446.88 229.382  17
   8  -4   3 4231.16 215.690  27
   8  -4   4 11156.1 391.432  17
   8  -4   4 11664.7 389.949  27
   8  -4   5 1403.04 134.920  17
   8  -4   5 1433.92 139.630  27
   8  -4   6 23564.3 645.027  17
   8  -4   6 25519.6 663.467  27
   8  -4   7 5388.67 241.615  27
   8  -4   8 2506.24 178.502  23
   8  -4   8 2816.43 166.109  27
   8  -4   9 3314.00 195.315  23
   8  -4   9 3527.00 169.272  27
   8  -4  10 247.395 78.7300  23
   8  -4  10 196.708 56.3973  27
   8  -4  11 1437.97 108.632  23
  -8   3  16 151.928 62.7815  20
  -8   3  16 169.942 60.5694  29
  -8   3  15 7368.17 280.985  20
  -8   3  15 7129.08 275.242  29
  -8   3  14 144.150 77.2329  20
  -8   3  14 205.877 92.3216  29
  -8   3  13 110.453 90.5441  20
  -8   3  13 65.3905 92.3740  29
  -8   3  12 2461.89 181.628  20
  -8   3  12 2360.72 193.487  29
  -8   3  11 1986.28 169.660  20
  -8   3  11 1844.86 184.443  29
   8  -3 -10 3538.37 201.199  21
  -8   3  10 3802.01 219.351  20
   8  -3 -10 3798.18 196.562  17
   8  -3  -9-41.0778 94.9608  21
   8  -3  -9 54.6956 112.225  12
   8  -3  -9 80.4790 83.1099  17
   8  -3  -8 5462.33 254.296  21
   8  -3  -8 5404.74 432.394  12
   8  -3  -8 6069.89 259.352  17
   8  -3  -7 28342.7 713.037  21
   8  -3  -7 27378.8 708.139  17
   8  -3  -6 106.923 85.2542  21
   8  -3  -6-22.4495 123.213  12
   8  -3  -6 20.1451 70.1642  17
   8  -3  -5 6075.80 252.718  21
   8  -3  -5 5424.46 450.814  12
   8  -3  -5 6115.70 258.129  17
   8  -3  -5 5804.66 477.219   8
   8  -3  -4 8668.90 572.156  12
   8  -3  -4 10106.7 614.698   8
   8  -3  -3 6026.27 471.380  12
   8  -3  -3 6462.55 481.471   8
   8  -3  -2 5911.67 460.133  12
   8  -3  -1 2664.70 311.080  12
   8  -3   0 4488.17 383.306  12
   8  -3   0 5161.63 240.208  17
   8  -3   1 5295.24 449.864  11
   8  -3   1 5204.65 243.359  17
   8  -3   1 4932.11 221.757  27
   8  -3   2 632.953 184.914  11
   8  -3   2 727.385 101.927  27
   8  -3   2 771.965 109.115  17
   8  -3   3 363.947 167.320  11
   8  -3   3 391.213 95.0718  27
   8  -3   3 371.529 89.7141  17
   8  -3   4 7244.44 295.066  17
   8  -3   4 8247.27 311.950  27
   8  -3   5 602.821 110.229  27
   8  -3   6 21456.7 595.795  27
   8  -3   7 19832.3 550.930  27
   8  -3   8 2331.93 171.468  23
   8  -3   8 2452.51 156.149  27
   8  -3   9 3192.32 189.270  23
   8  -3   9 3554.23 166.013  27
   8  -3  10 1028.95 109.452  23
   8  -3  10 1164.37 83.2258  27
   8  -3  11 130.361 59.2803  23
  -8   2  17 3485.42 148.549  29
  -8   2  16 1458.76 116.269  29
  -8   2  15 13879.4 428.936  20
  -8   2  15 14500.3 436.702  29
  -8   2  14 82.9176 72.9541  20
  -8   2  14 108.720 97.7472  29
  -8   2  13 1902.02 159.822  20
  -8   2  13 1944.34 176.186  29
  -8   2  12 2975.01 197.332  20
   8  -2 -12 2406.01 158.283  17
  -8   2  12 2705.32 207.053  29
  -8   2  11 10679.4 388.208  20
   8  -2 -11 10540.6 359.472  17
  -8   2  11 10456.1 415.476  29
   8  -2 -10 66653.9 1457.32  17
  -8   2  10 64513.9 1525.35  29
   8  -2  -9 27683.4 728.704  21
   8  -2  -9 25861.9 1022.54  12
   8  -2  -8 2718.81 178.715  21
   8  -2  -8 2681.20 303.470  12
   8  -2  -8 2850.54 180.524  17
   8  -2  -7 603.948 105.657  21
   8  -2  -7 646.777 165.813  12
   8  -2  -7 897.191 117.692  17
   8  -2  -6 2808.72 171.256  21
   8  -2  -6 2711.51 318.337  12
   8  -2  -6 2682.76 173.593  17
   8  -2  -6 2591.07 322.500   8
   8  -2  -5 1658.41 258.736  12
   8  -2  -5 2256.50 156.075  17
   8  -2  -4 24101.7 1000.65  12
   8  -2  -3 19444.4 876.672  12
   8  -2  -2 7001.66 498.845  12
   8  -2  -1 36223.7 1256.86  12
   8  -2   0 2859.98 311.182  12
   8  -2   0 3412.40 357.189  11
   8  -2   0 3017.36 181.133  17
   8  -2   0 3423.01 177.557  27
   8  -2   1 2748.84 296.370  12
   8  -2   1 2588.14 330.178  11
   8  -2   1 2440.60 164.547  17
   8  -2   1 2350.65 156.258  27
   8  -2   2 84.9185 139.007  11
   8  -2   2 23.5799 75.5115  27
   8  -2   2-19.2842 69.1263  17
   8  -2   3 158.237 128.198  11
   8  -2   3 35.9547 77.5842  27
   8  -2   4 142.494 84.8875  27
   8  -2   5 5771.30 278.901  19
   8  -2   5 5832.72 263.069  27
   8  -2   6 14709.0 486.328  19
   8  -2   6 14633.5 453.899  27
   8  -2   7 7955.41 327.462  19
   8  -2   7 6925.65 276.683  27
   8  -2   8 3222.51 194.440  23
   8  -2   8 3618.91 178.965  27
   8  -2   9 2637.23 169.640  23
   8  -2   9 2825.88 139.860  27
   8  -2  10 1647.19 125.072  23
   8  -2  11 1213.80 95.0281  23
  -8   1  17 245.693 59.0753  29
  -8   1  16 2246.01 145.091  29
  -8   1  15 21381.9 585.028  29
  -8   1  14 11879.4 399.871  20
  -8   1  14 12240.4 414.717  29
  -8   1  13 1781.39 154.357  20
  -8   1  13 1771.48 165.430  29
  -8   1  12 18014.9 542.259  20
   8  -1 -12 17665.3 516.921  17
  -8   1  12 18697.3 571.794  29
   8  -1 -11 4335.56 227.734  17
  -8   1  11 4784.67 261.647  29
   8  -1 -10 1883.65 155.424  17
  -8   1  10 1955.01 177.470  29
   8  -1  -9 1467.51 220.609  12
   8  -1  -9 1898.95 155.837  17
  -8   1   9 1913.63 172.761  29
   8  -1  -8 170.935 101.323  12
  -8   1   8 248.239 92.9559  29
   8  -1  -8 326.491 98.7137  17
   8  -1  -7 1939.55 146.600  21
   8  -1  -7 1707.42 245.785  12
   8  -1  -7 2028.03 158.637  17
   8  -1  -6 8380.42 303.993  21
   8  -1  -6 7760.38 530.802  12
   8  -1  -6 8335.62 316.325  17
   8  -1  -5 9946.60 607.471  12
   8  -1  -5 10801.5 365.743  17
   8  -1  -4 19752.7 884.221  12
   8  -1  -3 2334.91 303.567  12
   8  -1  -2 151.646 137.421  12
   8  -1  -1 1099.69 216.140  12
   8  -1  -1 1206.73 220.817  11
   8  -1  -1 1198.07 121.523  17
   8  -1   0 4857.77 407.202  12
   8  -1   0 5087.61 443.923  11
   8  -1   0 4536.41 216.841  17
   8  -1   0 4653.72 214.191  27
   8  -1   1 5674.17 425.232  12
   8  -1   1 5373.12 473.375  11
   8  -1   1 5651.78 246.218  27
   8  -1   2 1406.95 270.516  11
   8  -1   2 1521.87 137.147  27
   8  -1   3 7245.81 571.027  11
   8  -1   3 6278.37 274.637  27
   8  -1   4 4755.16 244.676  19
   8  -1   4 4811.66 237.604  27
   8  -1   5 2243.67 178.885  19
   8  -1   5 2775.72 179.131  27
   8  -1   6 729.346 127.215  19
   8  -1   6 485.326 98.3351  27
   8  -1   7 20071.4 582.356  19
   8  -1   7 19070.2 526.203  27
   8  -1   8 2111.72 169.509  19
   8  -1   8 769.176 91.1609  27
   8  -1   9 1431.24 125.504  23
   8  -1   9 1803.06 104.894  27
   8  -1  10 1977.76 127.899  23
  -8   0  17 162.602 55.0104  29
  -8   0  16 842.769 98.0001  29
  -8   0  15 647.390 104.450  29
   8   0 -15 704.751 76.3491  16
  -8   0  14 158.082 86.8636  29
  -8   0  13 2936.78 197.326  29
   8   0 -12 2048.79 160.637  17
  -8   0  12 2257.19 179.523  29
   8   0 -11 4108.29 223.533  17
  -8   0  11 3855.18 229.193  29
  -8   0  10 598.616 114.186  29
   8   0 -10 463.542 107.121  17
  -8   0   9 681.646 112.945  29
   8   0  -9 635.299 118.710  17
   8   0  -8-11.6717 104.172  12
   8   0  -8 86.8106 83.8590  17
   8   0  -7 3641.15 350.694  12
   8   0  -7 3731.53 210.980  17
   8   0  -6 27632.9 1110.20  12
   8   0  -6 32446.0 798.695  17
   8   0  -5 158.782 143.046  12
   8   0  -5 270.295 94.4119  17
   8   0  -4 31130.3 1191.78  12
   8   0  -4 34369.5 833.712  17
   8   0  -3 60637.0 1814.80  12
   8   0  -3 60761.0 1353.28  17
   8   0  -2 297.141 148.838  12
   8   0  -2 146.639 76.0316  17
   8   0  -2-76.4257 86.0931  27
   8   0  -1-89.0869 142.533  12
   8   0  -1 99.0766 70.3098  27
   8   0   0 2295.35 284.681  12
   8   0   0 2004.69 294.440  11
   8   0   0 2289.55 151.208  27
   8   0   1 136.943 123.534  12
   8   0   1 53.7996 120.835  11
   8   0   1 195.109 81.2221  27
   8   0   2 18519.7 933.146  11
   8   0   2 16585.9 495.100  27
   8   0   3 186.998 87.1386  27
   8   0   4 6312.34 287.157  19
   8   0   4 5872.83 259.419  27
   8   0   5 12.1418 101.180  19
   8   0   5 60.8204 77.7739  27
   8   0   6-88.6726 102.939  19
   8   0   6-57.2710 85.0305  27
   8   0   7 3204.68 203.820  19
   8   0   7 3516.62 169.522  27
   8   0   8 3182.93 193.654  19
   8   0   8 3506.54 153.890  27
   8   0   9 206.278 66.3624  23
   8   0   9 953.494 121.049  19
   8   0  10-53.3846 50.9255  23
  -8  -1  17 6308.92 209.075  29
  -8  -1  16 1958.52 127.823  29
  -8  -1  15 900.709 106.921  29
   8   1 -15 946.060 82.5537  16
  -8  -1  14 3257.87 188.508  29
   8   1 -14 3190.04 162.720  16
  -8  -1  13-18.6786 83.9009  29
   8   1 -12 2171.30 167.150  17
  -8  -1  12 2276.69 169.957  29
   8   1 -11 4154.78 232.010  17
  -8  -1  11 4581.38 235.397  29
   8   1 -10 10467.6 382.191  17
   8   1  -9 1176.91 139.520  17
   8   1  -8 1269.38 206.543  12
   8   1  -8 1775.74 159.514  17
   8   1  -7 2147.19 273.412  12
   8   1  -7 2535.41 179.938  17
   8   1  -6 247.509 128.622  12
   8   1  -6 211.977 97.2179  17
   8   1  -5 4176.20 385.032  12
   8   1  -5 4642.50 230.838  17
   8   1  -4 16194.2 802.996  12
   8   1  -4 17651.3 506.885  17
   8   1  -3 13940.8 736.342  12
   8   1  -3 14920.7 442.482  17
   8   1  -3 14201.5 401.905  27
   8   1  -2 334.161 162.143  12
   8   1  -2 1040.27 119.755  27
   8   1  -1 716.854 183.215  12
   8   1  -1 1189.73 120.549  27
   8   1   0 229.266 81.1755  27
   8   1   1 8612.98 314.819  27
   8   1   2 11984.8 392.290  27
   8   1   3 8632.43 336.931  19
   8   1   3 7642.83 299.341  27
   8   1   4 20.9932 82.2164  19
   8   1   4 415.022 105.937  27
   8   1   5 511.461 108.990  19
   8   1   5 1093.53 130.119  27
   8   1   6 6119.00 282.509  19
   8   1   6 7196.82 256.108  27
   8   1   7-119.005 95.4826  19
   8   1   7 3620.52 150.503  27
   8   1   8 183.128 95.4121  19
   8   1   8 5019.56 163.405  27
   8   1   9 513.013 93.5625  19
  -8  -2  16 1238.99 94.2863  29
  -8  -2  15 1.48199 57.1235  29
   8   2 -15 84.4986 45.8621  16
  -8  -2  14 6803.30 264.057  29
   8   2 -14 6966.29 246.284  16
  -8  -2  13 4914.25 228.611  29
   8   2 -13 5351.95 227.393  16
  -8  -2  12 5795.54 255.813  29
   8   2 -12 6108.01 261.844  16
   8   2 -11-243.869 123.706  17
   8   2 -11 96.8010 90.9666  16
   8   2 -10-181.653 116.289  17
   8   2  -9 379.335 111.864  17
   8   2  -8 2017.77 170.926  17
   8   2  -7 5204.11 254.302  17
   8   2  -6 583.588 169.234  12
   8   2  -6 868.379 157.611  18
   8   2  -6 773.608 120.380  17
   8   2  -5 698.847 180.280  12
   8   2  -5 496.902 153.837  18
   8   2  -5 673.713 112.818  17
   8   2  -4 4527.17 409.053  12
   8   2  -4 5069.15 266.800  18
   8   2  -3 2082.02 228.170  18
   8   2  -3 8811.32 284.852  27
   8   2  -2-316.535 259.186  18
   8   2  -2 5373.06 224.420  27
   8   2  -1 4375.31 226.133  27
   8   2   0 7464.90 357.561  18
   8   2   0 10796.0 347.128  27
   8   2   1 1821.21 223.218  18
   8   2   1 6145.03 256.940  27
   8   2   2 30388.4 747.340  18
   8   2   2 25212.3 669.278  27
   8   2   3 5164.35 264.008  19
   8   2   3 4643.71 271.714  18
   8   2   4 1025.67 138.715  19
   8   2   4 1129.88 182.656  18
   8   2   5 151.289 96.1601  19
   8   2   5 6741.99 232.496  27
   8   2   6 1407.63 159.946  19
   8   2   6 10049.5 248.956  27
   8   2   7 1783.15 138.651  19
   8   2   8 2588.29 150.704  19
   8   2   9 1836.38 115.312  19
  -8  -3  15 187.605 51.8298  29
   8   3 -15 180.633 46.1489  16
   8   3 -14 7019.95 241.015  16
   8   3 -13 2712.14 155.908  16
   8   3 -12 165.292 78.2094  16
   8   3 -11 200.906 91.8149  16
   8   3 -10 462.876 102.481  16
   8   3  -9 8703.74 341.181  17
   8   3  -9 9394.82 345.202  16
   8   3  -8 1898.70 162.765  17
   8   3  -8 1956.66 157.158  16
   8   3  -7 25.3065 91.7076  17
   8   3  -7 61.0087 79.7201  16
   8   3  -6 342.007 156.252  18
   8   3  -6 348.609 105.699  17
   8   3  -6 302.896 90.3856  16
   8   3  -5 3918.59 247.363  18
   8   3  -5 3569.49 192.704  16
   8   3  -4 7034.04 332.060  18
   8   3  -3 18922.0 576.665  18
   8   3  -2 102.662 198.188  18
   8   3  -1 739.286 204.065  18
   8   3   0 649.757 211.262  18
   8   3   1 108.690 195.761  18
   8   3   2 2410.15 170.797  19
   8   3   2 2272.54 220.760  18
   8   3   3 3232.23 199.897  19
   8   3   3 3430.90 227.837  18
   8   3   4 3594.66 204.130  19
   8   3   4 3835.16 216.033  18
   8   3   5 366.656 92.1072  19
   8   3   6 2378.97 153.792  19
   8   3   7 904.919 95.9999  19
   8   3   8 7634.07 244.030  19
   8   4 -15 1375.84 77.7960  16
   8   4 -14 6597.62 218.339  16
   8   4 -13 882.883 92.0595  16
   8   4 -12 1057.07 109.883  16
   8   4 -11 1376.83 125.989  16
   8   4 -10 1000.77 121.888  16
   8   4  -9 1831.56 148.028  16
   8   4  -8 7515.20 296.921  16
   8   4  -7 2286.12 161.436  18
   8   4  -7 117.132 79.3231  16
   8   4  -6 85.9956 153.669  18
   8   4  -6 159.874 75.2980  16
   8   4  -5 10335.5 377.324  18
   8   4  -5 9405.53 326.997  16
   8   4  -4 14332.7 482.293  18
   8   4  -3 1295.70 221.429  18
   8   4  -2 5810.03 319.792  18
   8   4  -1 26015.8 707.757  18
   8   4   0 3227.97 255.429  18
   8   4   1 807.053 205.988  18
   8   4   2 4118.72 213.725  19
   8   4   2 4984.76 262.268  18
   8   4   3 16652.3 494.471  19
   8   4   3 17446.9 474.926  18
   8   4   4 107.278 72.1085  19
   8   4   5-24.3673 60.6236  19
   8   4   6 112.382 56.8952  19
   8   4   7 128.119 51.0657  19
   8   5 -14 1270.59 86.6324  25
   8   5 -13 2003.33 113.212  16
   8   5 -13 1911.86 116.130  25
   8   5 -12 278.166 68.5678  16
   8   5 -12 173.535 59.2626  25
   8   5 -11 2271.56 141.484  16
   8   5 -11 1899.11 130.020  25
   8   5 -10 132.436 71.4262  16
   8   5 -10 88.3079 59.2557  25
   8   5  -9 698.688 91.5056  25
   8   5  -9 758.108 99.9120  16
   8   5  -8 3531.08 171.735  18
   8   5  -8 3240.84 177.178  16
   8   5  -7 327.896 119.373  18
   8   5  -7-5.39564 67.2842  16
   8   5  -6 419.382 147.773  18
   8   5  -6 176.884 74.0551  16
   8   5  -5 1097.13 177.333  18
   8   5  -4 3262.67 238.553  18
   8   5  -3 3735.89 253.821  18
   8   5  -2 2130.18 229.422  18
   8   5  -1 1718.19 214.693  18
   8   5   0 4338.38 252.196  18
   8   5   1 11160.8 362.169  19
   8   5   1 12252.2 383.721  18
   8   5   2 960.739 103.876  19
   8   5   2 1267.73 148.569  18
   8   5   3 99.2052 61.6033  19
   8   5   3 358.895 112.546  18
   8   5   4 1073.00 94.5696  19
   8   5   5 2264.54 119.532  19
   8   6 -12 124.179 44.3325  25
   8   6 -11 157.318 49.5940  25
   8   6 -10 327.303 60.5336  25
   8   6  -9 305.954 70.5286  16
   8   6  -9 246.110 58.6194  25
   8   6  -8 19534.2 485.702  18
   8   6  -7-35.8709 124.319  18
   8   6  -6 13109.6 393.921  18
   8   6  -5 262.549 148.941  18
   8   6  -4 6744.75 289.195  18
   8   6  -3 601.360 171.559  18
   8   6  -2 1593.94 190.552  18
   8   6  -1 282.656 149.381  18
   8   6   0 849.086 142.497  18
   8   6   1 815.911 126.503  18
   8   6   2 1090.95 86.6379  19
   8   6   2 707.084 99.8635  18
   8   6   3 2051.28 108.155  19
   8   7  -8 548.140 60.8868  18
   8   7  -7 9925.57 284.118  18
   8   7  -6 1402.21 117.732  18
   8   7  -5-340.917 142.418  18
   8   7  -3 531.736 120.993  18
   8   7  -2 1893.02 143.691  18
   8   7  -1-300.063 119.447  18
  -9  11   5 526.142 63.9080  20
   9 -11  -4 6251.45 187.245  21
  -9  11   4 5726.91 200.321  20
   9 -11  -3 13.2397 40.5875  21
  -9  11   3 10.0980 42.6565  20
   9 -11  -2 82.1166 47.0076  21
  -9  11   2 66.1868 44.7271  20
   9 -11  -1 1703.78 102.841  21
   9 -11   0 3538.09 148.727  21
   9 -11   1 2985.94 133.270  21
   9 -11   2 318.553 53.9293  21
   9 -11   3 75.9568 39.4374  21
  -9  10   8 1626.12 103.272  20
   9 -10  -7 315.763 46.1699  21
  -9  10   7 370.203 67.2642  20
   9 -10  -6 3084.33 132.141  21
  -9  10   6 3059.15 154.913  20
   9 -10  -5 6236.78 212.194  21
  -9  10   5 5958.50 229.449  20
   9 -10  -4 4368.62 179.677  21
  -9  10   4 4235.44 188.353  20
   9 -10  -3 2387.81 135.797  21
  -9  10   3 2044.67 129.481  20
   9 -10  -2 887.600 95.0618  21
   9 -10  -1 371.741 78.5386  21
   9 -10   0 341.184 76.6767  21
   9 -10   1 28.2283 59.9164  21
   9 -10   1-35.8570 48.1505  17
   9 -10   2 43.4378 54.1679  21
   9 -10   2-39.5473 50.2421  17
   9 -10   3 22.4198 49.5426  21
   9 -10   3 15.2266 36.6465  27
   9 -10   3 21.1291 46.2919  17
   9 -10   4 247.168 53.8299  21
   9 -10   4 241.658 46.4533  27
   9 -10   4 236.778 53.8744  17
   9 -10   5 2113.17 97.2351  21
   9 -10   5 2237.86 112.593  17
   9 -10   5 2201.45 100.170  27
  -9   9  10 637.676 72.8673  20
  -9   9  10 583.520 65.2194  29
  -9   9   9 25.0804 52.4944  20
   9  -9  -8 2156.58 109.157  21
  -9   9   8 2031.56 134.376  20
   9  -9  -7 3356.57 152.107  21
  -9   9   7 3306.51 174.411  20
   9  -9  -6 322.211 70.5649  21
  -9   9   6 334.430 78.4266  20
   9  -9  -5 6394.93 237.396  21
  -9   9   5 5774.91 245.321  20
   9  -9  -4 1156.34 113.317  21
  -9   9   4 1137.15 110.399  20
   9  -9  -3 70.0929 74.7804  21
   9  -9  -2 2838.55 169.972  21
   9  -9  -1 3823.17 194.988  21
   9  -9  -1 3553.53 172.102  17
   9  -9   0 1207.39 117.630  21
   9  -9   0 1158.14 107.089  17
   9  -9   1-1.90374 70.3395  21
   9  -9   1 65.1030 61.6822  17
   9  -9   2 4200.06 190.802  21
   9  -9   2 4439.28 199.210  17
   9  -9   3 331.549 69.2863  21
   9  -9   3 281.709 60.0879  27
   9  -9   3 381.972 76.6094  17
   9  -9   4 67.5285 52.0340  21
   9  -9   4 33.0239 49.4583  27
   9  -9   4 113.637 62.4683  17
   9  -9   5 7730.83 264.898  17
   9  -9   5 8033.67 248.932  27
   9  -9   6 2595.04 134.768  17
   9  -9   6 2843.10 127.468  27
   9  -9   7 767.446 70.6757  17
   9  -9   7 782.513 65.7273  27
  -9   8  12 84.6740 47.2143  20
  -9   8  11 6243.82 223.640  20
  -9   8  11 5843.88 212.518  29
  -9   8  10 1349.79 111.314  20
  -9   8  10 1140.38 107.535  29
   9  -8  -9 1473.81 99.2003  21
  -9   8   9 1459.78 123.027  20
   9  -8  -8 88.9388 57.9009  21
  -9   8   8 99.3536 69.4955  20
   9  -8  -7-16.3035 61.2224  21
  -9   8   7 15.2766 65.6205  20
   9  -8  -6 6672.15 257.927  21
  -9   8   6 6178.54 264.597  20
   9  -8  -5 4225.37 207.569  21
  -9   8   5 4091.88 207.866  20
   9  -8  -4 76.3359 82.2491  21
   9  -8  -3 3605.15 200.342  21
   9  -8  -3 3499.18 178.962  17
   9  -8  -2-40.8942 85.8680  21
   9  -8  -2 52.2768 66.4379  17
   9  -8  -1 1415.85 133.263  21
   9  -8  -1 1172.88 122.341  17
   9  -8   0 277.811 87.7501  21
   9  -8   0 304.387 84.9077  17
   9  -8   1 551.517 94.0341  21
   9  -8   1 713.376 104.404  17
   9  -8   2 143.199 71.0443  21
   9  -8   2 151.647 58.6729  27
   9  -8   2 236.919 88.3913  17
   9  -8   3 38.5395 60.3354  21
   9  -8   3-15.7077 58.5499  27
   9  -8   3 14.7955 71.8599  17
   9  -8   4 1952.62 144.668  17
   9  -8   4 1743.60 121.327  27
   9  -8   5 8962.44 313.578  17
   9  -8   5 9416.02 297.090  27
   9  -8   6 1979.73 129.921  17
   9  -8   6 2053.64 122.738  27
   9  -8   7 315.913 61.0514  27
   9  -8   7 240.179 59.2893  17
   9  -8   8 369.342 54.4161  27
   9  -8   8 309.926 52.1835  17
  -9   7  13 431.751 64.8879  20
  -9   7  13 349.133 54.0292  29
  -9   7  12 190.243 62.3251  20
  -9   7  12 234.195 62.2477  29
  -9   7  11 122.570 65.8409  20
  -9   7  11 138.096 72.7518  29
   9  -7 -10-52.4479 53.8165  21
  -9   7  10 16.7928 61.8083  20
   9  -7  -9 1779.40 123.507  21
  -9   7   9 1750.45 140.359  20
   9  -7  -8 235.470 80.9769  21
  -9   7   8 254.951 79.2096  20
   9  -7  -7 1806.25 139.126  21
  -9   7   7 1335.85 130.923  20
   9  -7  -6 5809.82 249.587  21
  -9   7   6 5464.76 249.128  20
   9  -7  -5 3966.14 211.357  21
   9  -7  -5 3981.25 190.934  17
   9  -7  -4 1308.38 135.280  21
   9  -7  -4 1465.66 124.788  17
   9  -7  -3 1720.51 149.260  21
   9  -7  -3 1617.66 138.109  17
   9  -7  -2 3958.48 214.888  21
   9  -7  -2 4162.08 214.793  17
   9  -7  -1 8051.49 311.358  21
   9  -7  -1 7979.03 314.786  17
   9  -7   0 501.867 97.4167  21
   9  -7   0 734.342 113.667  17
   9  -7   1 51.3597 70.6946  21
   9  -7   1 106.049 64.2465  27
   9  -7   1 127.153 89.1474  17
   9  -7   2 104.985 72.5079  21
   9  -7   2 154.984 69.4512  27
   9  -7   2 157.479 89.1118  17
   9  -7   3 2914.46 187.232  17
   9  -7   3 2737.50 162.187  27
   9  -7   4 663.833 94.3893  27
   9  -7   4 851.930 114.399  17
   9  -7   5 2619.33 164.907  17
   9  -7   5 2812.85 157.985  27
   9  -7   6 46.1512 66.6600  27
   9  -7   6 62.1774 65.5976  17
   9  -7   7 3992.91 178.868  17
   9  -7   7 4252.34 177.171  27
   9  -7   8 30.4681 49.3068  27
   9  -7   8 80.1188 43.6915  17
   9  -7   9 557.346 56.2766  27
  -9   6  14 69.7904 44.5562  20
  -9   6  14 107.257 44.4785  29
  -9   6  13 93.4817 56.7670  20
  -9   6  13 83.8801 56.2960  29
  -9   6  12 1983.81 137.247  20
  -9   6  12 1933.47 141.877  29
  -9   6  11 119.657 71.6641  20
  -9   6  11 123.284 83.0993  29
   9  -6 -10 182.108 66.0967  21
  -9   6  10 316.717 83.2823  20
   9  -6  -9 1210.92 118.341  21
  -9   6   9 1098.34 123.423  20
   9  -6  -8 1434.78 132.150  21
  -9   6   8 1362.79 133.283  20
   9  -6  -7 4365.27 220.217  21
   9  -6  -6 1688.90 147.995  21
   9  -6  -6 1787.91 135.572  17
   9  -6  -5 6369.62 274.939  21
   9  -6  -5 6351.94 262.957  17
   9  -6  -4 95.8808 85.6305  21
   9  -6  -4 77.2474 78.9852  17
   9  -6  -3 16477.6 493.899  21
   9  -6  -3 16141.1 493.607  17
   9  -6  -2 28.9573 77.4358  21
   9  -6  -2-15.7502 89.5067  17
   9  -6  -1 6036.96 264.268  21
   9  -6  -1 6589.92 285.967  17
   9  -6   0 15457.9 473.766  21
   9  -6   0 17228.0 512.893  17
   9  -6   1 61.8574 70.3411  21
   9  -6   1 57.5798 66.7845  27
   9  -6   1 72.3899 84.1245  17
   9  -6   2 984.145 129.198  17
   9  -6   2 968.160 111.069  27
   9  -6   3 225.591 86.9643  27
   9  -6   3 190.336 91.9827  17
   9  -6   4 9831.57 360.480  17
   9  -6   4 10633.5 348.928  27
   9  -6   5 2095.12 151.811  17
   9  -6   5 2284.04 151.616  27
   9  -6   6 648.390 95.8034  27
   9  -6   6 452.687 82.4721  17
   9  -6   7 63.6038 64.3245  27
   9  -6   7 48.2951 55.0018  17
   9  -6   8 9162.78 276.513  17
   9  -6   8 10325.0 295.224  27
   9  -6   9 1639.83 93.0834  27
  -9   5  14 525.020 73.9313  20
  -9   5  14 514.090 75.7968  29
  -9   5  13 5646.30 229.494  20
  -9   5  13 5664.66 235.315  29
  -9   5  12 199.286 75.6314  20
  -9   5  12 122.640 87.0204  29
  -9   5  11 169.520 75.1903  20
  -9   5  11 118.828 91.9871  29
   9  -5 -10 9.90459 72.8653  21
  -9   5  10 53.1144 74.5617  20
   9  -5  -9 139.589 83.2186  21
  -9   5   9 247.498 86.1938  20
   9  -5  -8 8063.89 307.512  21
   9  -5  -8 7860.57 289.053  17
   9  -5  -7 44.3073 86.8839  21
   9  -5  -7 66.1705 72.5663  17
   9  -5  -6 15214.4 467.172  21
   9  -5  -6 14999.9 458.082  17
   9  -5  -5 27601.9 716.612  21
   9  -5  -5 27428.5 716.032  17
   9  -5  -4 10178.0 356.338  21
   9  -5  -4 9541.19 353.924  17
   9  -5  -3 228.319 92.8187  21
   9  -5  -3 195.560 89.6597  17
   9  -5  -2 936.865 115.134  21
   9  -5  -2 949.371 121.990  17
   9  -5  -1 1334.77 126.829  21
   9  -5  -1 1183.94 134.205  17
   9  -5   0 5561.19 238.176  21
   9  -5   0 5564.59 266.179  17
   9  -5   0 5063.61 222.297  27
   9  -5   1 16209.7 490.270  17
   9  -5   1 14031.3 434.904  27
   9  -5   2 234.326 81.9955  27
   9  -5   2 241.477 92.1508  17
   9  -5   3 6213.20 280.027  17
   9  -5   3 6724.74 269.581  27
   9  -5   4 59.6240 85.6866  27
   9  -5   4 12.1716 75.2683  17
   9  -5   5-29.9457 83.0395  27
   9  -5   5 108.536 73.9224  17
   9  -5   6 1914.00 133.245  17
   9  -5   6 2017.81 142.386  27
   9  -5   7 3887.74 172.801  17
   9  -5   7 4197.35 190.508  27
   9  -5   8 11295.4 329.058  27
   9  -5   9 321.287 54.1105  27
  -9   4  15 1947.05 113.745  20
  -9   4  15 1886.01 115.582  29
  -9   4  14 683.578 84.4089  20
  -9   4  14 731.682 92.8386  29
  -9   4  13 3960.27 193.699  20
  -9   4  13 3795.33 205.078  29
  -9   4  12 3.72460 67.4431  20
  -9   4  12 31.7200 86.2949  29
  -9   4  11 988.801 112.530  20
  -9   4  11 886.496 137.004  29
   9  -4 -10 1125.00 109.427  17
  -9   4  10 1019.27 144.440  29
   9  -4  -9 1292.71 134.228  21
   9  -4  -9 1248.88 121.627  17
   9  -4  -8 447.933 102.957  21
   9  -4  -8 305.883 89.4282  17
   9  -4  -7 5649.63 259.752  21
   9  -4  -7 6011.85 261.980  17
   9  -4  -6 28093.4 725.311  21
   9  -4  -6 27686.3 726.461  17
   9  -4  -5 1575.24 143.543  21
   9  -4  -5 1522.75 145.133  17
   9  -4  -4 144.003 82.4522  21
   9  -4  -4 111.352 87.3914  17
   9  -4  -3 19195.5 547.624  21
   9  -4  -3 20564.7 580.567  17
   9  -4  -2 15854.0 468.350  21
   9  -4  -2 16269.8 502.628  17
   9  -4  -1 654.862 113.840  17
   9  -4   0 395.284 84.2891  27
   9  -4   0 268.529 95.9708  17
   9  -4   1 82.0673 74.9873  27
   9  -4   1 87.2823 80.8892  17
   9  -4   2 687.154 104.502  27
   9  -4   2 500.796 100.833  17
   9  -4   3 1802.27 149.672  17
   9  -4   3 1807.33 144.422  27
   9  -4   4 1122.93 119.068  17
   9  -4   4 1132.51 127.677  27
   9  -4   5 17722.8 509.897  17
   9  -4   5 19395.0 531.286  27
   9  -4   6 3335.53 182.761  27
   9  -4   7 13064.4 387.792  27
   9  -4   8 7606.80 253.058  27
   9  -4   9 71.4217 44.6834  27
  -9   3  16 3359.64 139.378  29
  -9   3  15 1515.04 112.252  29
  -9   3  14 324.074 69.6930  20
  -9   3  14 409.625 88.9059  29
  -9   3  13 304.390 74.7139  20
  -9   3  13 270.149 92.0729  29
  -9   3  12 234.124 77.3539  20
  -9   3  12 150.026 93.6810  29
   9  -3 -12 86.5475 57.3736  17
   9  -3 -11 10432.3 342.038  17
  -9   3  11 10759.4 401.605  29
   9  -3 -10 7370.04 282.301  17
  -9   3  10 7010.43 324.526  29
   9  -3  -9 865.769 119.811  21
   9  -3  -9 1039.35 122.678  17
   9  -3  -8 495.353 104.769  21
   9  -3  -8 549.013 107.757  17
   9  -3  -7 785.429 111.451  21
   9  -3  -7 830.827 120.964  17
   9  -3  -6 6296.77 271.410  21
   9  -3  -6 6691.15 284.102  17
   9  -3  -5 1803.65 145.588  21
   9  -3  -5 1865.89 156.004  17
   9  -3  -4 9044.54 327.697  21
   9  -3  -4 8614.67 576.101  12
   9  -3  -4 9406.07 349.483  17
   9  -3  -3 3467.30 187.620  21
   9  -3  -3 3218.53 353.132  12
   9  -3  -3 3524.74 208.056  17
   9  -3  -2 357.339 153.975  12
   9  -3  -2 427.236 100.984  17
   9  -3  -1-50.2015 87.6519  17
   9  -3  -1 98.7908 66.7542  27
   9  -3   0 4666.72 236.270  17
   9  -3   0 4593.50 215.026  27
   9  -3   1 2341.13 169.569  17
   9  -3   1 2557.77 166.515  27
   9  -3   2 165.394 86.3927  27
   9  -3   2 123.667 77.9383  17
   9  -3   3 2895.28 177.878  17
   9  -3   3 3389.05 192.613  27
   9  -3   4 8267.52 315.488  27
   9  -3   5 3785.80 203.568  27
   9  -3   6 3006.94 172.863  27
   9  -3   7 7316.05 263.476  27
   9  -3   8 1130.94 91.9724  27
   9  -3   9 823.453 67.6751  27
  -9   2  16 3011.82 137.100  29
  -9   2  15 3564.41 170.849  29
  -9   2  14 101.784 57.8923  20
  -9   2  14 40.5416 72.1098  29
  -9   2  13 4094.61 215.585  29
  -9   2  12 379.272 103.439  29
   9  -2 -12 336.779 81.6366  17
   9  -2 -11 4234.37 213.363  17
  -9   2  11 4271.25 241.712  29
   9  -2 -10 12074.7 395.331  17
  -9   2  10 11672.1 428.435  29
   9  -2  -9 11572.8 386.970  17
  -9   2   9 10615.8 406.271  29
   9  -2  -8 3792.54 215.098  17
   9  -2  -7 3557.95 202.403  21
   9  -2  -7 4001.86 220.982  17
   9  -2  -6 664.273 105.957  21
   9  -2  -6 742.021 119.630  17
   9  -2  -5 1814.34 145.475  21
   9  -2  -5 2088.97 165.613  17
   9  -2  -4 12563.0 402.916  21
   9  -2  -4 12327.6 695.843  12
   9  -2  -4 14147.6 443.695  17
   9  -2  -3 1204.27 234.428  12
   9  -2  -3 1265.91 134.721  17
   9  -2  -2 37973.7 1349.44  12
   9  -2  -2 40769.6 977.045  17
   9  -2  -1 2774.27 182.694  17
   9  -2  -1 2836.88 165.251  27
   9  -2   0 2362.99 167.826  17
   9  -2   0 2663.60 165.405  27
   9  -2   1 61.8349 72.0476  17
   9  -2   1 67.6391 75.1847  27
   9  -2   2 2401.13 164.277  27
   9  -2   3 1468.43 139.005  27
   9  -2   4 70.3263 85.3004  27
   9  -2   5 98.7872 83.6901  27
   9  -2   6 6954.74 264.552  27
   9  -2   7 5693.36 217.702  27
   9  -2   8 166.240 58.3702  27
   9  -2   9 1141.65 73.1672  27
  -9   1  16 70.9602 48.1447  29
  -9   1  15 785.064 91.7197  29
   9  -1 -15 649.240 64.0771  16
  -9   1  14 6055.81 249.098  29
  -9   1  13 489.919 97.4048  29
   9  -1 -12 8321.25 310.560  17
  -9   1  12 9520.12 343.398  29
  -9   1  11 618.089 113.257  29
   9  -1 -11 577.288 107.651  17
   9  -1 -10 2930.31 191.386  17
  -9   1  10 3012.23 197.653  29
   9  -1  -9 13185.8 427.344  17
  -9   1   9 12254.0 431.292  29
   9  -1  -8 2514.88 181.817  17
   9  -1  -7 19428.5 567.333  17
   9  -1  -6 649.568 118.471  17
   9  -1  -5 1482.33 147.331  17
   9  -1  -4 19890.9 574.056  17
   9  -1  -3 14334.8 453.699  17
   9  -1  -2 14573.6 444.945  17
   9  -1  -2 13112.7 398.261  27
   9  -1  -1 5.46646 68.0263  17
   9  -1  -1-12.7897 65.1523  27
   9  -1   0 159.529 71.7955  17
   9  -1   0 101.236 76.9595  27
   9  -1   1 173.220 83.0820  27
   9  -1   2-13.7688 78.4072  27
   9  -1   3 152.057 81.3221  27
   9  -1   4 136.193 83.4176  27
   9  -1   5 406.703 104.035  19
   9  -1   5-112.596 83.5446  27
   9  -1   6 29870.3 742.784  19
   9  -1   6 29993.3 713.857  27
   9  -1   7 3614.25 159.470  27
   9  -1   8 2015.20 104.741  27
  -9   0  16 1603.61 95.5367  29
  -9   0  15 1074.86 96.3313  29
   9   0 -15 916.355 73.8056  16
  -9   0  14 86.0087 68.4026  29
   9   0 -14 137.962 59.7749  16
  -9   0  13 1640.14 133.038  29
   9   0 -12 1512.07 135.693  17
  -9   0  12 1704.89 140.557  29
  -9   0  11 904.827 111.671  29
   9   0 -11 645.653 114.895  17
   9   0 -10 2322.27 174.729  17
   9   0  -9 29821.6 775.823  17
   9   0  -8 3835.03 222.940  17
   9   0  -7 905.701 131.638  17
   9   0  -6 221.035 102.094  17
   9   0  -5 13327.0 435.631  17
   9   0  -4 17776.1 524.883  17
   9   0  -3 2075.62 138.210  27
   9   0  -3 374.353 100.286  17
   9   0  -2 3571.87 198.888  17
   9   0  -2 4015.60 189.462  27
   9   0  -1 3713.44 187.316  27
   9   0   0 782.173 107.172  27
   9   0   1 1036.40 117.173  27
   9   0   2 4165.00 210.473  27
   9   0   3 986.378 116.452  27
   9   0   4 479.558 105.898  27
   9   0   5 457.404 93.8244  19
   9   0   5 1130.83 116.809  27
   9   0   6 1658.96 137.309  19
   9   0   6 3166.60 156.722  27
   9   0   7 5274.08 188.662  27
  -9  -1  15 1272.70 92.0896  29
   9   1 -15 1435.01 84.7015  16
  -9  -1  14 9363.99 296.416  29
   9   1 -14 9629.01 290.094  16
  -9  -1  13 4803.77 204.653  29
   9   1 -13 4922.10 206.815  16
   9   1 -12 232.247 83.6332  16
   9   1 -11-194.862 122.870  17
   9   1 -10 4015.39 224.846  17
   9   1  -9 5341.72 262.086  17
   9   1  -8 1384.37 151.988  17
   9   1  -7 2891.86 194.597  17
   9   1  -6 367.232 142.401  18
   9   1  -6 368.983 109.632  17
   9   1  -5-187.680 188.795  18
   9   1  -5 421.353 108.374  17
   9   1  -4 15895.9 483.055  18
   9   1  -4 14744.0 459.220  17
   9   1  -3 10089.7 319.883  27
   9   1  -2 4405.04 225.748  27
   9   1  -1 6340.35 256.629  27
   9   1   0 2503.38 185.695  27
   9   1   1 6528.31 254.650  27
   9   1   2 8280.44 364.905  18
   9   1   2 10920.7 340.631  27
   9   1   3 2187.49 219.465  18
   9   1   3 6902.33 251.599  27
   9   1   4 2702.82 217.603  18
   9   1   4 6164.38 242.155  27
   9   1   5 528.071 95.0330  19
   9   1   5 5284.49 208.861  27
   9   1   6 4515.70 196.723  19
   9   1   7 1274.53 103.953  19
   9   2 -15 9.62296 33.3125  16
   9   2 -14 5674.07 198.231  16
   9   2 -13 1253.72 104.697  16
   9   2 -12 1302.56 116.729  16
   9   2 -11 727.415 102.516  16
   9   2 -10-30.7717 115.946  17
   9   2 -10 308.948 86.8284  16
   9   2  -9-64.4950 112.207  17
   9   2  -9 178.602 87.3736  16
   9   2  -8 926.339 132.232  17
   9   2  -8 1113.72 122.816  16
   9   2  -7 545.661 121.766  17
   9   2  -7 567.256 96.8841  16
   9   2  -6 208.488 146.024  18
   9   2  -6 136.576 101.225  17
   9   2  -6-15.4848 70.9693  16
   9   2  -5 1695.18 201.450  18
   9   2  -5 1361.40 138.693  17
   9   2  -4 12151.1 431.964  18
   9   2  -3-108.252 212.508  18
   9   2  -2-486.756 234.278  18
   9   2  -1 1159.94 208.332  18
   9   2   0-831.589 234.997  18
   9   2   1 21226.6 659.797  18
   9   2   1 27304.2 635.837  27
   9   2   2 10230.2 378.450  18
   9   2   3 25.6578 153.022  18
   9   2   4 5315.65 222.400  19
   9   2   4 6465.90 244.124  18
   9   2   5 79.6363 59.6005  19
   9   2   6 822.993 83.1732  19
   9   3 -14 4118.74 152.113  16
   9   3 -13 343.276 62.5196  16
   9   3 -12 45.3725 61.5934  16
   9   3 -11 44.2584 65.6244  16
   9   3 -10 62.7713 68.4872  16
   9   3  -9 1407.14 123.193  16
   9   3  -8 869.765 103.185  16
   9   3  -7 3643.28 198.873  18
   9   3  -7 3090.93 182.000  17
   9   3  -7 3377.44 180.640  16
   9   3  -6 462.271 158.857  18
   9   3  -6 56.0625 64.3709  16
   9   3  -5 203.748 172.182  18
   9   3  -4 5179.67 285.069  18
   9   3  -3 2352.17 240.979  18
   9   3  -2-64.4690 204.340  18
   9   3  -1 9733.06 383.689  18
   9   3   0 7.64671 183.887  18
   9   3   1 4797.22 261.729  18
   9   3   2 22305.5 582.560  18
   9   3   3 3809.95 199.209  18
   9   3   4 8205.09 262.158  19
   9   3   5-27.8079 51.2967  19
   9   4 -13 221.303 49.7240  16
   9   4 -13 99.4120 40.9571  25
   9   4 -12 1021.28 85.6780  16
   9   4 -12 830.770 76.1348  25
   9   4 -11 127.702 58.2426  16
   9   4 -11 62.3224 46.2821  25
   9   4 -10 70.8340 62.5249  16
   9   4 -10 17.6524 45.1925  25
   9   4  -9 1745.27 123.454  16
   9   4  -8 4386.91 193.533  16
   9   4  -7 360.735 116.683  18
   9   4  -7-33.2909 57.9457  16
   9   4  -6 1943.56 169.515  18
   9   4  -5 33.8766 151.766  18
   9   4  -4 51.9928 167.768  18
   9   4  -3 3562.94 249.499  18
   9   4  -2 697.518 200.709  18
   9   4  -1 601.338 191.171  18
   9   4   0 454.027 167.168  18
   9   4   1 1212.90 156.358  18
   9   4   2 20725.4 508.937  18
   9   4   3 872.825 101.246  18
   9   5 -11 1195.09 83.6512  16
   9   5 -11 943.598 68.7612  25
   9   5 -10 254.883 55.5328  16
   9   5  -9 2540.88 129.107  16
   9   5  -8 6035.07 212.083  16
   9   5  -7 1837.20 135.544  18
   9   5  -7 2043.06 113.405  16
   9   5  -6 1144.75 137.590  18
   9   5  -5 1045.92 147.666  18
   9   5  -4 353.122 144.411  18
   9   5  -3 319.997 147.359  18
   9   5  -2 141.262 140.060  18
   9   5  -1 248.065 129.544  18
   9   5   0 8778.81 284.129  18
   9   5   1 419.928 102.111  18
   9   6  -6-141.054 101.605  18
   9   6  -4-58.6013 116.911  18
   9   6  -2 51.2562 107.548  18
   9   6  -1-375.862 103.543  18
  10 -10  -5 2197.87 103.239  21
  10 -10  -4 2725.49 121.767  21
  10 -10  -3 568.171 66.2386  21
  10 -10  -2 29.1655 44.4248  21
  10 -10  -1-25.1654 43.7650  21
  10 -10   0 54.5492 42.3026  21
  10 -10   1 189.812 45.3947  21
  10  -9  -8 293.563 44.8350  21
  10  -9  -7 122.688 45.8658  21
  10  -9  -6 4382.74 169.696  21
  10  -9  -5 731.041 80.6095  21
  10  -9  -4 1987.56 122.430  21
  10  -9  -3 52.8693 58.5962  21
  10  -9  -2 75.1264 59.7049  21
  10  -9  -2 95.7393 45.9526  17
  10  -9  -1 302.782 67.0898  21
  10  -9  -1 319.334 60.2198  17
  10  -9   0 1908.96 117.264  21
  10  -9   0 1940.61 115.570  17
  10  -9   1 4520.46 177.255  21
  10  -9   1 4918.64 188.840  17
  10  -9   2 45.7586 42.0407  21
  10  -9   2 16.5825 48.9823  17
  10  -9   3 4.33295 33.0105  27
  10  -9   3-38.9083 49.8492  17
  10  -9   4 203.412 49.8662  17
 -10   8  10 1626.17 106.058  29
 -10   8   9 107.852 46.6078  20
 -10   8   9 172.263 64.7051  29
  10  -8  -8 615.829 72.4259  21
  10  -8  -7 25.5372 55.6725  21
  10  -8  -6 18120.6 476.143  21
  10  -8  -5 1261.03 111.972  21
  10  -8  -4 3083.29 166.007  21
  10  -8  -4 2986.58 146.975  17
  10  -8  -3 4365.08 198.250  21
  10  -8  -3 4232.59 183.850  17
  10  -8  -2 3470.83 176.884  21
  10  -8  -2 3491.91 171.936  17
  10  -8  -1 4457.82 197.746  21
  10  -8  -1 4576.77 201.664  17
  10  -8   0 675.421 86.5482  21
  10  -8   0 690.828 91.0732  17
  10  -8   1 41.8276 53.5673  21
  10  -8   1 25.0791 63.5382  17
  10  -8   2 537.198 66.4860  21
  10  -8   2 489.883 61.4416  27
  10  -8   2 490.200 82.1993  17
  10  -8   3 717.068 71.3617  27
  10  -8   3 711.490 87.2416  17
  10  -8   4 180.613 50.0627  27
  10  -8   4 63.1058 53.5029  17
  10  -8   5 2280.83 119.557  17
  10  -8   5 2458.42 111.652  27
 -10   7  11 418.233 57.0955  20
 -10   7  11 473.402 74.2312  29
 -10   7  10 1118.82 87.3097  20
 -10   7  10 1113.96 106.871  29
  10  -7  -9 3744.87 164.325  21
  10  -7  -8 235.391 70.6423  21
  10  -7  -7 298.864 80.0990  21
  10  -7  -6 10885.9 350.576  21
  10  -7  -6 10834.9 323.027  17
  10  -7  -5 2176.53 151.105  21
  10  -7  -5 2291.50 136.739  17
  10  -7  -4-32.6083 75.7567  21
  10  -7  -4 29.6275 61.3691  17
  10  -7  -3 2884.33 166.915  21
  10  -7  -3 2796.97 164.379  17
  10  -7  -2 12.4716 65.6173  21
  10  -7  -2 64.2634 69.9859  17
  10  -7  -1 5058.68 218.301  21
  10  -7  -1 5458.12 236.945  17
  10  -7   0 789.570 92.5187  21
  10  -7   0 760.934 106.261  17
  10  -7   1 1053.32 96.2769  21
  10  -7   1 1001.78 112.121  17
  10  -7   2 369.857 64.8481  27
  10  -7   2 395.514 84.5577  17
  10  -7   3 1070.05 108.275  17
  10  -7   3 1168.46 95.4406  27
  10  -7   4 52.3273 53.6119  27
  10  -7   4-45.7513 65.6142  17
  10  -7   5 3329.07 156.220  17
  10  -7   5 3722.36 153.278  27
  10  -7   6 133.051 47.3242  27
  10  -7   6 118.968 45.7033  17
 -10   6  13 88.4818 44.1384  29
 -10   6  12 1342.55 88.3429  20
 -10   6  12 1391.99 104.229  29
 -10   6  11 707.574 96.5760  29
 -10   6  10 644.652 102.494  29
  10  -6  -9 117.589 67.6694  21
  10  -6  -8-14.5576 68.9871  21
  10  -6  -7 440.193 96.0627  21
  10  -6  -7 555.769 81.2383  17
  10  -6  -6 10081.3 342.498  21
  10  -6  -6 10074.3 329.356  17
  10  -6  -5 206.080 88.5405  21
  10  -6  -5 196.511 80.6280  17
  10  -6  -4 1337.14 125.772  21
  10  -6  -4 1251.95 124.825  17
  10  -6  -3 249.129 84.9151  21
  10  -6  -3 219.369 86.2090  17
  10  -6  -2 18.3128 70.1326  21
  10  -6  -2 4.38297 82.5641  17
  10  -6  -1 2578.52 153.990  21
  10  -6  -1 2515.01 174.036  17
  10  -6   0 3.09865 54.8277  21
  10  -6   0 65.2917 87.0563  17
  10  -6   1 4798.31 229.466  17
  10  -6   1 4277.15 188.318  27
  10  -6   2 42.8537 55.5901  27
  10  -6   2-47.5835 82.0696  17
  10  -6   3 512.171 79.5913  27
  10  -6   3 396.563 81.9119  17
  10  -6   4 513.125 78.6579  27
  10  -6   4 331.229 74.1067  17
  10  -6   5 1089.50 94.0795  17
  10  -6   5 1278.16 97.9762  27
  10  -6   6 2212.85 113.392  17
  10  -6   6 2424.18 123.097  27
  10  -6   7-3.97054 40.6794  27
 -10   5  13 66.1830 53.8647  29
 -10   5  12 64.1831 63.9625  29
 -10   5  11 7449.49 288.040  29
 -10   5  10 933.341 118.314  29
  10  -5  -9 64.2103 57.1652  17
  10  -5  -8 2437.48 162.788  21
  10  -5  -8 2833.42 157.122  17
  10  -5  -7 6207.24 260.249  21
  10  -5  -7 6413.26 256.191  17
  10  -5  -6 4228.95 215.067  21
  10  -5  -6 4436.31 214.500  17
  10  -5  -5 51.0840 78.2007  21
  10  -5  -5 38.8745 79.3849  17
  10  -5  -4 230.333 89.3905  21
  10  -5  -4 206.433 90.3147  17
  10  -5  -3 4153.09 206.865  21
  10  -5  -3 4388.17 226.869  17
  10  -5  -2 7673.13 287.631  21
  10  -5  -2 8562.16 328.000  17
  10  -5  -1 9114.44 343.968  17
  10  -5   0 14005.8 440.077  17
  10  -5   0 13007.6 386.601  27
  10  -5   1 1412.52 137.523  17
  10  -5   1 1361.95 114.546  27
  10  -5   2 1109.53 118.050  17
  10  -5   2 1157.69 107.100  27
  10  -5   3 289.543 73.8065  27
  10  -5   3 236.287 72.7194  17
  10  -5   4 760.903 91.4449  27
  10  -5   4 551.233 82.9700  17
  10  -5   5 2099.91 123.138  17
  10  -5   5 2368.31 134.854  27
  10  -5   6 3757.36 161.312  27
  10  -5   7 215.208 51.2209  27
 -10   4  14 99.0760 48.5186  29
 -10   4  13 18.2623 55.0548  29
 -10   4  12 844.606 101.619  29
  10  -4 -11 843.512 80.8578  17
 -10   4  11 899.538 113.372  29
  10  -4 -10 966.313 97.0720  17
 -10   4  10 947.490 120.332  29
 -10   4   9-100.561 88.7726  29
  10  -4  -9 7.92416 68.7731  17
  10  -4  -8 3135.22 184.391  21
  10  -4  -8 3417.92 185.869  17
  10  -4  -7 3.50260 78.9160  21
  10  -4  -7 5.20025 80.7567  17
  10  -4  -6 554.516 100.319  21
  10  -4  -6 719.379 117.933  17
  10  -4  -5 62.1230 75.8854  21
  10  -4  -5 140.445 89.3806  17
  10  -4  -4 7013.91 276.130  21
  10  -4  -4 7318.35 299.674  17
  10  -4  -3 7380.95 284.262  21
  10  -4  -3 8777.06 328.952  17
  10  -4  -2 12145.2 411.314  17
  10  -4  -1 5123.69 247.235  17
  10  -4   0 27448.4 707.158  17
  10  -4   0 25923.2 657.928  27
  10  -4   1 383.831 91.4860  17
  10  -4   1 574.061 92.3444  27
  10  -4   2 5325.20 235.999  17
  10  -4   2 5240.19 223.984  27
  10  -4   3 679.605 90.2333  17
  10  -4   3 755.285 96.0982  27
  10  -4   4 874.977 101.317  27
  10  -4   4 571.572 77.7465  17
  10  -4   5 3114.84 158.199  27
  10  -4   6 109.923 56.2513  27
  10  -4   7 36.4039 44.5213  27
 -10   3  14 1040.73 88.2987  29
 -10   3  13 133.777 63.0503  29
 -10   3  12 178.366 73.2789  29
  10  -3 -12 82.6406 56.0616  17
  10  -3 -11 1270.41 106.510  17
 -10   3  11 1311.36 126.094  29
  10  -3 -10 4000.25 194.550  17
 -10   3  10 3798.81 207.876  29
 -10   3   9 99.3291 79.7690  29
  10  -3  -9 221.072 93.4577  17
 -10   3   8-30.0807 82.3934  29
  10  -3  -8 5.29005 87.2819  17
  10  -3  -7 19.8368 76.8180  21
  10  -3  -7 48.2876 91.3985  17
  10  -3  -6 134.241 81.6143  21
  10  -3  -6 80.1195 93.6059  17
  10  -3  -5 2126.12 150.533  21
  10  -3  -5 2671.37 181.957  17
  10  -3  -4 63.5535 69.1380  21
  10  -3  -4 416.256 107.834  17
  10  -3  -3 4600.85 235.532  17
  10  -3  -2 12448.5 415.149  17
  10  -3  -1 639.331 108.139  17
  10  -3  -1 562.611 88.2028  27
  10  -3   0 11661.8 385.747  17
  10  -3   0 10937.2 352.483  27
  10  -3   1 5433.06 240.958  17
  10  -3   1 5572.58 232.344  27
  10  -3   2 908.706 100.145  17
  10  -3   2 1182.81 115.847  27
  10  -3   3 723.064 95.4663  27
  10  -3   4 75.8422 66.9564  27
  10  -3   5 2582.92 139.829  27
  10  -3   6 1981.12 113.538  27
  10  -3   7 721.336 65.8984  27
 -10   2  14 22.3856 48.4659  29
 -10   2  13 617.905 83.1538  29
 -10   2  12 659.579 90.0173  29
  10  -2 -12 533.616 78.0755  17
 -10   2  11 20.1894 63.0456  29
  10  -2 -11-24.7139 79.4518  17
  10  -2 -10 7847.90 297.797  17
 -10   2  10 8081.65 305.524  29
 -10   2   9-7.92433 71.6875  29
  10  -2  -9 59.8121 97.2407  17
  10  -2  -8 176.198 106.006  17
  10  -2  -7 234.532 105.968  17
  10  -2  -6 3166.59 200.145  17
  10  -2  -5 321.214 102.467  17
  10  -2  -4 3996.15 220.946  17
  10  -2  -3 1226.47 134.087  17
  10  -2  -2 253.132 89.8665  17
  10  -2  -1 1278.98 127.607  17
  10  -2  -1 922.962 99.4141  27
  10  -2   0 1284.04 120.870  17
  10  -2   0 1046.02 106.128  27
  10  -2   1 1136.17 109.001  17
  10  -2   1 994.484 109.023  27
  10  -2   2 158.619 74.4658  27
  10  -2   3 2778.94 155.885  27
  10  -2   4-82.3185 69.8559  27
  10  -2   5 393.048 77.4103  27
  10  -2   6 11174.3 303.911  27
  10  -2   7 2179.39 97.0793  27
 -10   1  14 1341.58 91.8460  29
  10  -1 -14 1374.48 86.0345  16
 -10   1  13-8.23575 52.6007  29
  10  -1 -12 23.8306 85.1875  17
 -10   1  12 459.536 75.8215  29
 -10   1  11 91.4050 60.0718  29
  10  -1 -11-107.205 96.4969  17
  10  -1 -10 15654.4 464.687  17
  10  -1  -9 407.135 118.568  17
  10  -1  -8 175.422 109.821  17
  10  -1  -7 640.830 127.452  17
  10  -1  -6 3341.91 203.214  17
  10  -1  -5 114.504 98.6591  17
  10  -1  -4 2486.13 176.716  17
  10  -1  -3 1355.24 137.287  17
  10  -1  -2 1127.89 110.474  27
  10  -1  -2-247.866 106.607  17
  10  -1  -1 1350.77 119.900  27
  10  -1  -1 413.691 92.6719  17
  10  -1   0 598.454 99.8816  27
  10  -1   1 520.776 98.6409  27
  10  -1   2 1498.38 125.308  27
  10  -1   3 1455.49 125.927  27
  10  -1   4 1766.68 125.019  27
  10  -1   5 2420.80 130.472  27
  10  -1   6 5988.70 190.317  27
  10   0 -14 4324.91 154.488  16
  10   0 -13 152.599 56.6500  16
  10   0 -12 898.384 92.7036  16
  10   0 -11 3600.48 188.715  17
  10   0 -10 13123.3 410.354  17
  10   0  -9 286.399 114.790  17
  10   0  -8 1435.79 157.711  17
  10   0  -7 2582.72 186.436  17
  10   0  -6 3375.99 205.087  18
  10   0  -6 3683.72 208.183  17
  10   0  -5 804.365 164.926  18
  10   0  -5 1454.25 145.133  17
  10   0  -4 3335.24 213.577  18
  10   0  -4 4467.97 218.827  17
  10   0  -3 2074.55 153.374  17
  10   0  -2 6218.85 242.558  27
  10   0  -1 5932.32 231.639  27
  10   0   0 4991.92 212.191  27
  10   0   1-487.760 255.381  18
  10   0   1 5584.67 216.533  27
  10   0   2 2176.03 220.353  18
  10   0   2 7949.95 249.582  27
  10   0   3 74.9867 188.008  18
  10   0   3 6082.34 203.709  27
  10   0   4 43.0243 136.256  18
  10   0   4 5187.62 186.296  27
  10   0   5 7877.81 229.219  27
  10   1 -14 7.45778 33.6089  16
  10   1 -13 115.640 52.7658  16
  10   1 -12 1899.29 118.605  16
  10   1 -11 89.9962 62.8390  16
  10   1 -10 7827.74 294.347  17
  10   1 -10 8713.92 290.179  16
  10   1  -9 3850.69 204.525  17
  10   1  -9 4321.47 197.342  16
  10   1  -8 1179.82 133.574  17
  10   1  -8 1101.99 107.978  16
  10   1  -7 15376.6 456.984  17
  10   1  -7 14909.1 430.298  16
  10   1  -6 1763.24 172.499  18
  10   1  -6 2003.87 156.559  17
  10   1  -5-152.187 155.882  18
  10   1  -5 155.887 94.8011  17
  10   1  -4 10479.7 375.460  18
  10   1  -4 9571.27 326.469  17
  10   1  -3 2057.16 215.325  18
  10   1   0 309.450 194.896  18
  10   1   1 1425.53 193.985  18
  10   1   2 274.529 155.480  18
  10   1   3 2973.90 184.852  18
  10   1   4 528.019 106.056  18
  10   2 -13 472.715 56.0845  16
  10   2 -12 1031.45 83.1329  16
  10   2 -11 384.646 67.8469  16
  10   2 -10 132.997 61.3267  16
  10   2  -9 623.519 83.5113  16
  10   2  -8 2602.53 156.097  17
  10   2  -8 2779.22 147.044  16
  10   2  -7 2313.95 148.417  17
  10   2  -7 2502.04 137.412  16
  10   2  -6 299.629 138.799  18
  10   2  -6-22.9445 73.8703  17
  10   2  -5 317.402 155.699  18
  10   2  -4 12374.2 406.017  18
  10   2  -3 532.692 178.461  18
  10   2  -2-76.1356 185.812  18
  10   2  -1 69.6587 179.017  18
  10   2   0 1639.64 194.780  18
  10   2   1 7478.17 291.461  18
  10   2   2 2491.81 174.325  18
  10   2   3 727.794 108.552  18
  10   3 -12 62.8395 38.6867  16
  10   3 -11 67.1396 45.2144  16
  10   3 -10 319.303 58.8689  16
  10   3  -9 1328.44 94.9291  16
  10   3  -8 303.454 58.9747  16
  10   3  -7 1407.96 122.968  18
  10   3  -6 596.276 127.533  18
  10   3  -5 1081.22 151.760  18
  10   3  -4 12830.9 391.551  18
  10   3  -3 453.172 168.417  18
  10   3  -2 1395.86 184.101  18
  10   3  -1 147.103 150.551  18
  10   3   0 239.901 132.449  18
  10   3   1 8338.25 267.217  18
  10   3   2 8477.94 244.567  18
  10   4 -10 668.296 58.4384  16
  10   4  -9 2537.31 110.138  16
  10   4  -8 186.685 42.4855  16
  10   4  -7 61.1239 74.8619  18
  10   4  -6 1035.64 113.788  18
  10   4  -5 351.341 110.027  18
  10   4  -4 549.293 125.069  18
  10   4  -3 105.559 117.242  18
  10   4  -2 2844.35 164.924  18
  10   4  -1 1279.73 126.276  18
  10   4   0 288.217 93.5848  18
  11  -9  -4 6.22518 37.2177  21
  11  -9  -3 545.924 57.6500  21
  11  -9  -2 562.928 56.9176  21
 -11   8   8 33.9196 44.6373  29
  11  -8  -7 4178.86 150.909  21
  11  -8  -6 593.168 66.1911  21
  11  -8  -5 355.000 60.2254  21
  11  -8  -4 916.464 80.4298  21
  11  -8  -4 638.380 66.2627  17
  11  -8  -3 96.3366 49.4677  21
  11  -8  -3 273.191 53.2559  17
  11  -8  -2 769.557 73.6857  21
  11  -8  -2 1010.87 81.5646  17
  11  -8  -1 229.836 49.5731  21
  11  -8  -1 227.908 54.1638  17
  11  -8   0 843.230 65.0623  21
  11  -8   0 862.181 77.4951  17
  11  -8   1 837.769 74.0778  17
  11  -8   2 6698.48 207.617  17
 -11   7   9 6166.52 215.704  29
 -11   7   8 3135.96 154.963  29
  11  -7  -7 8272.80 257.155  21
  11  -7  -6 282.629 65.1943  21
  11  -7  -6 306.369 60.4196  17
  11  -7  -5 67.9953 56.5078  21
  11  -7  -5-136.449 67.9892  17
  11  -7  -4 1143.49 95.8401  21
  11  -7  -4 1056.96 93.5047  17
  11  -7  -3-12.8109 52.2176  21
  11  -7  -3 44.3755 55.9841  17
  11  -7  -2 669.490 73.7138  21
  11  -7  -2 858.414 88.6098  17
  11  -7  -1 1406.65 92.4142  21
  11  -7  -1 1631.67 114.692  17
  11  -7   0 1290.34 102.144  17
  11  -7   1 97.3582 54.2764  17
  11  -7   2 7799.59 246.993  17
  11  -7   3 335.415 53.8711  17
 -11   6  10 1982.15 117.618  29
 -11   6   9 3152.48 158.852  29
 -11   6   8 390.094 78.1507  29
  11  -6  -8 419.610 64.0307  17
  11  -6  -7 2478.79 135.653  21
  11  -6  -7 2537.15 131.493  17
  11  -6  -6 3183.47 157.404  21
  11  -6  -6 3096.27 155.808  17
  11  -6  -5 131.814 62.9451  21
  11  -6  -5-69.8618 86.2907  17
  11  -6  -4 692.822 86.1448  21
  11  -6  -4 933.033 98.2784  17
  11  -6  -3 100.564 57.6606  21
  11  -6  -3 139.078 69.7443  17
  11  -6  -2 1390.49 99.4559  21
  11  -6  -2 1686.52 126.374  17
  11  -6  -1 2543.04 150.642  17
  11  -6   0 9526.21 308.534  17
  11  -6   1 2583.39 141.999  17
  11  -6   2 1133.74 93.4978  17
  11  -6   2 1225.97 78.9394  27
  11  -6   3 808.835 74.5535  17
  11  -6   3 721.623 63.5141  27
  11  -6   4 2254.12 98.5422  27
 -11   5  11 818.294 77.6212  29
 -11   5  10 1003.06 93.1833  29
  11  -5  -9 5182.06 187.750  17
 -11   5   9 5067.24 212.289  29
  11  -5  -8 3809.33 168.867  17
 -11   5   8 3499.29 180.486  29
  11  -5  -7 328.858 81.7527  17
  11  -5  -6 3800.36 176.923  21
  11  -5  -6 3928.79 188.455  17
  11  -5  -5 1314.16 107.012  21
  11  -5  -5 1046.75 114.819  17
  11  -5  -4 110.812 58.7932  21
  11  -5  -4 292.861 87.5496  17
  11  -5  -3 1317.34 101.649  21
  11  -5  -3 1553.92 129.122  17
  11  -5  -2 11006.2 354.612  17
  11  -5  -1 8208.33 290.557  17
  11  -5   0 11513.1 354.860  17
  11  -5   1 3866.50 176.548  17
  11  -5   1 3780.08 150.048  27
  11  -5   2 860.742 84.4320  17
  11  -5   2 885.436 73.8073  27
  11  -5   3 727.520 70.6432  17
  11  -5   3 653.901 65.5334  27
  11  -5   4 874.655 68.6904  27
 -11   4  12 16.2999 39.0704  29
  11  -4 -11 1649.94 90.8713  17
 -11   4  11 1985.94 114.279  29
  11  -4 -10 2759.77 135.463  17
 -11   4  10 2983.94 151.572  29
  11  -4  -9 6107.59 224.117  17
 -11   4   9 6107.06 233.850  29
  11  -4  -8 1679.23 128.771  17
 -11   4   8 1442.72 116.064  29
 -11   4   7 391.571 75.9707  29
  11  -4  -7 495.946 100.043  17
  11  -4  -6-117.407 100.529  17
  11  -4  -5 4050.76 204.436  17
  11  -4  -4 631.783 77.3394  21
  11  -4  -4 321.922 97.1882  17
  11  -4  -3 2009.91 146.460  17
  11  -4  -2 3263.34 178.735  17
  11  -4  -1 10835.6 347.014  17
  11  -4   0 193.033 69.6925  17
  11  -4   0 77.9602 47.3261  27
  11  -4   1 5529.19 210.289  17
  11  -4   1 5085.51 187.080  27
  11  -4   2 5280.47 193.166  17
  11  -4   2 4859.26 180.590  27
  11  -4   3 224.644 53.8659  27
  11  -4   4 1643.44 90.7456  27
  11  -3 -11 14197.9 372.497  17
 -11   3  11 14746.9 382.969  29
  11  -3 -10 890.590 96.9414  17
 -11   3  10 982.769 87.5947  29
  11  -3  -9 3306.57 172.473  17
  11  -3  -8 288.851 98.5919  17
  11  -3  -7 1089.01 128.611  17
  11  -3  -6 51.1354 94.8517  17
  11  -3  -5 18.2719 105.475  17
  11  -3  -4-299.174 112.829  17
  11  -3  -3-355.634 114.810  17
  11  -3  -2 802.073 106.450  17
  11  -3  -1 2944.37 162.128  17
  11  -3   0 5651.13 218.516  17
  11  -3   0 5649.90 195.464  27
  11  -3   1 3495.70 158.281  17
  11  -3   1 3767.51 153.806  27
  11  -3   2 4400.19 167.031  27
  11  -3   3 607.567 70.7883  27
  11  -3   4 1066.80 80.3998  27
  11  -2 -11 13472.3 363.708  17
  11  -2 -10 4286.03 186.712  17
  11  -2  -9 349.928 98.3885  17
  11  -2  -8 1478.09 137.738  17
  11  -2  -7 183.684 105.262  17
  11  -2  -6 720.607 118.636  17
  11  -2  -5-46.8957 97.1633  17
  11  -2  -4 934.830 117.328  17
  11  -2  -3 3113.52 174.420  17
  11  -2  -2 163.805 81.7693  17
  11  -2  -1 2815.41 120.086  27
  11  -2  -1 155.114 78.1030  17
  11  -2   0 8215.18 246.242  27
  11  -2   1 5077.85 182.558  27
  11  -2   2 2234.93 118.959  27
  11  -2   3 1833.62 158.938  18
  11  -2   3 5281.80 167.504  27
  11  -2   4 3557.79 131.660  27
  11  -1 -12-2.69919 37.7600  16
  11  -1 -11 3898.02 156.906  16
  11  -1 -10 8405.51 276.921  17
  11  -1 -10 8561.89 265.541  16
  11  -1  -9 485.237 98.7801  17
  11  -1  -8 424.071 104.352  17
  11  -1  -7 131.086 99.8344  17
  11  -1  -6 708.859 113.131  17
  11  -1  -5 143.790 92.1983  17
  11  -1  -4-328.914 179.365  18
  11  -1  -4 1055.40 113.821  17
  11  -1  -3 85.6605 75.7010  17
  11  -1  -2 325.582 79.3964  17
  11  -1  -1 6421.29 204.710  27
  11  -1   0 5050.71 275.978  18
  11  -1   0 10391.4 269.707  27
  11  -1   1 6133.39 202.204  27
  11  -1   2 5885.63 188.856  27
  11  -1   3 1961.44 141.263  18
  11   0 -12 155.358 41.2951  16
  11   0 -11 432.656 57.7521  16
  11   0 -10 6823.76 233.914  17
  11   0 -10 6751.60 220.512  16
  11   0  -9 145.141 81.6143  17
  11   0  -9 381.523 61.2826  16
  11   0  -8 4386.40 193.340  17
  11   0  -8 3959.29 162.586  16
  11   0  -7 150.534 82.2604  17
  11   0  -6 799.950 118.411  18
  11   0  -6 780.758 107.221  17
  11   0  -5 5203.64 226.712  18
  11   0  -5 5071.64 208.789  17
  11   0  -4-281.116 153.343  18
  11   0  -4 177.711 73.9274  17
  11   0  -3 1187.14 169.160  18
  11   0  -2 8694.80 321.306  18
  11   0  -1-379.914 167.588  18
  11   0   0 5913.25 258.984  18
  11   0   1 637.106 141.249  18
  11   0   2 132.921 110.896  18
  11   1 -11 316.356 47.1139  16
  11   1 -10 2961.81 123.942  16
  11   1  -9 2996.62 127.384  16
  11   1  -8 376.430 70.3775  17
  11   1  -8 624.334 62.1510  16
  11   1  -7 870.428 88.3123  17
  11   1  -6 820.600 114.341  18
  11   1  -6 280.928 67.4834  17
  11   1  -5 16109.5 427.596  18
  11   1  -4 294.401 134.168  18
  11   1  -3 311.422 136.481  18
  11   1  -2-100.041 137.791  18
  11   1  -1 617.019 141.939  18
  11   1   0 745.905 137.661  18
  11   1   1 1189.73 127.578  18
  11   2  -6 1380.78 107.471  18
  11   2  -5 4236.00 176.209  18
  11   2  -4 304.579 114.068  18
  11   2  -3 330.895 118.881  18
  11   2  -2 628.135 125.156  18
  11   2  -1 1719.32 136.603  18
  12  -6  -5 89.7458 54.9035  17
  12  -6  -4-48.5701 57.1779  17
  12  -6  -3 32.5324 59.1642  17
  12  -6  -2 236.962 59.8801  17
  12  -6  -1 8513.21 243.149  17
  12  -5  -7 2875.56 126.655  17
  12  -5  -6 405.991 71.3346  17
  12  -5  -5 1.07908 60.1603  17
  12  -5  -4-19.9300 66.0295  17
  12  -5  -3-55.7567 68.6578  17
  12  -5  -2 740.314 79.9134  17
  12  -5  -1 5025.34 176.960  17
  12  -4  -8 235.872 60.1476  17
  12  -4  -7 476.188 75.7227  17
  12  -4  -6 3665.52 160.435  17
  12  -4  -5 383.958 78.4634  17
  12  -4  -4 741.565 88.6269  17
  12  -4  -3 252.425 69.8647  17
  12  -4  -2 1532.32 103.549  17
  12  -4  -1 211.026 58.0306  17
  12  -3  -8 275.278 66.2800  17
  12  -3  -7 159.365 71.0214  17
  12  -3  -6 647.364 87.7952  17
  12  -3  -5 102.215 70.7302  17
  12  -3  -4 1206.45 108.863  18
  12  -3  -4 2104.72 121.011  17
  12  -3  -3 22.5605 59.3768  17
  12  -3  -2 102.474 56.4672  17
  12  -3  -1-375.294 149.955  18
  12  -3   0 3022.91 149.232  18
  12  -2  -8 1885.93 108.156  17
  12  -2  -7 534.393 78.0307  17
  12  -2  -6 218.149 69.3458  17
  12  -2  -5 938.522 89.7926  17
  12  -2  -4 1151.73 113.298  18
  12  -2  -4 1427.01 100.081  17
  12  -2  -3 170.677 58.1433  17
  12  -2  -2-386.689 128.419  18
  12  -2  -1 126.610 113.580  18
  12  -1  -7 187.904 54.3502  17
  12  -1  -6 129.903 53.2867  17
  12  -1  -5 615.879 67.2118  17
  12  -1  -3-74.0817 98.2212  18
  12  -1  -2 966.998 113.682  18
   0   0   0    0.00    0.00   0
;
_shelx_hkl_checksum   62378
